# Supplementary material for: Epigenetic and transcriptomic reprogramming in monocytes of severe COVID-19 patients reflects alterations in myeloid differentiation and the influence of inflammatory cytokines
Source: Genome Med. 2022 Nov 29;14:134. doi: 10.1186/s13073-022-01137-4 (PMC9706884; doi:10.1186/s13073-022-01137-4)
Supplement: Supplementary file 1 — Additional file 1: Table S1. Clinical features of severe COVID-19 patients and healthy donors (HD) included in the DNA methylation analysis. [file 13073_2022_1137_MOESM1_ESM.xlsx]

## Sheet: Discovery cohort (Oct-Nov 2020)
Table S1. Clinical features of severe COVID-19 patients and healthy donors (HD) included in the DNA methylation analysis
Sample_Name	Sample_Group	Age	Sex	SOFA	Days in ICU	Treatment	IL6 (pg/ml)	log10 IL6	Dexamethasone	Obesity	Hypertension	Exitus	Mechanical Ventilation	Classical Monocytes (%)	Intermediate Monocytes (%)
CV19-I-O-C-9	HD	60	Male	0	0	NA	NA	NA	NA	NA	NA	NA	NA	19.4	1.42
CV19-I-O-C-6	HD	45	Male	0	0	NA	NA	NA	NA	NA	NA	NA	NA	38.1	3.95
CV19-I-O-C-5	HD	59	Female	0	0	NA	NA	NA	NA	NA	NA	NA	NA	17.5	1.78
CV19-I-O-C-30	HD	32	Male	0	0	NA	NA	NA	NA	NA	NA	NA	NA	23	0.37
CV19-I-O-C-3	HD	54	Female	0	0	NA	NA	NA	NA	NA	NA	NA	NA	60.4	1.87
CV19-I-O-C-24	HD	54	Male	0	0	NA	NA	NA	NA	NA	NA	NA	NA	27	1.58
CV19-I-O-C-20	HD	45	Female	0	0	NA	NA	NA	NA	NA	NA	NA	NA	14.9	0.7
CV19-I-O-C-2	HD	29	Male	0	0	NA	NA	NA	NA	NA	NA	NA	NA	NA	NA
CV19-I-O-C-15	HD	50	Male	0	0	NA	NA	NA	NA	NA	NA	NA	NA	33.9	0.75
CV19-I-O-C-14	HD	34	Female	0	0	NA	NA	NA	NA	NA	NA	NA	NA	39.1	2.2
CV19-I-O-C-10	HD	57	Male	0	0	NA	NA	NA	NA	NA	NA	NA	NA	20.9	1.11
CV19-I-O-97	COVID	77	Female	9	3	Furosemide, Levothyroxine, Pier-tazo, Dexmedetomidine,Norepinephrine, Propofol, Remifentanil	871.1	2.94	no	no	yes	no	yes	14.4	2.41
CV19-I-O-94	COVID	48	Female	2	6	Acetazolamide, Cloxacillin, Dexamethasone, Furosemide, Fentanyl, Midazolam, Propofol	14.9	1.17	yes	no	yes	no	yes	54.6	1.15
CV19-I-O-90	COVID	56	Female	6	20	Daptomicin, Lamotrigine, Meropenem,Amiodarone, Cisatracurium, Furosemide, Heparin, Midazolam, Morphine,Norepinephrine, Propofol	53.6	1.73	no	yes	yes	yes	yes	45.6	2.4
CV19-I-O-89	COVID	57	Female	2	5	Amlodipine, Dexamethasone, Furosemide, Dexmedetomidine,Norepinephrine, Propofol, Remifentanil	18.9	1.28	yes	yes	yes	no	yes	27.1	0.77
CV19-I-O-88	COVID	17	Male	10	4	Amoxicillin,Phlebogammamethylprednisolone, Cisatracurium, Dobutamine, Fentanyl, Furosemide, Heparin, Midazolam,Norepinephrine,	41.92	1.62	no	no	yes	no	yes	63	0.94
CV19-I-O-87	COVID	51	Female	7	13	Furosemide, Levothyroxine, Linezolid, Meropenem, Cisatracurium, Fentanyl, Heparin, Midazolam,Norepinephrine Propofol	50.9	1.71	no	no	yes	yes	yes	27.4	0.55
CV19-I-O-86	COVID	63	Male	4	4	Aspirin, Atorvastatin, Azithromycin, Ceftriaxone, Dexamethasone, Furosemide, Cisatracurium, Fentanyl, Midazolam, Norepinephrine	19.3	1.29	no	no	yes	no	yes	45.6	1.49
CV19-I-O-85	COVID	71	Male	1	16	Furosemide,Amiodarone, Fentanyl, Midazolam,Norepinephrine, Propofol	103.9	2.02	no	no	yes	no	yes	68.3	3.63
CV19-I-O-84	COVID	56	Female	13	9	Albumin, Dexamethasone, Rifaximin, Teicoplanin, Furosemide, Remifentanil,	181.3	2.26	yes	no	no	yes	yes	67.8	4
CV19-I-O-83	COVID	52	Female	3	22	Acyclovir, Amlodipine, Captopril, Cotrimoxazol, Dexamethasone, Dexmedetomidine, Furosemide, Remifentanil, urapidilo	15.6	1.19	yes	no	yes	no	yes	74.7	4.25
CV19-I-O-82	COVID	76	Male	6	1	Dexamethasone, Fentanyl, Midazolam,Norepinephrine	8.3	0.92	yes	no	no	yes	yes	85.1	0.28
CV19-I-O-81	COVID	69	Male	5	11	Ceftriaxone, Dexamethasone, Furosemide, Gabapentin,Norepinephrine, Propofol, Remifentanil	2.2	0.34	yes	yes	yes	no	yes	69.6	10.9
CV19-I-O-80	COVID	57	Male	3	10	Dexamethasone, Furosemide, Dexmedetomidine, Fentanyl, Midazolam, Propofol	47.1	1.67	yes	no	no	no	yes	81.2	3.16
CV19-I-O-79	COVID	60	Male	2	7	Cloxacillin, Dexamethasone, Furosemide, Cisatracurium, Fentanyl, Heparin, Midazolam, Propofol,	422.4	2.63	yes	no	no	yes	yes	41.1	0.85
CV19-I-O-78	COVID	39	Male	8	14	Captopril, Daptomicin, Dexamethasone, Meropenem, Cisatracurium, Furosemide, Heparin, Midazolam, Morphine, Propofol	319.3	2.50	yes	yes	no	no	yes	79.7	0.13
CV19-I-O-76	COVID	61	Male	8	12	Daptomicin, Meropenem, Cisatracurium, Furosemide, Heparin, Midazolam, Morphine,Norepinephrine, Propofol	20.1	1.30	no	no	no	no	yes	80.3	1.54
CV19-I-O-75	COVID	65	Male	5	3	Aspirin, Azithromycin, Ceftriaxone, Dexamethasone, Cisatracurium, Fentanyl, Midazolam,Norepinephrine	19.48	1.29	yes	no	yes	no	yes	83	1.39
CV19-I-O-72	COVID	61	Male	3	7	Acetazolamide, Aspirin, Furosemide, Simvastatin, Midazolam, Propofol, Remifentanil	21.58	1.33	no	yes	no	no	yes	40.5	0.14
CV19-I-O-70	COVID	58	Male	8	6	Dexamethasone, Dexmedetomidine,Norepinephrine, Remifentanil	17.4	1.24	yes	no	yes	no	yes	87.1	0.62
CV19-I-O-69	COVID	44	Male	3	5	Dexamethasone, Furosemide, Piperacillin-Tazobactam, Cisatracurium, Fentanyl, Midazolam, Propofol	15.5	1.19	yes	yes	no	no	yes	NA	NA
CV19-I-O-68	COVID	57	Male	5	5	Acetazolamide, Amlodipine, Daptomicin, Furosemide, Quetiapine, Dexmedetomidine, Midazolam, Propofol, Remifentanil	16.2	1.21	no	no	no	no	yes	NA	NA
CV19-I-O-67	COVID	59	Male	9	7	Aspirin, atorvatatina, Cisatracurium, Fentanyl, Furosemide, Midazolam,Norepinephrine, Propofol	35.9	1.56	no	no	yes	yes	yes	NA	NA
CV19-I-O-66	COVID	70	Male	3	7	Acetazolamide, Cloxacillin, Furosemide, Gabapentin, levetirazetam, Cisatracurium, Fentanyl, Ketamine, Midazolam, Propofol	145.9	2.16	no	no	yes	yes	yes	NA	NA
CV19-I-O-65	COVID	70	Female	1	5	Amlodipine, Ceftriaxone, Clonidine, Dexamethasone, Furosemide, Dexmedetomidine, Fentanyl, Propofol	35.5	1.55	yes	no	yes	yes	yes	NA	NA
CV19-I-O-64	COVID	63	Male	3	12	Dexamethasone, Furosemide, piper-tazo, Quetiapine, Dexmedetomidine, Propofol, Remifentanil	15.8	1.20	yes	yes	yes	no	yes	NA	NA
CV19-I-O-63	COVID	45	Male	8	6	Aspirin, Atorvastatin, Methylprednisolone, Fentanyl, Midazolam,Norepinephrine, Propofol	86.2	1.94	no	yes	yes	yes	yes	NA	NA
CV19-I-O-62	COVID	75	Male	2	16	Acetazolamide, Aspirin, Cloxacillin, Dexamethasone, Furosemide, Cisatracurium, Dexmedetomidine, Fentanyl, Midazolam	11.3	1.05	yes	yes	yes	yes	yes	NA	NA
CV19-I-O-61	COVID	71	Female	7	9	Furosemide, Cisatracurium,Fentanyl,Midazolam,Norepinephrine, Propofol	4388.0	3.64	no	no	yes	no	yes	69.4	1.23
CV19-I-O-58	COVID	68	Male	3	5	Albumin, Dexamethasone, Voriconazole, Fentanyl, Furosemide, Midazolam, Propofol, Cisatracurium	16.3	1.21	yes	no	yes	yes	yes	52.1	4.48
CV19-I-O-57	COVID	47	Male	10	6	Ceftriaxone, Dexamethasone, Cisatracurium, Fentanyl, Midazolam,Norepinephrine, Propofol	56.3	1.75	yes	no	yes	no	yes	56.7	5.08
CV19-I-O-56	COVID	51	Male	1	2	Azithromycin, Ceftriaxone, Dexamethasone, Furosemide	39.5	1.60	yes	no	no	no	no	60	2.96
CV19-I-O-55	COVID	66	Male	6	12	Ceftriaxone, Dexamethasone, Furosemide, Cisatracurium, Dexmedetomidine, Fentanyl, Midazolam,Norepinephrine	4.5	0.65	yes	no	no	no	yes	48.4	0.59
CV19-I-O-54	COVID	57	Male	3	1	Dexamethasone, Furosemide, Piperacillin-Tazobactam, Propofol, Remifentanil	19.5	1.29	yes	no	no	yes	yes	28.9	3.6
CV19-I-O-53	COVID	62	Female	1	1	Furosemide, Quetiapine, Simvastatin, Venlafaxine	69.16	1.84	no	yes	yes	no	no	30.2	1.79
CV19-I-O-52	COVID	69	Male	6	1	Atorvastatin, Ceftriaxone, Dexamethasone, Furosemide, Cisatracurium, Midazolam, Propofol, frentanilo,Norepinephrine	14.0	1.15	yes	yes	yes	no	yes	27.8	1.36
CV19-I-O-50	COVID	32	Male	4	5	Dexamethasone, Furosemide, Piperacillin-Tazobactam, Cisatracurium, Fentanyl, Midazolam, Propofol	5.8	0.76	yes	no	no	no	yes	NA	NA
CV19-I-O-49	COVID	48	Male	1	3	Azithromycin, Cefotaxime, Furosemide	1.5	0.18	no	no	no	no	no	51.3	2.67
CV19-I-O-48	COVID	61	Male	5	2	Daptomicin, Meropenem, Cisatracurium, Midazolam, Morphine, Propofol	332.2	2.52	no	no	no	yes	yes	NA	NA
CV19-I-O-47	COVID	60	Male	8	4	Daptomicin, Dexamethasone, Piperacillin-Tazobactam, Cisatracurium, Furosemide, Sodium heaprine, Midazolam, Morphine,Norepinephrine	9.4	0.97	yes	no	no	yes	yes	NA	NA
CV19-I-O-38	COVID	63	Male	4	1	Azithromycin, Ceftriaxone, Dexamethasone, Midazolam, Fentanyl, Cisatracurium	7513.0	3.88	yes	yes	yes	no	yes	NA	NA
CV19-I-O-37	COVID	61	Male	9	19	Piperacillin-Tazobactam, Prednisone, Remifentanil,Norepinephrine	6.86	0.84	no	no	no	no	yes	10.8	0.17
CV19-I-O-35	COVID	58	Male	10	10	Ceftazidime, Daptomicin, Midazolam, Morphine, Cisatracurium, Sodium heaprine,Norepinephrine	15.3	1.18	no	no	no	yes	yes	NA	NA
CV19-I-O-32	COVID	50	Male	2	26	Ceftriaxone, Dexmedetomidine, Propofol	32.6	1.51	no	no	yes	no	yes	NA	NA
CV19-I-O-31	COVID	65	Male	6	4	Furosemide, Meropenem,Norepinephrine, Remifentanil	2.89	0.46	no	no	no	no	yes	NA	NA
CV19-I-O-30	COVID	73	Male	3	4	Azithromycin, Ceftriaxone, Dexamethasone, Furosemide, Cisatracurium, Midazolam, Fentanyl	36.2	1.56	yes	no	yes	no	yes	NA	NA
CV19-I-O-29	COVID	49	Female	7	9	Colistin, Furosemide, Meropenem, Cisatracurium, Fentanyl,Norepinephrine, Propofol,	21.3	1.33	no	yes	no	no	yes	NA	NA
CV19-I-O-28	COVID	48	Male	5	14	Ceftolozane, Ciprofloxacin, Colistin, Daptomicin, Ganciclovir, Furosemide, Sodium heaprine, Midazolam, Propofol, Morphine, Rocuronium	9.5	0.98	no	no	yes	no	yes	NA	NA
CV19-I-O-100	COVID	80	Female	7	1	Amoxi-Clavulanate, Cisatracurium, Fentanyl, Midazolam,Norepinephrine	7.95	0.90	no	no	no	yes	yes	30.3	6.08

## Sheet: Validation cohort (Feb 2022)
Sample_Name	Sample_Group	Age	Sex	SOFA	Days in the Hospital	Treatment	IL6 (pg/ml)	log10 IL6	Dexamethasone	Obesity	Hypertension	Exitus	SARS-Cov-2 variant
CV19-I-O-C-29	HD	53	Male	NA	NA	NA	NA	NA	NA	NA	NA	NA	NA
CV19-I-O-C-37	HD	67	Female	NA	NA	NA	NA	NA	NA	NA	NA	NA	NA
CV19-I-O-C-38	HD	60	Female	NA	NA	NA	NA	NA	NA	NA	NA	NA	NA
CV19-I-O-C-39	HD	50	Male	NA	NA	NA	NA	NA	NA	NA	NA	NA	NA
CV19-I-O-C-42	HD	53	Male	NA	NA	NA	NA	NA	NA	NA	NA	NA	NA
CV19-I-O-C-44	HD	63	Male	NA	NA	NA	NA	NA	NA	NA	NA	NA	NA
CV19-2-1	COVID SEVERE	69	Male	3	0	Dexamethasone, Cisatracurium, Fentanyl, Midazolam, Propofol	195.1	2.29026	yes	no	yes	no	Delta
CV19-2-2	COVID SEVERE	74	Female	2	4	Atorvastatin, Dexamethasone, Fluoxetine, Furosemide, Piperacillin-Tazobactam	45.9	1.66181	yes	no	yes	no	Delta
CV19-2-3	COVID SEVERE	42	Male	17	1	Dexamethasone, Furosemide, Piperacillin-Tazobactam, Rifaximin, Cisatracurium, Fentanyl, Midazolam, Propofol, Norepinephrine	1875	3.273	yes	no	yes	yes	Omicron
CV19-2-4	COVID SEVERE	57	Male	4	1	Dexamethasone, Linezolid, Meropenem, Cisatracurium, Furosemide, Morphine, Propofol,	32.9	1.5172	yes	no	no	no	Delta
CV19-2-5	COVID SEVERE	56	Male	7	0	Daptomycin, Dexamethasone, Linezolid, Meropenem, Cisatracurium, Furosemide,Sodium Heparin, Midazolam, Morphine, Norepinephrine	11994	4.07896	yes	no	no	no	Delta
CV19-2-6	COVID SEVERE	68	Female	3	2	Dexamethasone, Propofol, Fentanyl	16	1.20412	yes	no	yes	no	Delta
CV19-2-7	COVID SEVERE	64	Female	8	0	Daptomycin, Linezolid, Meropenem, Cisatracurium, furo, Midazolam, Morphic, Norepinephrine	7.27	0.861534	no	no	no	no	Delta
CV19-2-8	COVID MILD	44	Female	3	5	Azithromycin, Co-trimoxazole, Furosemide, Methylprednisolone, Micafungin	44.1	1.64444	no	no	no	no	Omicron
CV19-2-9	COVID MILD	65	Male	2	1	Dexamethasone, Enalapril, Acetylsalicylic, Enoxaparin	4.8	0.681241	yes	no	yes	no	Omicron
CV19-2-10	COVID SEVERE	67	Male	9	0	Aspirin, Atorvastatin, Dexamethasone, Furosemide, Meropenem, tacrolimus, Cisatracurium, Fentanyl, Midazolam, Norepinephrine	6.1	0.78533	yes	no	yes	no	NA
CV19-2-11	COVID MILD	20	Female	1	1	Oseltamivir, Methylprednisolone	11.6	1.06446	no	no	no	no	Omicron
CV19-2-12	COVID SEVERE	61	Male	8	4	Daptomycin, Linezolid, Meropenem, Cisatracurium, Furosemide, heparina, Morphine, Norepinephrine, Propofol	33	1.51851	no	no	no	no	Delta
CV19-2-13	COVID MILD	76	Male	2	3	Dexamethasone, Pantoprazole, Enoxaparin	49.43	1.69399	yes	no	no	no	Omicron
CV19-2-14	COVID MILD	67	Male	3	5	Dexamethasone, Aspirin, amiodarone, Atorvastatin, Pantoprazole, Labetalol, Tacrolimus	86.7	1.93802	yes	no	yes	no	Omicron
