# Supplementary material for: Epigenetic and transcriptomic reprogramming in monocytes of severe COVID-19 patients reflects alterations in myeloid differentiation and the influence of inflammatory cytokines
Source: Genome Med. 2022 Nov 29;14:134. doi: 10.1186/s13073-022-01137-4 (PMC9706884; doi:10.1186/s13073-022-01137-4)
Supplement: Supplementary file 2 — Additional file 2: Table S2. Clinical features of severe COVID-19 patients and healthy donors (HD) included in scRNAseq analysis. [file 13073_2022_1137_MOESM2_ESM.xlsx]

## Sheet: Clinical metadata
Table S2. Clinical features of severe COVID-19 patients and healthy donors (HD) included in scRNAseq analysis
Donor ID	Condition	Age (years)	Sex	Dataset Origin	Data Access	SOFA	Days in ICU	Treatment	IL6 (pg/ml)	log10 IL6	Dexamethasone	Obesity	Hypertension	Death
CV19-I-O-14	COVID19	37	Male	COVID-19 Autoimmunity PBMCs	EGAD00001007982	9	4	Dexamethasone, Remdesivir, Midazolam, Fentanyl,Cisatracurium, Norepinephrine	1.17	0.0681859	yes	no	no	no
CV19-I-O-16	COVID19	44	Male	COVID-19 Autoimmunity PBMCs	EGAD00001007982	2	6	Dexamethasone, Remdesivir	79.5	1.90037	yes	no	no	no
CV19-I-O-17	COVID19	68	Male	COVID-19 Autoimmunity PBMCs	EGAD00001007982	3	3	Dexamethasone, Furosemide, Remdesivir	86.5	1.93702	yes	no	no	no
CV19-I-O-18	COVID19	49	Male	COVID-19 Autoimmunity PBMCs	EGAD00001007982	2	2	Dexamethasone, Remdesivir	229.2	2.36021	yes	yes	no	no
CV19-I-O-19	COVID19	49	Male	COVID-19 Autoimmunity PBMCs	EGAD00001007982	5	9	Dexamethasone, Colistin, Piperacillin-TazobactamNorepinephrine	56.8	1.75435	yes	yes	no	no
CV19-I-O-20	COVID19	42	Male	COVID-19 Autoimmunity PBMCs	EGAD00001007982	6	7	Dexamethasone, Colistin, Piperacillin-Tazobactam, Norepinephrine	5.9	0.770852	yes	yes	no	no
CV19-I-O-21	COVID19	71	Male	COVID-19 Autoimmunity PBMCs	EGAD00001007982	6	4	Dexamethasone, Cefotaxime	45.6	1.65896	yes	yes	yes	no
CV19-I-O-23	COVID19	75	Male	COVID-19 Autoimmunity PBMCs	EGAD00001007982	1	7	Dexamethasone, Remdesivir, Simvastatin	48.5	1.68574	yes	no	yes	no
CV19-I-O-24	COVID19	68	Male	COVID-19 Autoimmunity PBMCs	EGAD00001007982	3	2	Ceftriaxone, Azithromycin	65.9	1.81889	no	no	yes	no
CV19-I-O-22	COVID19	58	Female	COVID-19 Autoimmunity PBMCs	EGAD00001007982	4	5	Dexamethasone, Cefotaxime, Remdesivir	3.88	0.588832	yes	no	yes	no
BGCV01_CV0902	Healthy	57	Male	COVID-19 PBMC Ncl-Cambridge-UCL	Stephenson et al (41)	-	-	-	-	-	-	-	-	-
BGCV05_CV0929	Healthy	64	Male	COVID-19 PBMC Ncl-Cambridge-UCL	Stephenson et al (41)	-	-	-	-	-	-	-	-	-
BGCV10_CV0939	Healthy	73	Male	COVID-19 PBMC Ncl-Cambridge-UCL	Stephenson et al (41)	-	-	-	-	-	-	-	-	-
BGCV14_CV0940	Healthy	63	Male	COVID-19 PBMC Ncl-Cambridge-UCL	Stephenson et al (41)	-	-	-	-	-	-	-	-	-
BGCV15_CV0944	Healthy	58	Male	COVID-19 PBMC Ncl-Cambridge-UCL	Stephenson et al (41)	-	-	-	-	-	-	-	-	-
MH8919178	Healthy	51	Male	COVID-19 PBMC Ncl-Cambridge-UCL	Stephenson et al (41)	-	-	-	-	-	-	-	-	-
MH8919179	Healthy	30	Male	COVID-19 PBMC Ncl-Cambridge-UCL	Stephenson et al (41)	-	-	-	-	-	-	-	-	-
MH8919227	Healthy	34	Male	COVID-19 PBMC Ncl-Cambridge-UCL	Stephenson et al (41)	-	-	-	-	-	-	-	-	-
MH8919333	Healthy	49	Male	COVID-19 PBMC Ncl-Cambridge-UCL	Stephenson et al (41)	-	-	-	-	-	-	-	-	-
MH8919177	Healthy	58	Female	COVID-19 PBMC Ncl-Cambridge-UCL	Stephenson et al (41)	-	-	-	-	-	-	-	-	-
