# Supplementary material for: Epigenetic and transcriptomic reprogramming in monocytes of severe COVID-19 patients reflects alterations in myeloid differentiation and the influence of inflammatory cytokines
Source: Genome Med. 2022 Nov 29;14:134. doi: 10.1186/s13073-022-01137-4 (PMC9706884; doi:10.1186/s13073-022-01137-4)
Supplement: Supplementary file 3 — Additional file 3: Table S3. Primer sequences. [file 13073_2022_1137_MOESM3_ESM.xlsx]

## Sheet: Primers Pyro and RT-qPCR
Table S3. Primer sequences
Primer sequences for bisulfite pyrosequencing
Gene Name	CpG Name	Type	Sequence	5' Modification
IRF8	cg04597312	Forward	TGTTTTTAAAGATTGGTAGATAGATGTT
IRF8	cg04597312	Reverse	AAAAACAATCTATCCCCTCCTTC	[Btn]
IRF8	cg04597312	Sequencing	GGTAATAGTAATTTTTTATTTTGA
RUNX3	cg05714960	Forward	ATGAATGAGGTTTATTTTTGATAGAGT
RUNX3	cg05714960	Reverse	TCCAAAAAAAAAAACAACCACAAAATCTTC	[Btn]
RUNX3	cg05714960	Sequencing	ATAGGATGAGAGAAGTTTG
CD226	cg12929678	Forward	TGTTTTTGGAAGTAATTTTATTATTGTAGT
CD226	cg12929678	Reverse	AAACAAAAATAAAAAAACCTCTTAACT	[Btn]
CD226	cg12929678	Sequencing	TTAAAGAATTTATAATTTGAAAGGA
CD83	cg14947516	Forward	AGTAGAAATGAAAAGGGGAAGAAAG
CD83	cg14947516	Reverse	AACTCATATAAACCAAAAAAAACTTCTC	[Btn]
CD83	cg14947516	Sequencing	GAGTGTGGGAGTAAG
STAT1	cg03110996	Forward	TGATATTTAGAGTTTAGGTTTTAAGAGG
STAT1	cg03110996	Reverse	CCCAAAACTTTAATAAAACATCAACC	[Btn]
STAT1	cg03110996	Sequencing	TTGTTTAGTTTTTATGAGAAGT
FOXO3	cg04127075	Forward	GTTTTTGTGGTGAGTTAAGTTGTAGTG
FOXO3	cg04127075	Reverse	CAAACCTTTCCATATTCCAATTACT	[Btn]
FOXO3	cg04127075	Sequencing	TGAGTTAAGTTGTAGTGT
IL1R	cg04258833	Forward	AGTGAGTAAAAGATTTGAATGGATATT
IL1R	cg04258833	Reverse	AACATTTCAAAAAACCACAAACTATT	[Btn]
IL1R	cg04258833	Sequencing	ATTAAGATGTTATTTATTAGAAT
OAS1	cg18447934	Forward	TGTTATAGGTATGATTTTTGTGGAGTAG	[Btn]
OAS1	cg18447934	Reverse	CTCAACCTACATTCTCCAATTAC
OAS1	cg18447934	Sequencing	CCCACAAATATTCTTAACC
CD44	cg14082886	Forward	AGGGGTTGTTTTAGTAAATGTTTAG
CD44	cg14082886	Reverse	TCCTACATTATAAACCCTACCTTCATAAA	[Btn]
CD44	cg14082886	Sequencing	GGATATAGAGGTTTTGTTATT
NFKBIZ	cg20047904	Forward	ATGGTTATTATGTTGTGTAATAGATGT
NFKBIZ	cg20047904	Reverse	ACATATCAACAACCAAATACTTCTTTA	[Btn]
NFKBIZ	cg20047904	Sequencing	AGTTTTATTTATGTTGTTATAAATG
JUN	cg11132913	Forward	GAGATAGGGATATGGAGAGAATAAAG
JUN	cg11132913	Reverse	TTAAAATCCCCTCTAATCCTCACC	[Btn]
JUN	cg11132913	Sequencing	ATATTTTAAGAAGTTTGTTAATTTG
IFI27	cg08761339	Forward	GTATTTAGTATAGTGGGTTTTTAGTTGAGA
IFI27	cg08761339	Reverse	TACAAACATCTTTCTCCCCTCAT	[Btn]
IFI27	cg08761339	Sequencing	AATAATTGAATTTTTTTTTGGATTG
IL10	cg13574263	Forward	ATGGTGTTTTTGAAATGGTGTAAT
IL10	cg13574263	Reverse	AATCTTCATTTATCCAAACTAAATATCTT	[Btn]
IL10	cg13574263	Sequencing	GGATTGTAAGTTTTAAGTTAGATT
HIF1A	cg03725784	Forward	AGGATGAGTTATATTTTTGTTTTGTTTATT
HIF1A	cg03725784	Reverse	TCTAAATTTTCCCCAAACCAATATACCTAC	[Btn]
HIF1A	cg03725784	Sequencing	AAATTGATGGTTTAGTATTTT
Primer sequences for RT-qPCR
Gene Name	Type	Sequence
CD44	Forward	GGCTTTCAATAGCACCTTGC
CD44	Reverse	CACGTGCCCTTCTATGAACC
JUN	Forward	CAGCCAGGTCGGCAGTATAG
JUN	Reverse	GGACTCTGCCACTTGTCTCC
NKFBIZ	Forward	GGTCAGACGGCGAGTTCTTA
NKFBIZ	Reverse	GGTGTTTGAGGTGGTGTCAAA
IFI27	Forward	TTGGAGGAGTTGTGGCTGTG
IFI27	Reverse	GAGAGTCCAGTTGCTCCCAG
IL10	Forward	GGCACCCAGTCTGAGAACAG
IL10	Reverse	GGCAACCCAGGTAACCCTTA
HIF1A	Forward	TGAACGTCGAAAAGAAAAGTCTCG
HIF1A	Reverse	TCCAAATCACCAGCATCCAGA
