# Supplementary material for: Epigenetic and transcriptomic reprogramming in monocytes of severe COVID-19 patients reflects alterations in myeloid differentiation and the influence of inflammatory cytokines
Source: Genome Med. 2022 Nov 29;14:134. doi: 10.1186/s13073-022-01137-4 (PMC9706884; doi:10.1186/s13073-022-01137-4)
Supplement: Supplementary file 5 — Additional file 5: Table S4. List of hypermethylated and hypomethylated genes in COVID-19 monocytes (FDR < 0.05; ∆β ≥ 0.2). [file 13073_2022_1137_MOESM5_ESM.xlsx]

## Sheet: Hyper-
Table S4. List of hypermethylated and hypomethylated genes in COVID-19 monocytes (FDR < 0.05; ∆β ≥ 0.2).
CpG	logFC	AveExpr	t	P,Value	adj,P,Val	chr	pos	strand	Name	AddressA	CV19-I-O-C-5	CV19-I-O-49	CV19-I-O-35	CV19-I-O-65	CV19-I-O-78	CV19-I-O-97	CV19-I-O-50	CV19-I-O-52	CV19-I-O-C-2	CV19-I-O-75	CV19-I-O-87	CV19-I-O-C-14	CV19-I-O-31	CV19-I-O-64	CV19-I-O-54	CV19-I-O-83	CV19-I-O-80	CV19-I-O-C-20	CV19-I-O-89	CV19-I-O-57	CV19-I-O-85	CV19-I-O-C-9	CV19-I-O-32	CV19-I-O-55	CV19-I-O-47	CV19-I-O-C-30	CV19-I-O-53	CV19-I-O-C-15	CV19-I-O-68	CV19-I-O-62	CV19-I-O-82	CV19-I-O-48	CV19-I-O-90	CV19-I-O-70	CV19-I-O-66	CV19-I-O-69	CV19-I-O-63	CV19-I-O-C-3	CV19-I-O-100
cg01995927	2.5596	-0.0948	16.7845	3.93e-24	3.19e-18	chr1	24257839	+	cg01995927	59609957	0.17116	0.54709	0.50299	0.50133	0.46785	0.3971	0.61367	0.48557	0.25676	0.52794	0.50031	0.13294	0.60066	0.56607	0.40692	0.53805	0.46053	0.24568	0.59605	0.55729	0.48133	0.21657	0.59395	0.50061	0.55527	0.13098	0.3293	0.17615	0.63882	0.68924	0.43046	0.60388	0.62042	0.60597	0.6949	0.59634	0.60342	0.2037	0.51328
cg19938920	2.136	2.6974	16.4663	1e-23	4.05e-18	chr18	21757108	+	cg19938920	99661244	0.59016	0.87564	0.86593	0.90396	0.85946	0.84374	0.90253	0.91738	0.67835	0.87709	0.78068	0.60816	0.90587	0.88485	0.90624	0.85163	0.86617	0.71292	0.91292	0.87231	0.85137	0.66758	0.89851	0.91947	0.90909	0.63522	0.82113	0.69251	0.90384	0.91184	0.9114	0.89965	0.8895	0.93014	0.91358	0.90813	0.91649	0.6947	0.90152
cg23698960	1.8823	2.926	15.6982	9.99e-23	2.03e-17	chr22	40772232	+	cg23698960	53637845	0.67955	0.90886	0.82746	0.90179	0.91379	0.87465	0.92868	0.91446	0.7465	0.84336	0.8737	0.66321	0.90548	0.90918	0.82585	0.92519	0.86682	0.76557	0.88438	0.91067	0.89261	0.74489	0.91274	0.89586	0.91268	0.74526	0.87116	0.70865	0.93167	0.91791	0.90729	0.92182	0.90426	0.92317	0.91441	0.93047	0.91045	0.72625	0.89533
cg05619158	1.5137	2.7541	14.5077	4.08e-21	4.75e-16	chr17	61993494	-	cg05619158	81729360	0.76385	0.89179	0.84964	0.89301	0.8477	0.83913	0.91726	0.90238	0.73589	0.89296	0.8225	0.66136	0.8852	0.88115	0.8581	0.88385	0.87016	0.73334	0.89337	0.90625	0.89502	0.76891	0.90508	0.89183	0.8885	0.74559	0.86209	0.70014	0.89353	0.91816	0.88475	0.89792	0.8672	0.90141	0.92305	0.88506	0.91798	0.73511	0.88431
cg06010536	1.7808	3.1062	14.506	4.1e-21	4.75e-16	chr1	25437328	+	cg06010536	51607535	0.82427	0.91816	0.88557	0.91134	0.85758	0.87693	0.92848	0.91737	0.74748	0.91957	0.92469	0.71594	0.9305	0.89597	0.87908	0.89124	0.81	0.77571	0.91925	0.90885	0.89561	0.84857	0.9105	0.92562	0.92048	0.7794	0.91819	0.73011	0.92463	0.9283	0.93135	0.92867	0.92035	0.91311	0.93306	0.92588	0.93973	0.73116	0.89707
cg22434506	2.3365	2.5991	14.5841	3.2e-21	4.75e-16	chr12	6657818	+	cg22434506	91612524	0.54496	0.8956	0.8819	0.90097	0.877	0.89188	0.92336	0.89268	0.57265	0.72404	0.89167	0.55248	0.8655	0.8934	0.86397	0.83774	0.75064	0.63587	0.88198	0.8995	0.82753	0.65576	0.90859	0.83346	0.8965	0.54115	0.83315	0.59251	0.90627	0.9311	0.88882	0.90376	0.87874	0.90039	0.91132	0.90948	0.92663	0.75013	0.88597
cg18147819	1.9296	-1.0513	14.36	6.54e-21	6.63e-16	chr4	53710110	-	cg18147819	17648255	0.18168	0.37959	0.29584	0.27545	0.34865	0.19306	0.41248	0.39307	0.20661	0.32881	0.37157	0.17938	0.34339	0.37736	0.31659	0.28205	0.34069	0.17025	0.27957	0.39206	0.30473	0.1364	0.39005	0.36646	0.41762	0.14544	0.32779	0.12145	0.45506	0.49825	0.29516	0.47139	0.33402	0.44959	0.55231	0.36153	0.44386	0.12625	0.31665
cg25392060	1.5488	-0.4749	14.2718	8.69e-21	7.05e-16	chr8	142297121	-	cg25392060	66734856	0.26203	0.41388	0.39787	0.53433	0.37417	0.40105	0.49003	0.42954	0.30242	0.42091	0.46961	0.26491	0.45598	0.49958	0.4097	0.37458	0.3831	0.25073	0.53645	0.45056	0.41147	0.2209	0.38786	0.43732	0.5009	0.19336	0.42152	0.16864	0.51588	0.58266	0.41239	0.49244	0.50287	0.49502	0.51775	0.51492	0.48995	0.19201	0.4554
cg13629022	1.5395	1.6901	13.9136	2.78e-20	1.61e-15	chr15	59618188	+	cg13629022	99601109	0.67705	0.75688	0.70463	0.78702	0.77092	0.76964	0.80777	0.73792	0.56821	0.74778	0.77227	0.55708	0.77766	0.78734	0.74291	0.78826	0.77028	0.62035	0.71604	0.79239	0.78221	0.58224	0.77212	0.77449	0.80569	0.63406	0.74422	0.49768	0.82459	0.84257	0.7729	0.82087	0.77583	0.82493	0.84217	0.83505	0.82027	0.56119	0.81432
cg23122655	2.5173	-1.6874	13.7533	4.69e-20	2.54e-15	chr8	37457392	+	cg23122655	7777564	0.19042	0.18968	0.21925	0.29848	0.18109	0.23195	0.33745	0.23299	0.12083	0.22439	0.30289	0.11192	0.2695	0.27668	0.29957	0.21436	0.21852	0.05877	0.35447	0.2944	0.21575	0.08666	0.28894	0.28301	0.32413	0.0412	0.21992	0.05357	0.35862	0.53886	0.25207	0.35767	0.2777	0.28296	0.50961	0.35147	0.43209	0.07312	0.24882
cg05411932	1.6058	2.7664	13.6935	5.71e-20	2.72e-15	chr16	21608429	-	cg05411932	76670990	0.80638	0.85918	0.87271	0.89498	0.91704	0.83884	0.90933	0.87532	0.6862	0.88099	0.88513	0.66488	0.91563	0.92	0.85841	0.87341	0.8936	0.71715	0.88984	0.8664	0.87169	0.70819	0.87907	0.88161	0.88885	0.65762	0.86922	0.65571	0.90711	0.91613	0.88797	0.91497	0.8626	0.88688	0.91994	0.90104	0.90108	0.64144	0.87622
cg21650866	2.1699	-0.1438	13.6052	7.64e-20	3.26e-15	chr8	142297256	+	cg21650866	7704468	0.2358	0.4321	0.48502	0.55906	0.40213	0.43987	0.5314	0.41766	0.28498	0.43178	0.49858	0.19787	0.4951	0.58015	0.4558	0.44615	0.48398	0.17006	0.68907	0.53733	0.46902	0.23266	0.52043	0.52057	0.5731	0.12242	0.45389	0.17594	0.67129	0.74247	0.50068	0.57475	0.54562	0.56052	0.60556	0.56034	0.60714	0.20971	0.5502
cg06861395	2.1208	0.6553	13.5535	9.07e-20	3.44e-15	chr4	23776092	+	cg06861395	33750179	0.36738	0.53787	0.65779	0.64163	0.69002	0.55627	0.57638	0.69384	0.30844	0.43463	0.69479	0.27048	0.67136	0.77748	0.67287	0.63389	0.64275	0.36033	0.62928	0.62496	0.65814	0.31609	0.66439	0.63117	0.75987	0.3185	0.66699	0.45387	0.74513	0.79073	0.62984	0.65651	0.65627	0.70554	0.79762	0.69021	0.72147	0.32371	0.63361
cg20286726	3.2236	1.03	13.546	9.34e-20	3.44e-15	chr12	123600137	+	cg20286726	71810961	0.35113	0.73757	0.64241	0.67958	0.76054	0.55021	0.81187	0.86077	0.16315	0.69853	0.52239	0.1687	0.74472	0.71796	0.65854	0.67734	0.65906	0.3227	0.75277	0.75954	0.65181	0.31668	0.71188	0.79178	0.74375	0.16722	0.42372	0.21374	0.82788	0.86477	0.58373	0.86087	0.63474	0.80641	0.85982	0.79915	0.87115	0.29899	0.72972
cg21200735	1.0282	1.2127	13.5685	8.63e-20	3.44e-15	chr17	62000113	+	cg21200735	52797156	0.50389	0.68697	0.68397	0.76223	0.70154	0.68567	0.7369	0.74852	0.52231	0.70448	0.65882	0.53814	0.6993	0.68694	0.686	0.68434	0.67843	0.60096	0.73476	0.76164	0.69966	0.57157	0.72549	0.70302	0.73346	0.551	0.73607	0.53473	0.77877	0.76623	0.70274	0.7658	0.73826	0.74186	0.7265	0.72998	0.7785	0.59501	0.71752
cg18642425	2.5421	2.7451	13.426	1.38e-19	4.5e-15	chr7	6465799	+	cg18642425	41660136	0.60695	0.92469	0.84807	0.93283	0.87423	0.76852	0.94249	0.91166	0.72132	0.85956	0.88951	0.58989	0.85895	0.90651	0.84531	0.84408	0.87512	0.71568	0.8875	0.92188	0.92747	0.61033	0.80308	0.88286	0.91888	0.55682	0.71395	0.56764	0.9186	0.95349	0.9054	0.90942	0.86749	0.90884	0.93406	0.89337	0.93646	0.64418	0.89664
cg24518693	1.2822	1.9165	13.4149	1.44e-19	4.5e-15	chr12	5489552	-	cg24518693	9628309	0.54705	0.75046	0.75852	0.8091	0.78524	0.78182	0.81921	0.83965	0.63779	0.74466	0.82513	0.63288	0.79907	0.82882	0.81148	0.82299	0.78926	0.68168	0.80647	0.83603	0.81549	0.63982	0.81203	0.76988	0.82894	0.63411	0.77157	0.68169	0.84281	0.8568	0.81278	0.84755	0.80697	0.83569	0.84842	0.7983	0.88148	0.66761	0.82116
cg03396047	2.6909	1.6078	13.364	1.7e-19	4.7e-15	chr3	188118309	-	cg03396047	76670898	0.28437	0.73573	0.63618	0.79747	0.77222	0.70168	0.8619	0.82549	0.3933	0.75753	0.65367	0.35331	0.82238	0.85772	0.71445	0.72098	0.74685	0.57598	0.84868	0.7894	0.77986	0.37436	0.70384	0.77921	0.84411	0.43917	0.65235	0.37559	0.87048	0.87653	0.78414	0.88346	0.70374	0.85007	0.87281	0.85291	0.8551	0.46796	0.72192
cg09269202	2.1747	1.1459	13.3575	1.74e-19	4.7e-15	chr11	60843645	-	cg09269202	91700453	0.3867	0.75271	0.68124	0.77937	0.61968	0.62748	0.80607	0.72935	0.3155	0.72314	0.69759	0.3439	0.80404	0.76018	0.50269	0.68053	0.62269	0.48429	0.77289	0.75008	0.64058	0.45325	0.7703	0.75703	0.75967	0.36673	0.67315	0.31614	0.80291	0.82452	0.70459	0.80279	0.77799	0.72058	0.84391	0.74227	0.75226	0.40064	0.77933
cg19800370	1.5164	1.7367	13.3475	1.8e-19	4.71e-15	chr11	121735484	+	cg19800370	34799899	0.51764	0.77786	0.71898	0.7905	0.76693	0.78032	0.81667	0.84855	0.59478	0.75588	0.73608	0.56526	0.771	0.74563	0.71917	0.82084	0.77683	0.66692	0.78095	0.78441	0.8132	0.58482	0.77909	0.81641	0.84091	0.5769	0.77179	0.52916	0.83391	0.82031	0.74451	0.81662	0.77974	0.8465	0.81856	0.80478	0.88518	0.59344	0.77024
cg25296103	1.7322	-1.2307	13.2722	2.31e-19	5.52e-15	chr2	145268533	-	cg25296103	43662252	0.16275	0.3142	0.33307	0.34155	0.27785	0.30344	0.38205	0.33176	0.11493	0.34793	0.32956	0.11844	0.36892	0.44309	0.3245	0.1557	0.30871	0.13896	0.366	0.30358	0.29467	0.13256	0.31714	0.33693	0.33678	0.1418	0.21251	0.13186	0.42846	0.41198	0.32701	0.41063	0.31193	0.39597	0.50362	0.43162	0.43063	0.18538	0.36292
cg24773560	1.6484	-1.133	13.2616	2.4e-19	5.55e-15	chr12	56732723	-	cg24773560	78786820	0.15084	0.34084	0.34599	0.34805	0.3153	0.28311	0.31415	0.3786	0.148	0.29063	0.38735	0.11178	0.34712	0.42199	0.29222	0.25691	0.28249	0.15992	0.33653	0.35778	0.32809	0.12701	0.3468	0.52011	0.43949	0.14499	0.34763	0.10312	0.45451	0.38328	0.31014	0.39393	0.29249	0.41024	0.44053	0.38296	0.46491	0.16118	0.37938
cg11540119	1.9482	2.8792	13.2246	2.71e-19	5.97e-15	chr3	47742869	-	cg11540119	24772109	0.74426	0.90696	0.8767	0.83944	0.93472	0.85154	0.87481	0.89701	0.72499	0.83661	0.90398	0.71505	0.92524	0.91686	0.87704	0.9286	0.86869	0.75765	0.93059	0.90334	0.89306	0.77022	0.88036	0.91632	0.91236	0.64646	0.79398	0.70577	0.90756	0.90799	0.84481	0.93168	0.90296	0.89452	0.93514	0.91279	0.93027	0.71286	0.90328
cg26121789	3.0153	-1.5125	13.2232	2.73e-19	5.97e-15	chr19	56123855	-	cg26121789	83707174	0.0678	0.32328	0.20502	0.35607	0.2341	0.21385	0.33797	0.37951	0.04394	0.1755	0.33407	0.05367	0.28022	0.36849	0.17774	0.20982	0.14947	0.0751	0.41892	0.34188	0.18075	0.07161	0.3418	0.32318	0.42872	0.05588	0.20734	0.05532	0.58189	0.57102	0.24463	0.49663	0.27292	0.34916	0.56939	0.46467	0.40099	0.06792	0.2342
cg00391990	1.5833	2.1072	13.1263	3.77e-19	7.85e-15	chr16	21608518	-	cg00391990	74674933	0.59601	0.79803	0.81994	0.85668	0.85095	0.75702	0.82767	0.80323	0.68585	0.79466	0.82634	0.47592	0.88674	0.84714	0.78919	0.82636	0.82942	0.63591	0.86612	0.84064	0.83162	0.57234	0.8597	0.84855	0.86279	0.64221	0.81674	0.5113	0.86374	0.872	0.84559	0.86491	0.75323	0.86011	0.88732	0.85573	0.82346	0.54613	0.85224
cg14107762	2.2354	2.3237	13.0963	4.18e-19	8.47e-15	chr9	117690626	-	cg14107762	80639325	0.74791	0.83452	0.86651	0.90529	0.78769	0.77781	0.87226	0.91245	0.65682	0.88903	0.91614	0.60958	0.85466	0.8831	0.79326	0.78462	0.81305	0.64695	0.82134	0.85355	0.72456	0.57278	0.84928	0.89355	0.83398	0.57109	0.85729	0.54411	0.81128	0.90287	0.89453	0.87828	0.85133	0.88456	0.91136	0.85968	0.9192	0.58292	0.8452
cg19562029	1.423	-0.9504	13.0478	4.92e-19	9.73e-15	chr2	232115550	+	cg19562029	74775852	0.23583	0.34481	0.31653	0.36338	0.32312	0.31305	0.43592	0.35661	0.22824	0.30704	0.36325	0.22253	0.36081	0.35461	0.31961	0.34906	0.26748	0.19514	0.40146	0.35917	0.32428	0.19111	0.40632	0.38367	0.42738	0.16487	0.28078	0.15666	0.42492	0.45385	0.31961	0.43268	0.3758	0.40245	0.47977	0.4	0.47206	0.17051	0.34766
cg19588519	1.2724	0.1043	13.0263	5.29e-19	1.02e-14	chr10	125817817	+	cg19588519	27756216	0.37611	0.53823	0.4841	0.58184	0.5017	0.56343	0.54834	0.51833	0.37947	0.49286	0.54082	0.36089	0.50362	0.57446	0.50468	0.51646	0.48903	0.33559	0.55915	0.61553	0.48538	0.3392	0.50969	0.53086	0.54374	0.35061	0.46782	0.29782	0.65821	0.67607	0.56703	0.53724	0.53372	0.5828	0.63701	0.56408	0.60695	0.3344	0.51488
cg11099984	1.6791	1.1151	12.982	6.14e-19	1.14e-14	chr18	60864615	-	cg11099984	1807560	0.50209	0.68343	0.70138	0.75501	0.61212	0.59653	0.79523	0.67345	0.4842	0.78238	0.66033	0.44646	0.74561	0.76633	0.68405	0.65276	0.65607	0.44438	0.80812	0.72256	0.67386	0.47365	0.75294	0.70713	0.72496	0.47098	0.65725	0.42569	0.75346	0.77138	0.66147	0.73681	0.67832	0.71123	0.80099	0.76529	0.76747	0.47235	0.65485
cg22312249	1.5783	0.0687	12.9803	6.18e-19	1.14e-14	chr17	72779428	+	cg22312249	60710862	0.32339	0.51078	0.53278	0.5462	0.55203	0.52672	0.58544	0.51762	0.31909	0.45246	0.51214	0.29966	0.53068	0.61313	0.4511	0.42703	0.51104	0.32981	0.49266	0.57757	0.47923	0.2963	0.59557	0.51461	0.62549	0.28283	0.43859	0.22061	0.65094	0.68466	0.49593	0.64111	0.57337	0.55297	0.60524	0.5759	0.63752	0.32341	0.56412
cg00401678	1.531	-0.8403	12.9082	7.89e-19	1.42e-14	chr19	14787227	-	cg00401678	9693832	0.24518	0.47072	0.38107	0.37834	0.29684	0.34404	0.48967	0.44366	0.24002	0.36586	0.34889	0.1496	0.35915	0.42805	0.34656	0.34627	0.31509	0.24659	0.39628	0.4149	0.29665	0.18217	0.37714	0.36704	0.40582	0.21653	0.35015	0.20101	0.40063	0.51883	0.37528	0.44995	0.38239	0.47432	0.49874	0.44103	0.52161	0.1898	0.35525
cg04934519	1.6048	2.5711	12.8694	9e-19	1.5e-14	chr1	185303447	+	cg04934519	70796842	0.75518	0.83055	0.81692	0.84671	0.89726	0.80626	0.9147	0.87919	0.71436	0.83863	0.89508	0.70384	0.91141	0.87906	0.86267	0.86107	0.86081	0.74712	0.86433	0.86812	0.83119	0.70693	0.86813	0.87582	0.88223	0.74364	0.82644	0.7243	0.8987	0.91612	0.88168	0.8849	0.84888	0.89744	0.88844	0.88248	0.89811	0.6753	0.77711
cg05941525	1.8063	-0.6414	12.8708	8.96e-19	1.5e-14	chr1	173967073	-	cg05941525	11796947	0.26448	0.47096	0.44258	0.37921	0.35244	0.35741	0.45533	0.50194	0.17727	0.34958	0.41062	0.13102	0.47405	0.45089	0.3518	0.33463	0.345	0.22548	0.47309	0.43896	0.31494	0.24156	0.59288	0.41475	0.49293	0.13149	0.39222	0.1638	0.51689	0.52503	0.39871	0.49113	0.42761	0.53563	0.55433	0.50464	0.51515	0.20559	0.46625
cg09230870	2.0961	-1.3665	12.8673	9.06e-19	1.5e-14	chr17	61216274	-	cg09230870	21739299	0.08282	0.35396	0.31135	0.29878	0.30761	0.20391	0.39601	0.33105	0.10048	0.28598	0.37671	0.10768	0.36191	0.35907	0.2389	0.3422	0.29731	0.18257	0.3934	0.32017	0.2203	0.12951	0.33396	0.32329	0.35386	0.08795	0.23378	0.08535	0.37193	0.43656	0.34412	0.316	0.29584	0.19296	0.55047	0.38526	0.43837	0.13298	0.28038
cg09494694	1.653	-0.2953	12.8755	8.82e-19	1.5e-14	chr16	21379458	-	cg09494694	76660868	0.19501	0.50517	0.3664	0.56067	0.51026	0.46281	0.50223	0.54761	0.21604	0.42869	0.43931	0.17866	0.4177	0.49216	0.37788	0.50768	0.37943	0.28615	0.44923	0.49989	0.45319	0.27435	0.52116	0.47261	0.51221	0.21953	0.49359	0.22773	0.59292	0.60073	0.45283	0.55005	0.39378	0.47669	0.67972	0.54094	0.62378	0.28273	0.39869
cg08894273	1.938	-2.0736	12.841	9.91e-19	1.61e-14	chr1	161109487	-	cg08894273	41643148	0.05018	0.25103	0.16929	0.26061	0.1684	0.22481	0.30091	0.21317	0.10115	0.19504	0.26036	0.15378	0.20256	0.20812	0.17824	0.17815	0.14418	0.05496	0.31213	0.25819	0.17502	0.08369	0.14661	0.21252	0.25869	0.05982	0.17176	0.09729	0.25879	0.31955	0.17291	0.22191	0.28222	0.23637	0.39406	0.2504	0.25163	0.07088	0.17977
cg05918243	1.4125	1.9234	12.8323	1.02e-18	1.62e-14	chr6	149950417	-	cg05918243	62785589	0.66093	0.82437	0.83706	0.82496	0.74806	0.81308	0.82129	0.78842	0.65039	0.77558	0.81189	0.64027	0.81509	0.81583	0.80881	0.72725	0.77757	0.59122	0.82563	0.81867	0.77126	0.7033	0.77486	0.80518	0.84907	0.66419	0.73641	0.61165	0.83595	0.86199	0.78942	0.83453	0.80027	0.8154	0.86643	0.85061	0.87613	0.60003	0.79278
cg23761075	2.2527	2.1896	12.798	1.15e-18	1.79e-14	chr20	39693246	-	cg23761075	6702386	0.46377	0.87889	0.84781	0.84416	0.81656	0.73376	0.88034	0.87427	0.58519	0.80936	0.81611	0.49126	0.86911	0.8105	0.76034	0.79094	0.68595	0.63979	0.90643	0.85208	0.72471	0.60506	0.85634	0.86856	0.78252	0.59557	0.84126	0.4691	0.91872	0.89295	0.86385	0.89328	0.84566	0.91841	0.89353	0.87976	0.89743	0.58881	0.84614
cg25298507	1.8592	2.8711	12.7598	1.31e-18	2e-14	chr3	122544119	+	cg25298507	87657501	0.75168	0.91781	0.88445	0.92887	0.87824	0.84986	0.90994	0.92061	0.6277	0.89723	0.89588	0.76478	0.90863	0.88808	0.79708	0.90814	0.80813	0.80891	0.92092	0.90878	0.83836	0.79106	0.89997	0.90762	0.90503	0.67087	0.87437	0.6384	0.90942	0.93667	0.89298	0.92454	0.87321	0.9165	0.90388	0.92901	0.91549	0.66882	0.91731
cg09245319	2.3672	2.0913	12.7137	1.53e-18	2.26e-14	chr2	227049703	-	cg09245319	73718147	0.56986	0.82116	0.62645	0.90025	0.81896	0.72256	0.88387	0.84629	0.54259	0.84437	0.86041	0.63468	0.85354	0.85158	0.84346	0.87137	0.82995	0.53817	0.85227	0.8755	0.85874	0.49419	0.79256	0.87788	0.86476	0.54123	0.78765	0.50743	0.88063	0.90342	0.84344	0.8995	0.73632	0.85287	0.93514	0.74902	0.88506	0.47288	0.83061
cg15154628	1.9508	1.7877	12.6879	1.67e-18	2.42e-14	chr7	76871793	+	cg15154628	61779982	0.62617	0.80019	0.76542	0.84044	0.74905	0.70783	0.83253	0.80421	0.51654	0.77967	0.78883	0.41747	0.81785	0.86749	0.77183	0.68125	0.78043	0.6211	0.86718	0.85444	0.8353	0.54652	0.78721	0.80385	0.83379	0.45271	0.6601	0.53487	0.87291	0.86438	0.82257	0.8437	0.78499	0.85254	0.85947	0.82752	0.7781	0.49018	0.80856
cg09912552	1.8183	0.851	12.6568	1.86e-18	2.51e-14	chr8	134250937	+	cg09912552	76736331	0.42503	0.74015	0.63703	0.71646	0.62139	0.5841	0.7358	0.60811	0.39059	0.60002	0.6826	0.39888	0.70327	0.71654	0.75779	0.5383	0.63004	0.38713	0.68182	0.59801	0.69918	0.37935	0.68902	0.62497	0.68634	0.33305	0.58183	0.32559	0.70787	0.82052	0.66694	0.7062	0.69152	0.70061	0.7626	0.71782	0.73463	0.39138	0.66981
cg22090525	1.3338	0.9214	12.6628	1.82e-18	2.51e-14	chr10	12078334	-	cg22090525	81676499	0.52389	0.70537	0.70057	0.63766	0.65581	0.57848	0.7148	0.65105	0.54999	0.66874	0.7043	0.42943	0.73199	0.72536	0.66374	0.63023	0.64297	0.49848	0.71719	0.63822	0.62031	0.4564	0.70075	0.70944	0.69955	0.48534	0.55721	0.38447	0.70292	0.75972	0.69044	0.68993	0.68492	0.6829	0.80112	0.72587	0.71401	0.51524	0.71598
cg27089703	2.1043	1.6667	12.6715	1.77e-18	2.51e-14	chr17	33373905	+	cg27089703	43769573	0.54249	0.74531	0.77583	0.78171	0.7508	0.73916	0.81583	0.85149	0.57022	0.81871	0.63972	0.2838	0.83505	0.83524	0.75889	0.726	0.76177	0.52071	0.80778	0.76026	0.70288	0.62451	0.79852	0.85335	0.86688	0.5805	0.74949	0.28665	0.83389	0.87838	0.82817	0.87747	0.74222	0.79305	0.87451	0.8334	0.85148	0.42715	0.76572
cg18283844	2.3146	0.7409	12.6093	2.19e-18	2.86e-14	chr1	114495894	+	cg18283844	71626898	0.39084	0.70285	0.62009	0.62557	0.62687	0.60934	0.71117	0.70199	0.36595	0.57289	0.6646	0.34515	0.67396	0.60837	0.44699	0.61668	0.49898	0.32186	0.78917	0.67978	0.56057	0.3314	0.73152	0.69295	0.74871	0.33496	0.53795	0.24951	0.81808	0.70728	0.62048	0.79891	0.61536	0.70417	0.80603	0.73216	0.81077	0.37355	0.65932
cg26801482	1.4579	2.5452	12.6093	2.19e-18	2.86e-14	chr19	38441821	-	cg26801482	23703825	0.72172	0.89649	0.84249	0.86436	0.84288	0.85862	0.87546	0.86458	0.72054	0.84874	0.87791	0.68161	0.8705	0.89305	0.81709	0.86806	0.84105	0.72852	0.8857	0.8987	0.80448	0.73857	0.85108	0.8833	0.8519	0.72897	0.84334	0.69404	0.89068	0.90256	0.88127	0.89351	0.8444	0.91046	0.91233	0.88733	0.91667	0.72116	0.85292
cg03112887	1.3844	-1.1929	12.5745	2.47e-18	3.17e-14	chr16	23568076	-	cg03112887	89708954	0.18264	0.34807	0.2465	0.3399	0.29297	0.23364	0.36582	0.36345	0.20791	0.27929	0.39187	0.17701	0.33349	0.331	0.23944	0.29063	0.27468	0.21758	0.39026	0.34148	0.29123	0.16983	0.39039	0.35924	0.35879	0.168	0.33123	0.13963	0.38811	0.45595	0.26217	0.33145	0.3328	0.31827	0.32416	0.35167	0.42753	0.16737	0.34803
cg09283219	1.975	1.7575	12.5349	2.83e-18	3.53e-14	chr12	59776631	-	cg09283219	24784122	0.61346	0.86762	0.81107	0.75118	0.6964	0.7676	0.82354	0.80864	0.59607	0.86919	0.72512	0.51854	0.85472	0.77032	0.7229	0.64642	0.76346	0.59956	0.84029	0.81632	0.75885	0.50015	0.77019	0.83286	0.80822	0.57829	0.74954	0.48346	0.87995	0.86714	0.83314	0.84423	0.8061	0.81672	0.87172	0.87547	0.86895	0.55149	0.76742
cg17358311	3.6398	-0.2933	12.5453	2.83e-18	3.53e-14	chr19	2698890	+	cg17358311	34672906	0.06979	0.59793	0.34489	0.52226	0.48211	0.24213	0.62884	0.69275	0.0924	0.39625	0.49815	0.05825	0.50328	0.49696	0.3726	0.52633	0.29868	0.2071	0.58517	0.5254	0.39738	0.0991	0.56347	0.44374	0.62421	0.07834	0.14656	0.08976	0.73983	0.83627	0.37515	0.70955	0.55054	0.55377	0.78653	0.69239	0.73415	0.09879	0.47408
cg11451725	2.527	-0.8059	12.5239	2.93e-18	3.61e-14	chr9	75263896	+	cg11451725	10716571	0.17048	0.46193	0.34332	0.43338	0.34806	0.27787	0.54741	0.51605	0.10569	0.38134	0.40188	0.16206	0.41075	0.39415	0.35944	0.44492	0.46094	0.20984	0.46008	0.4106	0.46505	0.14153	0.44371	0.38059	0.53133	0.07875	0.42662	0.10896	0.48653	0.75728	0.4087	0.51124	0.44867	0.57335	0.53776	0.43626	0.49077	0.12069	0.29204
cg02749511	0.8709	0.4666	12.5081	3.1e-18	3.64e-14	chr2	174696522	+	cg02749511	78617236	0.45936	0.57841	0.51375	0.61521	0.56584	0.57185	0.61933	0.63027	0.4613	0.54178	0.61664	0.45142	0.57399	0.62406	0.56416	0.55565	0.55619	0.46088	0.59444	0.60241	0.59847	0.50133	0.58893	0.60599	0.61742	0.45521	0.55347	0.43501	0.64118	0.67309	0.60107	0.62388	0.59319	0.62023	0.6161	0.59231	0.65542	0.46529	0.59812
cg16663980	1.8504	2.0294	12.5132	3.04e-18	3.64e-14	chr1	158809049	+	cg16663980	12657860	0.57096	0.80646	0.83071	0.79558	0.73198	0.81049	0.86515	0.8642	0.70747	0.85125	0.84705	0.47233	0.88389	0.8368	0.76381	0.64263	0.79262	0.61313	0.88485	0.79211	0.79255	0.61855	0.81983	0.82297	0.81027	0.5875	0.77412	0.56876	0.85476	0.84082	0.8276	0.87752	0.8495	0.82669	0.88472	0.85208	0.84567	0.57747	0.80899
cg01967861	1.9671	-1.8139	12.4134	4.3e-18	4.84e-14	chr13	97914115	-	cg01967861	83710490	0.16714	0.25555	0.20862	0.19133	0.22755	0.19417	0.25349	0.30383	0.07467	0.17425	0.2474	0.07176	0.26888	0.30074	0.18876	0.25801	0.17192	0.14071	0.26286	0.2646	0.23861	0.08788	0.34537	0.23999	0.27091	0.07249	0.19691	0.05882	0.34794	0.42485	0.23502	0.34335	0.2347	0.2765	0.41939	0.29288	0.36724	0.08741	0.21063
cg25285289	1.414	0.7168	12.4154	4.27e-18	4.84e-14	chr2	96899771	-	cg25285289	36689824	0.33848	0.61351	0.61196	0.63546	0.66469	0.57005	0.68241	0.70083	0.43068	0.60395	0.61756	0.40996	0.65037	0.65365	0.6066	0.58483	0.54497	0.46961	0.66667	0.61606	0.59738	0.43761	0.68583	0.64785	0.68405	0.45234	0.61968	0.41804	0.73406	0.74998	0.60611	0.72121	0.62745	0.68779	0.78306	0.66358	0.68511	0.41952	0.67229
cg20169746	2.5541	1.0862	12.3707	4.98e-18	5.46e-14	chr6	166615934	+	cg20169746	46625261	0.40288	0.70966	0.64127	0.65544	0.60435	0.70779	0.87373	0.75531	0.38831	0.51948	0.67169	0.25514	0.69299	0.7291	0.63971	0.70451	0.66935	0.46692	0.80411	0.76921	0.61119	0.38812	0.70044	0.62284	0.73799	0.34834	0.59803	0.32593	0.82749	0.89584	0.65142	0.80412	0.6612	0.73277	0.83151	0.77942	0.80207	0.31713	0.67722
cg15537651	2.3854	0.9269	12.3574	5.22e-18	5.64e-14	chr3	141056124	-	cg15537651	15650551	0.40381	0.66169	0.53753	0.67415	0.66967	0.56169	0.79096	0.71063	0.31876	0.63427	0.70778	0.33227	0.68469	0.76103	0.57835	0.65532	0.58963	0.41518	0.69139	0.65032	0.605	0.34019	0.74987	0.70963	0.76638	0.39921	0.56539	0.22461	0.83775	0.85089	0.60334	0.78533	0.57641	0.74927	0.84406	0.71918	0.76925	0.29793	0.65794
cg02003183	3.2173	0.4745	12.3492	5.47e-18	5.84e-14	chr14	103415882	+	cg02003183	7794197	0.30703	0.60469	0.68981	0.50629	0.69023	0.54796	0.69219	0.57955	0.08803	0.53649	0.70128	0.07698	0.85959	0.67817	0.72196	0.61656	0.6828	0.38515	0.58495	0.45222	0.63758	0.0963	0.67544	0.70036	0.74262	0.08503	0.45517	0.24576	0.66057	0.82713	0.62283	0.78341	0.72518	0.60022	0.91244	0.72568	0.80973	0.3096	0.65828
cg00700483	1.3238	0.2108	12.282	6.77e-18	6.95e-14	chr17	63199492	-	cg00700483	75759943	0.3067	0.53209	0.52806	0.58754	0.53519	0.46779	0.61607	0.58691	0.36429	0.56629	0.55497	0.33436	0.5978	0.57078	0.53777	0.46851	0.50517	0.39667	0.60088	0.50257	0.53174	0.34824	0.61221	0.5746	0.64285	0.36763	0.43082	0.32145	0.63384	0.68067	0.54195	0.65505	0.60809	0.61319	0.66634	0.59926	0.67175	0.3212	0.58306
cg20958086	1.4679	-0.3094	12.2635	7.22e-18	7.23e-14	chr1	160759689	-	cg20958086	48718260	0.28536	0.46202	0.47009	0.47244	0.48514	0.38562	0.52595	0.49881	0.27973	0.43976	0.44122	0.20729	0.52096	0.46317	0.43489	0.31581	0.45029	0.29821	0.5345	0.44422	0.46307	0.33221	0.44044	0.49535	0.53248	0.199	0.35733	0.20532	0.52442	0.64159	0.50686	0.50169	0.45467	0.49258	0.60557	0.56294	0.49113	0.2647	0.51014
cg26404075	1.1306	-0.4039	12.2596	7.32e-18	7.24e-14	chr17	19206602	+	cg26404075	63802552	0.37715	0.40336	0.45075	0.47435	0.4539	0.418	0.4943	0.41632	0.29352	0.44193	0.40291	0.25234	0.45191	0.50792	0.41919	0.46146	0.45326	0.32981	0.52223	0.43106	0.43888	0.33017	0.40694	0.50994	0.52934	0.3094	0.42087	0.24215	0.48538	0.52403	0.42571	0.42711	0.46725	0.45207	0.4864	0.46534	0.51262	0.26407	0.49514
cg21121742	1.6289	-1.1415	12.2474	7.64e-18	7.47e-14	chr16	56333295	+	cg21121742	30671956	0.36192	0.35646	0.25747	0.35696	0.30131	0.33403	0.36204	0.39026	0.12492	0.33815	0.28935	0.08849	0.35845	0.39785	0.21575	0.42194	0.27635	0.16392	0.39985	0.42521	0.30709	0.19217	0.40051	0.38764	0.33698	0.11792	0.24913	0.11756	0.37698	0.45773	0.29682	0.38422	0.32349	0.40626	0.42497	0.35149	0.41403	0.12754	0.37393
cg19010566	1.5923	0.0168	12.2337	8.01e-18	7.74e-14	chr20	23062796	-	cg19010566	57710247	0.27037	0.53334	0.38355	0.58488	0.55358	0.56503	0.59916	0.59776	0.34605	0.43563	0.51774	0.29867	0.47181	0.53243	0.54748	0.48693	0.46019	0.33657	0.5479	0.51083	0.60032	0.33556	0.57592	0.53681	0.57044	0.23727	0.44937	0.36392	0.59652	0.69233	0.48936	0.58588	0.46146	0.57158	0.64102	0.52175	0.61236	0.27019	0.52018
cg00444883	1.7787	1.1674	12.1895	9.35e-18	8.71e-14	chr8	92060568	-	cg00444883	67728148	0.44067	0.75196	0.62742	0.74932	0.69657	0.61346	0.80269	0.77665	0.44278	0.70425	0.72196	0.47797	0.72397	0.6944	0.63505	0.68373	0.59589	0.53591	0.7393	0.6918	0.6737	0.50436	0.69393	0.73248	0.76499	0.45828	0.66087	0.45227	0.8061	0.82082	0.65676	0.72007	0.68496	0.74315	0.79476	0.74783	0.83148	0.42762	0.63844
cg00533990	1.736	-1.3083	12.1598	1.04e-17	9.55e-14	chr18	3255878	+	cg00533990	43763113	0.11231	0.32588	0.25435	0.2599	0.26676	0.29107	0.37838	0.25734	0.17177	0.24007	0.34169	0.15147	0.32319	0.3532	0.31163	0.28261	0.24372	0.13062	0.35162	0.25435	0.24063	0.10728	0.29641	0.37122	0.36246	0.1247	0.30757	0.15279	0.34412	0.36661	0.29941	0.39283	0.32174	0.27698	0.57075	0.35899	0.34272	0.16453	0.30981
cg10967866	1.8804	2.5574	12.1447	1.09e-17	9.96e-14	chr10	134362164	+	cg10967866	84782901	0.59077	0.88239	0.88986	0.90356	0.88319	0.81711	0.88496	0.84413	0.59142	0.77378	0.84539	0.61044	0.89859	0.87567	0.89642	0.81095	0.83053	0.7884	0.90808	0.87862	0.8299	0.75443	0.88375	0.88298	0.88367	0.57563	0.82227	0.63165	0.86943	0.91744	0.89333	0.85303	0.92096	0.87341	0.90845	0.90688	0.87328	0.63158	0.89912
cg04977602	2.0142	-0.5215	12.1208	1.19e-17	1.04e-13	chr5	35230728	-	cg04977602	11772883	0.14459	0.51623	0.43187	0.43245	0.31911	0.35536	0.51356	0.42842	0.40717	0.42693	0.50883	0.23758	0.53508	0.47728	0.31388	0.2979	0.32865	0.16301	0.53388	0.41318	0.363	0.17275	0.47142	0.41698	0.55159	0.17775	0.37083	0.16573	0.54953	0.61058	0.46606	0.54821	0.4679	0.48478	0.64374	0.51031	0.54056	0.1948	0.41783
cg17890233	1.9835	2.4481	12.1276	1.16e-17	1.04e-13	chr7	6465684	-	cg17890233	99654872	0.6039	0.89702	0.78307	0.90967	0.84067	0.80625	0.89759	0.91629	0.71294	0.858	0.88913	0.61783	0.86229	0.874	0.84735	0.81012	0.81335	0.7166	0.86429	0.89526	0.85058	0.64837	0.81289	0.83028	0.88169	0.53658	0.77498	0.62232	0.9058	0.93461	0.90189	0.88046	0.82453	0.88074	0.86722	0.88856	0.92927	0.69452	0.8905
cg26180383	1.1246	-0.8532	12.1191	1.19e-17	1.04e-13	chr8	129061048	+	cg26180383	68642228	0.24192	0.33673	0.36119	0.43295	0.34647	0.30162	0.38134	0.41464	0.23825	0.35171	0.36272	0.22183	0.3826	0.3762	0.33992	0.3002	0.31845	0.26265	0.40186	0.39255	0.32888	0.20518	0.35054	0.3777	0.39852	0.24513	0.34462	0.20471	0.40935	0.47344	0.3775	0.40347	0.35753	0.38297	0.47369	0.42543	0.44138	0.21431	0.38521
cg03580198	2.8909	1.3066	12.1126	1.24e-17	1.07e-13	chr6	166615886	-	cg03580198	47689593	0.3775	0.8059	0.69356	0.63739	0.6482	0.70545	0.89009	0.81842	0.37902	0.59826	0.71389	0.23163	0.78339	0.74472	0.6415	0.74679	0.67354	0.49538	0.83534	0.79012	0.58989	0.40031	0.83755	0.70148	0.75353	0.3503	0.59565	0.32134	0.87981	0.885	0.69693	0.76548	0.71154	0.72342	0.8715	0.86471	0.86709	0.29036	0.69818
cg23095192	1.0903	-0.2745	12.0588	1.48e-17	1.26e-13	chr2	145271307	-	cg23095192	95685257	0.33838	0.45414	0.47849	0.51694	0.48165	0.42931	0.51438	0.46976	0.32039	0.41324	0.47794	0.2782	0.55478	0.5303	0.49293	0.33671	0.46203	0.35531	0.50409	0.40719	0.48832	0.31753	0.46427	0.4684	0.47793	0.3242	0.41024	0.26558	0.49881	0.52799	0.48861	0.5205	0.48412	0.49105	0.55821	0.5309	0.55238	0.35508	0.52827
cg19045191	1.7421	2.9628	12.0413	1.57e-17	1.31e-13	chr11	34167855	-	cg19045191	59807852	0.65607	0.9006	0.88836	0.92385	0.90983	0.85656	0.92555	0.89379	0.67309	0.85338	0.87521	0.73973	0.90069	0.90749	0.86979	0.8832	0.86587	0.81651	0.91082	0.88837	0.87246	0.75676	0.91216	0.91262	0.93564	0.71092	0.85345	0.7557	0.91543	0.79953	0.89453	0.93664	0.89922	0.94078	0.92282	0.92338	0.9266	0.76676	0.90747
cg26663590	1.4364	1.0038	12.0251	1.66e-17	1.37e-13	chr16	28959310	-	cg26663590	25668215	0.47934	0.63986	0.73071	0.66289	0.68589	0.57622	0.73599	0.66544	0.50308	0.66293	0.67636	0.43375	0.77747	0.70969	0.67583	0.64253	0.60041	0.54023	0.77982	0.67295	0.68233	0.5486	0.68832	0.67043	0.75132	0.4313	0.56431	0.41267	0.7114	0.70218	0.66284	0.74056	0.7622	0.72774	0.81242	0.72793	0.78925	0.48395	0.68456
cg01297872	2.4431	-1.408	12.0215	1.68e-17	1.38e-13	chr6	45674277	-	cg01297872	46684293	0.08844	0.33055	0.13059	0.30859	0.31881	0.25258	0.40377	0.31035	0.08906	0.20362	0.2866	0.09289	0.30369	0.37132	0.20687	0.32571	0.24776	0.12457	0.3596	0.35941	0.27038	0.13455	0.24863	0.35428	0.41527	0.0745	0.1547	0.07855	0.40121	0.51903	0.24292	0.35244	0.28825	0.38781	0.6382	0.38328	0.49288	0.08276	0.31432
cg18495767	1.8816	-0.2652	12.0177	1.7e-17	1.38e-13	chr6	119041216	+	cg18495767	82645104	0.15506	0.45276	0.43865	0.41118	0.47008	0.37147	0.64685	0.5332	0.23213	0.46687	0.46997	0.25516	0.51174	0.48405	0.43117	0.29665	0.47294	0.29194	0.58046	0.41344	0.39151	0.25878	0.45595	0.54362	0.50888	0.23519	0.4373	0.18876	0.57945	0.52088	0.48318	0.62739	0.48224	0.50888	0.70916	0.49377	0.63157	0.22945	0.55293
cg01706812	2.9171	0.0274	12	1.81e-17	1.42e-13	chr11	58876662	-	cg01706812	98733122	0.22365	0.43727	0.44101	0.38387	0.60327	0.54004	0.69023	0.61196	0.09346	0.38197	0.55456	0.09624	0.65205	0.54085	0.41809	0.55421	0.4415	0.25172	0.54327	0.58361	0.50215	0.17784	0.72982	0.49051	0.74332	0.18917	0.56168	0.17427	0.67756	0.75331	0.39562	0.71455	0.55517	0.65439	0.75062	0.58257	0.84395	0.20501	0.51877
cg07103415	1.0163	0.4085	11.9988	1.82e-17	1.42e-13	chr16	67424843	+	cg07103415	91633443	0.46484	0.62096	0.59252	0.6305	0.51346	0.56586	0.61056	0.59301	0.43585	0.55688	0.60019	0.44016	0.56107	0.61867	0.56899	0.49471	0.54976	0.42454	0.62392	0.62707	0.55836	0.42189	0.57332	0.57116	0.6178	0.42836	0.51545	0.41212	0.59551	0.71545	0.56095	0.62985	0.60313	0.59365	0.62553	0.65874	0.66929	0.42646	0.58874
cg26841655	1.765	0.3388	11.9987	1.82e-17	1.42e-13	chr1	113525976	+	cg26841655	1690206	0.31074	0.58204	0.39182	0.58033	0.64132	0.57127	0.59835	0.64727	0.33731	0.5431	0.54582	0.25943	0.5764	0.66167	0.51161	0.58798	0.48988	0.36452	0.59426	0.61517	0.59829	0.3648	0.60862	0.61633	0.64492	0.31444	0.50993	0.26937	0.6842	0.73913	0.63288	0.7382	0.50322	0.66181	0.79563	0.66677	0.65352	0.30091	0.51764
cg01773127	2.0893	-0.8501	11.9858	1.91e-17	1.47e-13	chr8	8190880	+	cg01773127	66765590	0.1591	0.40057	0.27373	0.42124	0.35146	0.32609	0.45784	0.45532	0.13684	0.23395	0.34386	0.14195	0.31847	0.44402	0.2891	0.29802	0.37185	0.20851	0.43435	0.41589	0.31146	0.11682	0.36789	0.44209	0.45333	0.18319	0.29385	0.12012	0.45511	0.56734	0.33097	0.54313	0.36632	0.46627	0.53746	0.49883	0.62384	0.13042	0.40023
cg08845574	1.5043	0.2247	11.9809	1.94e-17	1.48e-13	chr5	81055436	+	cg08845574	6679238	0.34154	0.61192	0.49128	0.60418	0.4933	0.46215	0.62788	0.61813	0.41502	0.54713	0.62847	0.40025	0.54566	0.51356	0.45519	0.48529	0.53699	0.40303	0.59759	0.61233	0.49552	0.31697	0.59007	0.58961	0.57153	0.34943	0.54225	0.23219	0.68219	0.65252	0.51234	0.56789	0.54869	0.5403	0.65878	0.58953	0.67597	0.41156	0.53755
cg01867764	0.9923	0.5044	11.9621	2.07e-17	1.53e-13	chr14	22986466	-	cg01867764	87657217	0.40361	0.59956	0.52353	0.63144	0.61684	0.52842	0.63565	0.62046	0.4403	0.56141	0.58693	0.40579	0.55366	0.60026	0.61127	0.60207	0.56055	0.46953	0.64339	0.6199	0.60963	0.47252	0.63701	0.61586	0.6234	0.44522	0.56961	0.4302	0.65311	0.68593	0.58052	0.6231	0.58854	0.62797	0.65566	0.57362	0.6877	0.45301	0.6396
cg00254017	1.6825	-0.6665	11.9534	2.14e-17	1.55e-13	chr5	56119093	-	cg00254017	1716301	0.1994	0.36312	0.40316	0.41929	0.34887	0.34845	0.46251	0.44966	0.23111	0.39575	0.37802	0.11058	0.45877	0.46176	0.3609	0.30148	0.33251	0.22866	0.46991	0.40884	0.33468	0.21441	0.48143	0.4007	0.47378	0.23529	0.32754	0.13648	0.5382	0.52152	0.38615	0.49352	0.41819	0.45065	0.5328	0.46981	0.60346	0.21711	0.40802
cg07600693	3.0236	-1.059	11.9549	2.12e-17	1.55e-13	chr2	173788352	-	cg07600693	42700983	0.11617	0.43949	0.19448	0.3577	0.21405	0.27006	0.513	0.47768	0.06472	0.32079	0.39219	0.09969	0.44046	0.31171	0.22687	0.3348	0.27512	0.16004	0.42661	0.26607	0.22087	0.08749	0.39285	0.46529	0.39373	0.06951	0.23645	0.1047	0.68086	0.57199	0.37618	0.48584	0.33472	0.3867	0.70096	0.45455	0.43346	0.1303	0.33302
cg26803541	1.7344	1.7779	11.9297	2.32e-17	1.67e-13	chr8	93503581	+	cg26803541	49709254	0.61364	0.79874	0.76403	0.71285	0.7492	0.70199	0.87955	0.84805	0.68772	0.81189	0.79227	0.53876	0.80732	0.81237	0.81869	0.71705	0.73388	0.68589	0.73667	0.83917	0.76647	0.62023	0.76286	0.81096	0.82017	0.54719	0.72154	0.53412	0.87408	0.83948	0.79439	0.86846	0.79546	0.84874	0.87364	0.78436	0.82173	0.51256	0.81166
cg15633603	2.9301	0.843	11.9253	2.38e-17	1.69e-13	chr2	190399258	+	cg15633603	75716914	0.1412	0.73471	0.57805	0.74549	0.71357	0.51963	0.78212	0.80653	0.28025	0.67746	0.64381	0.23226	0.66425	0.67436	0.47598	0.54403	0.48672	0.37913	0.75047	0.69876	0.55666	0.32441	0.63053	0.7255	0.7837	0.20541	0.63839	0.28868	0.88428	0.74103	0.65566	0.82874	0.62708	0.70404	0.86455	0.76449	0.83475	0.28394	0.63145
cg15183129	1.5106	0.3755	11.8825	2.74e-17	1.92e-13	chr1	160759781	+	cg15183129	92691126	0.37005	0.58633	0.55058	0.60599	0.57274	0.50631	0.6254	0.62375	0.37804	0.5639	0.54467	0.28254	0.66352	0.60295	0.56292	0.43787	0.5698	0.4371	0.64606	0.56344	0.58798	0.36938	0.54353	0.59005	0.68818	0.29207	0.50034	0.31296	0.63317	0.72553	0.6319	0.61501	0.52516	0.60822	0.72523	0.68007	0.60913	0.36251	0.60649
cg15468454	1.5898	0.9083	11.8691	2.87e-17	1.98e-13	chr7	3077161	+	cg15468454	14693964	0.45194	0.64978	0.5187	0.69292	0.70232	0.646	0.67108	0.72121	0.38718	0.628	0.64699	0.34117	0.68787	0.65008	0.61853	0.74403	0.59914	0.50348	0.69681	0.72496	0.64818	0.45893	0.67781	0.67215	0.71927	0.3959	0.59158	0.38639	0.77268	0.74204	0.64413	0.76148	0.69056	0.74144	0.83197	0.69282	0.75715	0.41035	0.68962
cg03183354	1.4062	-0.0841	11.8608	2.96e-17	2.02e-13	chr3	52252049	+	cg03183354	51667927	0.33866	0.48922	0.47801	0.56036	0.44801	0.44219	0.48201	0.54256	0.22349	0.48654	0.49863	0.32678	0.55328	0.51034	0.46953	0.49974	0.43604	0.34503	0.5481	0.54103	0.43807	0.30673	0.53662	0.52565	0.57566	0.25803	0.36629	0.2389	0.52845	0.69783	0.50591	0.60096	0.59422	0.53636	0.59268	0.50671	0.69931	0.26975	0.55168
cg08870322	1.6852	2.6451	11.8057	3.6e-17	2.43e-13	chr19	34900794	+	cg08870322	16753944	0.65822	0.90854	0.77654	0.86523	0.9033	0.79801	0.88511	0.89673	0.7018	0.84914	0.91197	0.68357	0.88769	0.86387	0.82078	0.88913	0.83395	0.77404	0.88468	0.89649	0.87809	0.78391	0.88493	0.88109	0.89365	0.75266	0.83868	0.60055	0.90323	0.89119	0.82034	0.90214	0.88558	0.90575	0.86374	0.8913	0.93725	0.69995	0.87274
cg10016674	2.0211	0.7725	11.7858	3.86e-17	2.53e-13	chr2	172187200	+	cg10016674	35760941	0.25381	0.68587	0.58474	0.64803	0.63421	0.58623	0.67633	0.69507	0.34921	0.61187	0.66788	0.34732	0.68019	0.61275	0.51691	0.74795	0.48463	0.42076	0.67619	0.74424	0.65571	0.44671	0.75454	0.59009	0.73688	0.32825	0.54721	0.33783	0.76882	0.80848	0.59201	0.73035	0.61227	0.64287	0.83017	0.72883	0.78268	0.33143	0.65931
cg25119028	2.1451	-0.3341	11.7846	3.87e-17	2.53e-13	chr17	47910989	+	cg25119028	44637140	0.23037	0.48365	0.4669	0.56235	0.46981	0.38087	0.51574	0.66199	0.16935	0.52768	0.33133	0.15121	0.62317	0.61106	0.32025	0.33059	0.48438	0.20998	0.51122	0.46157	0.37082	0.13121	0.47918	0.51655	0.49589	0.17181	0.33428	0.12487	0.61954	0.69297	0.52605	0.58179	0.5789	0.52488	0.68797	0.56031	0.66754	0.14235	0.556
cg01126481	2.0771	0.3775	11.767	4.12e-17	2.67e-13	chr6	45508422	+	cg01126481	78667395	0.35915	0.58567	0.5631	0.59369	0.58676	0.50894	0.64071	0.69405	0.28905	0.46783	0.50523	0.2823	0.6897	0.64598	0.56266	0.56719	0.57942	0.3652	0.61604	0.5137	0.56871	0.24474	0.61146	0.65427	0.70233	0.25153	0.38038	0.1901	0.73386	0.78409	0.57922	0.72441	0.67999	0.64138	0.83849	0.6642	0.76652	0.2905	0.64737
cg12251779	1.2246	1.8587	11.7628	4.18e-17	2.67e-13	chr22	45608440	+	cg12251779	78655374	0.6416	0.81641	0.74053	0.85868	0.76735	0.76532	0.83438	0.83115	0.66415	0.78634	0.80087	0.60907	0.84789	0.80385	0.75758	0.74712	0.75321	0.63847	0.81146	0.77271	0.79777	0.65993	0.81905	0.74861	0.81556	0.63966	0.79022	0.63768	0.84867	0.84745	0.82984	0.81162	0.80724	0.84883	0.77907	0.81134	0.83263	0.70243	0.80725
cg22559900	1.4734	2.3999	11.7605	4.22e-17	2.67e-13	chr20	49125450	+	cg22559900	16709899	0.64397	0.89922	0.77469	0.91895	0.81863	0.85457	0.8919	0.80278	0.67544	0.85015	0.89008	0.68839	0.81973	0.85951	0.79284	0.86266	0.77807	0.72089	0.90347	0.87661	0.83178	0.77286	0.85448	0.85479	0.87404	0.69591	0.86509	0.70483	0.89921	0.90173	0.83648	0.87442	0.87298	0.8644	0.8835	0.87509	0.82955	0.72448	0.81663
cg23064873	1.8249	0.2594	11.7607	4.22e-17	2.67e-13	chr8	37457573	-	cg23064873	80735364	0.27598	0.55084	0.48105	0.59892	0.51137	0.53001	0.62046	0.53588	0.36011	0.48602	0.50243	0.36227	0.52609	0.61886	0.60619	0.52555	0.5168	0.25356	0.70486	0.6028	0.53247	0.35778	0.57027	0.52642	0.55843	0.34657	0.53191	0.25798	0.72122	0.76317	0.49713	0.64699	0.54705	0.58388	0.74175	0.67562	0.71219	0.32293	0.50075
cg17792970	1.1466	1.729	11.7446	4.46e-17	2.81e-13	chr20	49125445	+	cg17792970	6660405	0.60059	0.79832	0.69203	0.79289	0.75881	0.76957	0.78827	0.77998	0.62073	0.80511	0.82352	0.60169	0.75881	0.78468	0.7371	0.81134	0.69881	0.66294	0.82858	0.78566	0.73208	0.68431	0.7947	0.80036	0.79285	0.63218	0.78337	0.60706	0.83229	0.82274	0.77483	0.80052	0.79566	0.78727	0.86054	0.82239	0.73349	0.65889	0.76089
cg14465701	2.2164	2.2454	11.7269	4.75e-17	2.96e-13	chr20	4991089	-	cg14465701	46679110	0.53802	0.83281	0.71985	0.87387	0.86334	0.78786	0.88514	0.90641	0.51249	0.79217	0.77592	0.52681	0.86004	0.88543	0.77804	0.79387	0.82719	0.62695	0.86994	0.88528	0.79739	0.57587	0.79975	0.86982	0.85807	0.53807	0.7752	0.48352	0.9235	0.90771	0.81444	0.9029	0.80442	0.8902	0.90572	0.87097	0.87133	0.57524	0.82179
cg27045295	1.9558	-0.3763	11.7252	4.78e-17	2.96e-13	chr6	146225828	+	cg27045295	34692588	0.31116	0.45263	0.46988	0.36947	0.48635	0.35256	0.56692	0.45515	0.22341	0.38634	0.58679	0.20505	0.46101	0.5582	0.51619	0.40155	0.48861	0.2033	0.48834	0.38608	0.38206	0.20925	0.59363	0.47519	0.48894	0.14432	0.38451	0.21702	0.53111	0.53178	0.4435	0.48809	0.46054	0.59861	0.65913	0.50996	0.57775	0.28496	0.54053
cg11859419	1.4991	1.6701	11.7182	4.9e-17	3.01e-13	chr14	51265001	-	cg11859419	39751521	0.5425	0.75969	0.73792	0.76217	0.75127	0.76769	0.78874	0.78785	0.5342	0.7142	0.73884	0.50365	0.75005	0.80642	0.73715	0.79871	0.75157	0.60382	0.79474	0.77317	0.78848	0.60213	0.82275	0.77506	0.81513	0.54445	0.71036	0.58287	0.84862	0.84663	0.75511	0.81946	0.77845	0.81613	0.84235	0.76424	0.90274	0.59099	0.72074
cg07010622	1.9857	-0.1615	11.7115	5.02e-17	3.06e-13	chr7	5722641	+	cg07010622	89637175	0.35599	0.48508	0.3584	0.47437	0.44373	0.4383	0.50324	0.61857	0.20676	0.4697	0.50674	0.19803	0.60754	0.54115	0.44074	0.41934	0.39615	0.22573	0.57659	0.57435	0.40025	0.20112	0.52896	0.53586	0.53159	0.206	0.43526	0.24817	0.63398	0.64172	0.52146	0.59862	0.49983	0.53745	0.73026	0.55148	0.70371	0.25116	0.61113
cg08125310	1.2483	-0.4553	11.6297	6.71e-17	4.03e-13	chr13	77989720	-	cg08125310	4783126	0.2925	0.4398	0.45162	0.45022	0.35677	0.38831	0.49576	0.45041	0.24905	0.41407	0.452	0.20308	0.45487	0.41722	0.3674	0.39425	0.36146	0.29927	0.47928	0.47744	0.35212	0.28098	0.45995	0.44436	0.52041	0.27821	0.43685	0.24779	0.5154	0.52759	0.41922	0.47731	0.44971	0.44411	0.58485	0.48023	0.53899	0.268	0.44809
cg11292438	1.1796	0.2237	11.6256	6.81e-17	4.05e-13	chr16	67424867	+	cg11292438	61809551	0.41463	0.56319	0.55185	0.6184	0.47681	0.49356	0.59016	0.52761	0.39033	0.52163	0.57388	0.3744	0.52493	0.60528	0.56029	0.43639	0.53982	0.38457	0.6105	0.61551	0.48629	0.37939	0.5266	0.5478	0.60202	0.38784	0.51193	0.36613	0.59864	0.67456	0.54508	0.56665	0.54114	0.5563	0.59466	0.64687	0.65369	0.38198	0.55005
cg14009382	1.6492	0.9611	11.6245	6.84e-17	4.05e-13	chr2	208557595	-	cg14009382	81653217	0.37424	0.71605	0.62292	0.76102	0.60749	0.64131	0.74446	0.65613	0.58281	0.69676	0.67594	0.45449	0.73209	0.673	0.65472	0.63108	0.52483	0.46417	0.73847	0.73423	0.54009	0.42657	0.72459	0.68493	0.6581	0.45887	0.64724	0.40414	0.78017	0.7913	0.65569	0.71873	0.5786	0.71864	0.76065	0.73269	0.84537	0.51993	0.63388
cg23001084	1.7056	0.8182	11.6136	7.1e-17	4.15e-13	chr15	63322611	+	cg23001084	86710885	0.331	0.63115	0.62091	0.80094	0.56582	0.61822	0.54464	0.80022	0.32159	0.58596	0.65415	0.33567	0.69976	0.70154	0.66995	0.65862	0.75805	0.39201	0.67757	0.68879	0.63819	0.44058	0.66104	0.7146	0.74227	0.34433	0.69817	0.31322	0.70318	0.44215	0.69624	0.74721	0.74943	0.75629	0.61158	0.70936	0.52318	0.50243	0.69238
cg03963853	2.2598	1.9102	11.6044	7.34e-17	4.25e-13	chr16	4732369	-	cg03963853	2718453	0.45878	0.75924	0.69491	0.866	0.80811	0.80564	0.8721	0.8514	0.46083	0.64288	0.86996	0.46267	0.89602	0.84533	0.83253	0.71116	0.68202	0.54107	0.80421	0.71095	0.85573	0.52083	0.78911	0.84921	0.87608	0.46527	0.54888	0.46704	0.86071	0.90776	0.82094	0.8491	0.83872	0.88137	0.89081	0.85263	0.85252	0.56594	0.85255
cg25607025	1.3938	1.9551	11.5957	7.57e-17	4.36e-13	chr2	8333768	-	cg25607025	49608137	0.61331	0.77976	0.72032	0.82327	0.7975	0.79754	0.8103	0.84921	0.60968	0.76853	0.77865	0.64719	0.81855	0.80598	0.74649	0.79117	0.7638	0.65526	0.80149	0.80763	0.77407	0.63025	0.76187	0.85126	0.85324	0.66863	0.81319	0.60855	0.83574	0.84323	0.78197	0.85765	0.79614	0.83195	0.88593	0.85389	0.87296	0.66415	0.80905
cg19329549	2.0976	-1.9148	11.5897	7.74e-17	4.41e-13	chr10	7235227	+	cg19329549	52739108	0.06687	0.30895	0.19162	0.23272	0.23858	0.18449	0.23903	0.31887	0.07022	0.23726	0.18296	0.04295	0.29446	0.34361	0.16713	0.23956	0.18215	0.06758	0.24371	0.22786	0.15483	0.06954	0.16562	0.38942	0.21572	0.05762	0.148	0.05454	0.33668	0.29812	0.22093	0.33591	0.2088	0.37406	0.34101	0.31542	0.43682	0.10489	0.25063
cg12571570	1.3336	-0.9874	11.5846	7.88e-17	4.44e-13	chr2	145267984	-	cg12571570	81641289	0.25348	0.38067	0.41901	0.37291	0.32028	0.31896	0.41411	0.35105	0.23593	0.35696	0.34256	0.19889	0.39598	0.4173	0.34449	0.20573	0.34068	0.19575	0.42199	0.31323	0.34113	0.22823	0.38591	0.37491	0.33853	0.22939	0.24815	0.1627	0.39285	0.39221	0.34682	0.38535	0.31998	0.39413	0.48362	0.46008	0.4308	0.21752	0.38152
cg10640049	1.6375	0.152	11.5744	8.17e-17	4.54e-13	chr1	17862912	+	cg10640049	46693101	0.29962	0.49312	0.49566	0.56542	0.56784	0.5724	0.56967	0.56151	0.31637	0.41813	0.42792	0.24546	0.53057	0.57788	0.479	0.47481	0.46915	0.32216	0.59598	0.56371	0.47328	0.30264	0.61401	0.46787	0.62362	0.28767	0.53295	0.30156	0.66258	0.69542	0.49052	0.64444	0.63297	0.62004	0.63492	0.57564	0.68337	0.33851	0.56557
cg26343550	1.3137	-0.2282	11.5752	8.15e-17	4.54e-13	chr17	35502609	-	cg26343550	87765438	0.31638	0.50717	0.43203	0.50217	0.44599	0.38701	0.52241	0.54146	0.28958	0.46182	0.44772	0.27568	0.48779	0.44045	0.40873	0.42936	0.35634	0.31316	0.55589	0.51817	0.38701	0.307	0.50287	0.4923	0.5425	0.34461	0.43994	0.2639	0.58462	0.55357	0.46257	0.51002	0.47664	0.50785	0.55975	0.53913	0.62551	0.27928	0.47203
cg20687262	2.1686	1.493	11.5498	8.92e-17	4.84e-13	chr10	7201610	+	cg20687262	26677976	0.14782	0.75716	0.69587	0.70203	0.82155	0.68259	0.82543	0.78774	0.42116	0.58897	0.75939	0.39336	0.74783	0.81798	0.74185	0.7458	0.69012	0.59048	0.75903	0.83785	0.74026	0.53943	0.76909	0.81526	0.82522	0.39448	0.69497	0.40189	0.84113	0.86273	0.7116	0.83929	0.67233	0.80139	0.88304	0.80385	0.88218	0.4643	0.7787
cg08836972	1.5598	-0.4101	11.5408	9.21e-17	4.85e-13	chr6	26532914	-	cg08836972	23736929	0.20484	0.51687	0.46019	0.4289	0.50964	0.4171	0.4031	0.48327	0.21723	0.35712	0.48745	0.24725	0.40046	0.40407	0.4076	0.64858	0.40232	0.34132	0.53372	0.49499	0.45313	0.22887	0.58561	0.45046	0.50818	0.26742	0.40013	0.24418	0.45334	0.59653	0.43332	0.51101	0.47483	0.50089	0.6388	0.42574	0.60553	0.21059	0.46579
cg24162801	1.2258	0.0827	11.5389	9.27e-17	4.85e-13	chr1	184504284	+	cg24162801	15727134	0.33264	0.54775	0.4528	0.60481	0.53325	0.4842	0.55027	0.56816	0.33177	0.43974	0.51925	0.31035	0.53533	0.50126	0.46744	0.51673	0.47578	0.416	0.53785	0.57626	0.52546	0.39583	0.58836	0.56876	0.55029	0.30752	0.49615	0.33814	0.61181	0.61287	0.44943	0.62616	0.51519	0.59008	0.67766	0.56244	0.64232	0.32597	0.49106
cg15863211	1.6008	0.6665	11.5061	1.04e-16	5.38e-13	chr3	58185721	+	cg15863211	89773960	0.46276	0.66224	0.52013	0.66434	0.59887	0.57657	0.69177	0.6618	0.32537	0.56231	0.60736	0.41709	0.66902	0.61776	0.535	0.61606	0.50115	0.42262	0.65754	0.64981	0.58331	0.4012	0.67145	0.61485	0.70024	0.3812	0.53789	0.32185	0.74206	0.7505	0.6183	0.73933	0.64254	0.67683	0.79929	0.64907	0.75968	0.35477	0.65348
cg16644133	1.8131	2.1314	11.5003	1.06e-16	5.46e-13	chr17	60688876	+	cg16644133	65759870	0.55348	0.84608	0.65121	0.87595	0.83303	0.82996	0.8714	0.8124	0.53422	0.77685	0.84167	0.52703	0.83727	0.8431	0.81528	0.83087	0.84911	0.59409	0.82064	0.85879	0.8312	0.70379	0.8614	0.88225	0.86104	0.58212	0.73822	0.52495	0.87092	0.885	0.8168	0.87535	0.82439	0.83653	0.89228	0.87829	0.89748	0.70666	0.87961
cg19137806	1.4204	2.5188	11.4981	1.07e-16	5.47e-13	chr10	134362170	+	cg19137806	38711570	0.6186	0.8584	0.86982	0.89635	0.87278	0.8331	0.8762	0.84173	0.67302	0.81197	0.82547	0.6531	0.86606	0.86858	0.88565	0.80476	0.84141	0.80854	0.88278	0.8563	0.83772	0.78679	0.85197	0.87464	0.88295	0.66618	0.8201	0.6717	0.8651	0.91423	0.88201	0.87122	0.91537	0.86772	0.9063	0.88528	0.88012	0.69443	0.89608
cg09207372	1.787	-1.5729	11.4931	1.09e-16	5.53e-13	chr8	38763116	-	cg09207372	12752102	0.05328	0.30483	0.22854	0.29761	0.23969	0.24338	0.28395	0.32886	0.17039	0.24439	0.2332	0.11407	0.2341	0.36245	0.23406	0.14232	0.18445	0.08257	0.31031	0.27163	0.22411	0.14748	0.37542	0.30588	0.29327	0.07243	0.22408	0.09086	0.36631	0.30938	0.29934	0.32928	0.24811	0.31131	0.44225	0.31125	0.41584	0.10973	0.29739
cg03246353	1.8221	-0.0755	11.4261	1.39e-16	6.86e-13	chr11	35120604	-	cg03246353	86636874	0.29966	0.51998	0.54217	0.43246	0.50546	0.41454	0.66849	0.47984	0.31456	0.49566	0.51002	0.24962	0.55147	0.56761	0.55112	0.32363	0.4544	0.30037	0.51698	0.50102	0.47613	0.24731	0.43383	0.58753	0.5804	0.2394	0.35881	0.19665	0.58261	0.67526	0.56526	0.5641	0.5168	0.58605	0.7097	0.54933	0.6536	0.27253	0.48032
cg01116573	2.4522	-0.3201	11.4151	1.44e-16	7.09e-13	chr16	19305985	-	cg01116573	88703555	0.1992	0.49352	0.48606	0.29547	0.55744	0.44403	0.57132	0.52577	0.28617	0.24721	0.56235	0.19072	0.47885	0.66829	0.43927	0.40612	0.60028	0.22325	0.53652	0.35352	0.57002	0.15985	0.6376	0.48658	0.6294	0.20472	0.41765	0.18669	0.53158	0.70853	0.31084	0.62542	0.41308	0.55861	0.7351	0.60324	0.54227	0.22416	0.44346
cg10369537	1.3979	-0.5675	11.4041	1.5e-16	7.34e-13	chr9	78834330	+	cg10369537	15653921	0.39268	0.47454	0.40685	0.42973	0.3988	0.30711	0.54449	0.44449	0.22227	0.45239	0.43924	0.26426	0.40877	0.44353	0.43715	0.397	0.34727	0.27137	0.51099	0.38008	0.35236	0.26924	0.42595	0.48764	0.43196	0.29872	0.38171	0.18228	0.51492	0.4797	0.40923	0.43708	0.35106	0.46753	0.51927	0.4933	0.56575	0.21898	0.43695
cg21371012	1.5482	-1.0736	11.3951	1.55e-16	7.48e-13	chr8	119269219	-	cg21371012	31781297	0.24585	0.40369	0.31741	0.36781	0.31155	0.25529	0.39783	0.35136	0.271	0.39325	0.41832	0.2104	0.25665	0.35803	0.32441	0.34041	0.27061	0.13051	0.35191	0.39917	0.34661	0.16722	0.32784	0.39114	0.35947	0.15573	0.30357	0.11284	0.47551	0.41159	0.37638	0.31714	0.24364	0.45679	0.52158	0.39637	0.41225	0.14208	0.34619
cg06213419	1.7594	2.6491	11.3886	1.59e-16	7.6e-13	chr4	38697671	+	cg06213419	55790541	0.72229	0.91282	0.86622	0.91217	0.86634	0.89325	0.93011	0.85227	0.72483	0.90176	0.90432	0.68772	0.75525	0.92115	0.84883	0.87957	0.86256	0.68445	0.88598	0.86379	0.85293	0.74647	0.85734	0.89456	0.84564	0.70277	0.82461	0.70661	0.8889	0.92621	0.87857	0.90499	0.88131	0.90821	0.91522	0.8845	0.92986	0.73119	0.78571
cg00390026	2.6731	0.0338	11.3827	1.62e-16	7.69e-13	chr2	230207588	+	cg00390026	11754976	0.17316	0.55947	0.30403	0.52394	0.47381	0.443	0.39992	0.71502	0.17845	0.57156	0.55623	0.20682	0.49143	0.77489	0.44849	0.68721	0.69833	0.23715	0.48891	0.5452	0.55738	0.13706	0.4457	0.54503	0.6919	0.06662	0.41081	0.17725	0.67178	0.7322	0.66921	0.61285	0.42093	0.62889	0.75795	0.73231	0.64693	0.20561	0.53721
cg22003124	1.4772	0.9541	11.3765	1.66e-16	7.77e-13	chr9	137817262	-	cg22003124	38648107	0.39793	0.63586	0.68021	0.74461	0.68459	0.59784	0.68632	0.65464	0.50022	0.70023	0.68334	0.46712	0.66403	0.77418	0.68191	0.56721	0.75162	0.44864	0.61819	0.70542	0.62175	0.47794	0.5702	0.74033	0.75582	0.3634	0.58926	0.44396	0.70965	0.74377	0.67296	0.7329	0.70959	0.74483	0.8069	0.74974	0.68286	0.4694	0.68463
cg25592685	2.354	-1.1047	11.378	1.65e-16	7.77e-13	chr10	126375711	+	cg25592685	51681169	0.13707	0.33979	0.23402	0.37409	0.3972	0.25478	0.46651	0.45952	0.06386	0.28292	0.30773	0.11628	0.40547	0.37889	0.19543	0.3233	0.24233	0.14783	0.40029	0.32826	0.30667	0.11473	0.29392	0.40266	0.40804	0.07798	0.24606	0.12409	0.56315	0.49208	0.31309	0.47584	0.35005	0.475	0.58324	0.44591	0.55618	0.11726	0.30772
cg02243522	1.7461	-2.0418	11.3288	1.97e-16	9.12e-13	chr8	129061054	+	cg02243522	38642829	0.11954	0.19897	0.17029	0.25032	0.17418	0.131	0.20489	0.26809	0.07085	0.21801	0.23321	0.08324	0.22161	0.23473	0.17649	0.16983	0.15754	0.10429	0.24756	0.24757	0.19018	0.04395	0.18647	0.25537	0.25602	0.08659	0.19778	0.08646	0.28303	0.32529	0.22395	0.23612	0.20576	0.21364	0.32974	0.26212	0.34863	0.08289	0.25408
cg26550194	1.3563	-0.7859	11.3	2.18e-16	1.01e-12	chr17	74639928	+	cg26550194	58722152	0.23106	0.42243	0.36562	0.48473	0.31468	0.28006	0.45978	0.38821	0.21351	0.38806	0.39087	0.22159	0.43058	0.31259	0.31953	0.39853	0.27712	0.22091	0.42101	0.34349	0.36732	0.24695	0.44011	0.4421	0.41263	0.16462	0.32074	0.21292	0.48001	0.48097	0.45396	0.41105	0.34149	0.43644	0.47558	0.42265	0.47011	0.24592	0.39914
cg06056332	1.194	0.2696	11.2924	2.24e-16	1.03e-12	chr1	160765923	-	cg06056332	70603592	0.36987	0.56798	0.44537	0.55338	0.6113	0.52435	0.62851	0.57863	0.35812	0.49984	0.53726	0.33291	0.582	0.6321	0.58264	0.54761	0.61234	0.43724	0.55472	0.54006	0.57509	0.41955	0.53189	0.59706	0.5935	0.33194	0.47054	0.31994	0.64192	0.68827	0.60046	0.63149	0.46681	0.60055	0.67033	0.59559	0.57185	0.40422	0.59554
cg06104989	1.4294	0.2336	11.2718	2.41e-16	1.08e-12	chr6	35024898	+	cg06104989	52657569	0.35881	0.52965	0.45192	0.60757	0.62816	0.48796	0.5916	0.61168	0.27422	0.43779	0.52556	0.36181	0.60786	0.62679	0.54169	0.51121	0.55162	0.39509	0.58096	0.55338	0.55893	0.33826	0.55404	0.58266	0.60264	0.34671	0.46352	0.27961	0.63092	0.69581	0.57175	0.68402	0.54937	0.61461	0.67224	0.59335	0.70416	0.32362	0.5843
cg06836480	2.0101	0.1804	11.2723	2.41e-16	1.08e-12	chr2	169928251	-	cg06836480	87676161	0.35075	0.59158	0.47597	0.54419	0.49887	0.50468	0.58798	0.59657	0.33258	0.46145	0.6353	0.23265	0.5998	0.5647	0.42172	0.28243	0.47289	0.27004	0.59406	0.58458	0.49869	0.21716	0.69804	0.57905	0.66002	0.23063	0.51546	0.24115	0.66102	0.7941	0.48926	0.61192	0.55411	0.61428	0.76107	0.6771	0.64704	0.30446	0.5123
cg04478930	2.786	-0.172	11.2607	2.51e-16	1.12e-12	chr3	71927912	-	cg04478930	55638898	0.19785	0.57226	0.2714	0.561	0.53912	0.4232	0.78181	0.60656	0.13544	0.38186	0.5202	0.23368	0.40722	0.42922	0.34168	0.45288	0.33724	0.17989	0.59843	0.59076	0.48769	0.19387	0.46921	0.53057	0.57247	0.15685	0.38166	0.12372	0.64345	0.83151	0.34861	0.57336	0.45802	0.55489	0.74146	0.63515	0.67642	0.18746	0.4576
cg22908922	1.4666	1.3189	11.2598	2.52e-16	1.12e-12	chr14	105855008	+	cg22908922	70612916	0.4811	0.68766	0.64877	0.73308	0.72185	0.72967	0.71579	0.6711	0.50884	0.61862	0.71544	0.49041	0.73372	0.80059	0.74786	0.6727	0.73752	0.56989	0.72782	0.681	0.76234	0.49315	0.74774	0.72036	0.80327	0.51168	0.62147	0.52107	0.75059	0.84229	0.65937	0.79615	0.81989	0.79603	0.78556	0.77643	0.82303	0.54782	0.73992
cg06126411	1.5277	-0.4216	11.2426	2.68e-16	1.17e-12	chr15	101469838	+	cg06126411	27605834	0.23614	0.48141	0.33745	0.43889	0.4908	0.40074	0.48956	0.4622	0.26503	0.36504	0.3334	0.21172	0.42985	0.5516	0.48099	0.46005	0.40977	0.25089	0.44337	0.51872	0.39617	0.28693	0.44216	0.47467	0.44105	0.27396	0.3332	0.19363	0.50314	0.59168	0.42462	0.45721	0.45398	0.53705	0.64022	0.50833	0.5789	0.23776	0.39128
cg09837467	1.339	-0.4218	11.2431	2.68e-16	1.17e-12	chr1	183523933	-	cg09837467	94637338	0.27977	0.47879	0.5228	0.42516	0.36587	0.47621	0.45216	0.48674	0.26728	0.34882	0.46897	0.2162	0.47843	0.47815	0.45175	0.53241	0.41082	0.27448	0.55257	0.36518	0.36733	0.29053	0.53113	0.46865	0.49073	0.23388	0.35049	0.21363	0.55495	0.53945	0.44896	0.45158	0.56849	0.48838	0.57416	0.48738	0.54071	0.22204	0.47766
cg17281697	1.9282	1.7235	11.2405	2.7e-16	1.17e-12	chr2	208367963	-	cg17281697	79602340	0.55464	0.74882	0.65399	0.78513	0.86238	0.74574	0.79723	0.76942	0.55043	0.74083	0.6653	0.4652	0.79783	0.86697	0.7281	0.80677	0.75621	0.56241	0.71816	0.80086	0.8102	0.56179	0.82826	0.83457	0.81817	0.59504	0.69795	0.44739	0.89733	0.8874	0.73064	0.86363	0.7167	0.81639	0.90291	0.83759	0.84318	0.52655	0.78563
cg00190116	0.9965	0.1694	11.2363	2.74e-16	1.18e-12	chr14	22986483	+	cg00190116	29668922	0.31129	0.57376	0.46831	0.53002	0.50862	0.47736	0.58131	0.57831	0.42918	0.52634	0.49032	0.36513	0.51224	0.52515	0.56583	0.56468	0.50029	0.42771	0.59946	0.52546	0.52757	0.39892	0.57039	0.52444	0.57829	0.38822	0.53827	0.3803	0.65623	0.63794	0.53268	0.56316	0.5353	0.54603	0.63994	0.54127	0.62786	0.38296	0.55947
cg23754918	1.8413	0.7665	11.2208	2.9e-16	1.25e-12	chr7	2653733	-	cg23754918	50635847	0.31016	0.70003	0.49256	0.67868	0.6525	0.55858	0.72872	0.72287	0.40705	0.54204	0.58826	0.35235	0.6851	0.68254	0.6613	0.62096	0.64634	0.43507	0.60224	0.63279	0.65603	0.3858	0.53713	0.68912	0.7124	0.38066	0.45236	0.30797	0.69763	0.76339	0.65902	0.7208	0.69987	0.74371	0.86226	0.72003	0.77181	0.39922	0.67052
cg01211396	1.3029	-0.4102	11.2143	2.97e-16	1.26e-12	chr6	30624478	+	cg01211396	11797921	0.31245	0.43254	0.40554	0.45146	0.42064	0.42282	0.49614	0.44781	0.30113	0.41921	0.52328	0.30289	0.45163	0.50667	0.43016	0.37661	0.42429	0.28807	0.50229	0.40016	0.47617	0.28368	0.43525	0.43883	0.50497	0.26999	0.36268	0.18212	0.45619	0.54402	0.33131	0.45127	0.50867	0.47015	0.56564	0.5244	0.46367	0.2508	0.44702
cg02976843	1.3211	0.1616	11.2156	2.96e-16	1.26e-12	chr17	2843257	-	cg02976843	21763986	0.30093	0.57751	0.48597	0.61507	0.53853	0.44412	0.59788	0.53713	0.33468	0.54866	0.59554	0.35315	0.47463	0.56461	0.53457	0.5066	0.47304	0.41932	0.52818	0.53046	0.55206	0.36028	0.47722	0.5571	0.58232	0.31331	0.46205	0.32643	0.59381	0.76193	0.53145	0.60638	0.61315	0.5865	0.63267	0.63634	0.54859	0.32781	0.56611
cg09288778	1.2225	1.8859	11.207	3.05e-16	1.28e-12	chr5	134786107	+	cg09288778	14774905	0.62195	0.78699	0.74005	0.83604	0.81297	0.74418	0.83502	0.8278	0.62876	0.75091	0.7961	0.55714	0.77718	0.82155	0.78469	0.75838	0.8164	0.74585	0.81846	0.79897	0.76056	0.67848	0.82052	0.81617	0.8645	0.65832	0.81292	0.63654	0.83968	0.8188	0.73001	0.85535	0.81506	0.80451	0.8312	0.77882	0.84278	0.67985	0.77656
cg17978727	1.0811	-0.5656	11.2082	3.04e-16	1.28e-12	chr20	4991028	-	cg17978727	45646274	0.25655	0.42509	0.37795	0.47714	0.41332	0.40606	0.46394	0.47381	0.28295	0.37409	0.39285	0.23525	0.42699	0.43465	0.36193	0.43968	0.3905	0.27857	0.44727	0.41038	0.35724	0.27493	0.46132	0.42118	0.40741	0.27416	0.34474	0.18155	0.45786	0.50771	0.41112	0.50535	0.44636	0.4893	0.53824	0.47206	0.53738	0.28054	0.40499
cg01057899	1.395	-1.1513	11.1995	3.13e-16	1.3e-12	chr7	166359	-	cg01057899	75609152	0.2922	0.39736	0.32988	0.31226	0.31145	0.22736	0.36543	0.25644	0.24192	0.27761	0.4843	0.1785	0.3055	0.36552	0.35035	0.31607	0.29291	0.17701	0.32819	0.30345	0.27907	0.10132	0.36897	0.35403	0.39233	0.20922	0.21725	0.15526	0.35844	0.29392	0.31896	0.36705	0.39589	0.3222	0.38381	0.34135	0.39838	0.18458	0.31771
cg02909097	1.1136	0.9036	11.2006	3.12e-16	1.3e-12	chr17	2843206	-	cg02909097	84758141	0.41756	0.68812	0.62045	0.71404	0.6426	0.59879	0.6678	0.68514	0.51133	0.68998	0.69055	0.46356	0.60392	0.69183	0.66182	0.63634	0.64132	0.56306	0.68024	0.64869	0.6603	0.51777	0.60164	0.67451	0.66541	0.46803	0.5914	0.47402	0.68419	0.78745	0.6654	0.69065	0.71417	0.70026	0.72913	0.72222	0.66281	0.50708	0.68109
cg26081786	1.8799	-1.6119	11.18	3.36e-16	1.38e-12	chr14	34650335	-	cg26081786	2685402	0.17345	0.33651	0.34469	0.16092	0.33879	0.19289	0.33788	0.2513	0.14108	0.19029	0.39521	0.08213	0.40488	0.29048	0.33853	0.33095	0.2666	0.14414	0.24992	0.22623	0.27438	0.13091	0.33781	0.28816	0.33844	0.08028	0.12492	0.11432	0.30385	0.30081	0.23844	0.39133	0.33974	0.3146	0.43939	0.25079	0.32118	0.09176	0.24386
cg21020906	1.8708	-1.7222	11.1766	3.4e-16	1.39e-12	chr2	105591993	-	cg21020906	98800982	0.10192	0.25082	0.22444	0.24028	0.35288	0.19179	0.27579	0.3272	0.05553	0.21781	0.2665	0.0797	0.19226	0.27027	0.21361	0.30775	0.24226	0.20537	0.30227	0.25046	0.20521	0.11296	0.264	0.34084	0.32989	0.05616	0.16663	0.07666	0.34459	0.45291	0.27084	0.37189	0.25418	0.32634	0.41993	0.28762	0.32551	0.08733	0.26004
cg25670076	1.8026	0.4136	11.1707	3.48e-16	1.42e-12	chr6	90807675	+	cg25670076	89609820	0.38258	0.5996	0.69567	0.62139	0.44841	0.43957	0.68238	0.69775	0.3193	0.67564	0.61383	0.31955	0.66682	0.50315	0.51813	0.52412	0.45239	0.39843	0.60543	0.69555	0.55903	0.35046	0.67323	0.61425	0.63579	0.34572	0.64604	0.41351	0.64589	0.67061	0.55342	0.62462	0.57881	0.64304	0.48954	0.68136	0.79241	0.3156	0.62169
cg08028554	2.4867	-0.8457	11.168	3.51e-16	1.42e-12	chr13	28588650	+	cg08028554	28606940	0.15466	0.39061	0.40993	0.39136	0.29984	0.2462	0.50377	0.37149	0.16472	0.38452	0.45569	0.13168	0.60164	0.45973	0.42098	0.28033	0.26908	0.1057	0.59278	0.37607	0.2874	0.13581	0.29206	0.36917	0.4385	0.11805	0.13693	0.09246	0.50339	0.61454	0.36921	0.43774	0.46838	0.46417	0.68803	0.48298	0.52268	0.11587	0.42817
cg06757331	1.2606	2.1444	11.1663	3.53e-16	1.43e-12	chr16	21663007	-	cg06757331	98756346	0.65761	0.82822	0.80897	0.83611	0.80417	0.82252	0.84685	0.83472	0.6887	0.80495	0.83154	0.68013	0.85456	0.82985	0.80184	0.80249	0.78714	0.67623	0.81825	0.83182	0.78928	0.67242	0.82435	0.87355	0.85187	0.74541	0.75281	0.65236	0.86688	0.88256	0.84904	0.881	0.81907	0.85976	0.89704	0.8686	0.87549	0.68847	0.81324
cg17426969	1.8421	1.9186	11.143	3.84e-16	1.53e-12	chr13	28803434	+	cg17426969	40643254	0.57444	0.84735	0.70934	0.82144	0.86122	0.75461	0.86051	0.86275	0.54882	0.80066	0.78536	0.4908	0.81385	0.79526	0.6585	0.84222	0.73286	0.7153	0.79845	0.83119	0.79323	0.73751	0.76349	0.8329	0.81804	0.53836	0.73918	0.45706	0.86306	0.88844	0.82815	0.85177	0.74608	0.85516	0.87206	0.85914	0.87118	0.51334	0.81685
cg17161099	2.0173	-1.1155	11.1385	3.91e-16	1.54e-12	chr6	90885814	+	cg17161099	83748563	0.13803	0.40146	0.26119	0.3117	0.32501	0.32176	0.40216	0.45184	0.07416	0.32634	0.27258	0.08949	0.44758	0.33417	0.31465	0.46507	0.31421	0.25362	0.32305	0.47644	0.33136	0.16445	0.36228	0.36011	0.39307	0.09223	0.24863	0.16697	0.43905	0.50369	0.30492	0.42697	0.27978	0.4668	0.48606	0.36047	0.49931	0.14747	0.36389
cg18865207	1.4356	-1.3696	11.1384	3.91e-16	1.54e-12	chr1	160765919	-	cg18865207	3639888	0.17024	0.33015	0.23907	0.26204	0.364	0.2405	0.37053	0.33925	0.1351	0.24026	0.29911	0.10042	0.31868	0.33462	0.29435	0.30447	0.26464	0.18779	0.271	0.2879	0.3177	0.18643	0.29925	0.33575	0.30254	0.11034	0.20648	0.11152	0.41002	0.41271	0.30012	0.32914	0.19762	0.33483	0.45924	0.33074	0.36238	0.17337	0.31872
cg17724900	2.2403	1.0247	11.1255	4.09e-16	1.6e-12	chr2	60545388	-	cg17724900	1669822	0.28343	0.58412	0.71508	0.6816	0.64536	0.52778	0.73032	0.72145	0.26491	0.57685	0.63164	0.31236	0.65391	0.72182	0.602	0.73409	0.61929	0.45785	0.78094	0.74295	0.63438	0.42644	0.74998	0.67541	0.75069	0.38979	0.67223	0.39625	0.81994	0.81289	0.57577	0.80068	0.70135	0.66115	0.85759	0.82337	0.78864	0.42174	0.65751
cg04818199	1.8414	0.1029	11.1161	4.24e-16	1.65e-12	chr1	41667651	-	cg04818199	51803297	0.20282	0.5427	0.49533	0.54514	0.49585	0.48195	0.63951	0.67794	0.21164	0.52321	0.41115	0.19774	0.52416	0.53392	0.51554	0.53477	0.45953	0.37246	0.60148	0.56785	0.51651	0.32154	0.64556	0.46581	0.56895	0.31564	0.42258	0.23488	0.66901	0.69023	0.51185	0.6602	0.53669	0.6594	0.6503	0.70507	0.52737	0.34567	0.54571
cg17619619	3.1203	-0.0139	11.1116	4.42e-16	1.72e-12	chr5	90361979	-	cg17619619	93790491	0.12039	0.38717	0.43684	0.50834	0.69037	0.47904	0.68051	0.69212	0.11663	0.37095	0.56828	0.22238	0.50573	0.54957	0.27155	0.48521	0.45937	0.26458	0.71631	0.60056	0.50326	0.20836	0.64165	0.67308	0.71929	0.09074	0.34785	0.10384	0.63326	0.73327	0.53493	0.73675	0.41246	0.56718	0.72219	0.70454	0.76073	0.12544	0.53924
cg18138532	1.4314	0.6266	11.0936	4.6e-16	1.77e-12	chr10	12078337	-	cg18138532	97703530	0.48393	0.632	0.67681	0.55164	0.60162	0.50626	0.69554	0.64057	0.47233	0.5958	0.69252	0.3728	0.69559	0.67948	0.58956	0.58458	0.54055	0.44138	0.67615	0.55321	0.56994	0.4443	0.62045	0.61912	0.665	0.33716	0.48327	0.32296	0.70978	0.7342	0.64003	0.62329	0.6619	0.65544	0.75075	0.7231	0.70728	0.45065	0.64958
cg14621868	1.6613	2.7531	11.0743	4.93e-16	1.88e-12	chr12	107768442	+	cg14621868	1659143	0.64467	0.8552	0.88953	0.93191	0.79608	0.84332	0.8805	0.91492	0.66146	0.87916	0.85961	0.69123	0.89498	0.90785	0.87158	0.80858	0.90679	0.6928	0.91137	0.89789	0.86351	0.60111	0.91349	0.90642	0.89481	0.76392	0.87789	0.73513	0.90028	0.90623	0.88801	0.89714	0.92153	0.90173	0.89179	0.91862	0.8833	0.69739	0.87639
cg23857904	1.3698	-1.3521	11.0625	5.14e-16	1.94e-12	chr3	183262812	-	cg23857904	48606593	0.25453	0.29196	0.29273	0.26897	0.27772	0.29176	0.34113	0.30382	0.1549	0.19746	0.312	0.13761	0.33217	0.31973	0.24589	0.28889	0.2299	0.19547	0.31148	0.27408	0.2774	0.18463	0.34142	0.30101	0.36856	0.13554	0.23432	0.12238	0.39224	0.36072	0.27754	0.40852	0.31917	0.32374	0.44052	0.35878	0.41619	0.13178	0.27681
cg25176357	1.2046	1.1028	11.059	5.21e-16	1.96e-12	chr3	41210614	+	cg25176357	47703570	0.52782	0.62345	0.61997	0.70572	0.70122	0.6786	0.75776	0.73419	0.58047	0.65804	0.6933	0.49454	0.68914	0.73512	0.64631	0.72133	0.63243	0.53206	0.7328	0.69061	0.68389	0.55663	0.67943	0.68406	0.73465	0.55698	0.69715	0.49745	0.74662	0.7669	0.61513	0.80598	0.6653	0.7913	0.74951	0.73938	0.77434	0.52905	0.69721
cg21047793	1.2918	1.3562	11.0424	5.53e-16	2.03e-12	chr5	68827253	-	cg21047793	64729248	0.49143	0.71371	0.75879	0.77185	0.71504	0.73481	0.73103	0.78567	0.38594	0.72962	0.72982	0.4636	0.74591	0.78341	0.70766	0.71126	0.77183	0.61896	0.75307	0.74204	0.73034	0.58616	0.7815	0.75209	0.71135	0.66081	0.69132	0.40581	0.66671	0.79217	0.72342	0.77283	0.81392	0.76726	0.77915	0.77321	0.78801	0.44593	0.79849
cg24675171	1.6601	0.5815	11.041	5.56e-16	2.03e-12	chr4	170361789	+	cg24675171	6802323	0.27677	0.65666	0.49954	0.63684	0.59433	0.54324	0.65137	0.67804	0.34614	0.55167	0.62604	0.37013	0.69505	0.63907	0.52058	0.5978	0.58793	0.42505	0.66579	0.61508	0.59188	0.37713	0.60655	0.66698	0.70508	0.47788	0.5595	0.30929	0.76817	0.75181	0.54309	0.71575	0.64768	0.64381	0.7902	0.66001	0.70736	0.35022	0.63124
cg23928417	1.9938	0.4646	11.0306	5.77e-16	2.1e-12	chr21	16230107	-	cg23928417	87685885	0.32271	0.67224	0.45238	0.677	0.65981	0.51278	0.67588	0.69765	0.3114	0.58694	0.64242	0.33244	0.46795	0.72922	0.51826	0.5709	0.47563	0.39629	0.59858	0.55615	0.55836	0.36507	0.52874	0.66001	0.66093	0.26047	0.5084	0.2858	0.76172	0.7143	0.6059	0.68674	0.49666	0.70376	0.79847	0.68061	0.65559	0.31758	0.5399
cg02368508	1.358	0.0935	11.0015	6.42e-16	2.31e-12	chr16	12060182	+	cg02368508	8671897	0.32226	0.56909	0.48479	0.44514	0.54643	0.46188	0.53321	0.57238	0.35653	0.4794	0.47818	0.25105	0.52535	0.60032	0.52865	0.49847	0.54874	0.36404	0.52618	0.53492	0.53829	0.35711	0.59396	0.52912	0.61024	0.32854	0.44086	0.26902	0.61743	0.63592	0.46323	0.5922	0.50874	0.53174	0.70594	0.55757	0.68812	0.36	0.53838
cg07795766	1.9089	2.5968	10.994	6.6e-16	2.35e-12	chr22	45608516	+	cg07795766	77647541	0.63684	0.87477	0.80498	0.93799	0.7877	0.84623	0.93778	0.88366	0.68222	0.85619	0.90043	0.68831	0.91919	0.88096	0.82103	0.83077	0.82728	0.69762	0.88146	0.87819	0.89881	0.66407	0.86601	0.85016	0.89262	0.71989	0.80427	0.66481	0.90535	0.94039	0.88746	0.86488	0.87472	0.91976	0.85251	0.92091	0.94609	0.72805	0.86883
cg19904139	2.0383	-1.6454	10.9867	6.77e-16	2.39e-12	chr16	66375941	+	cg19904139	72637243	0.10868	0.2876	0.17651	0.34201	0.25718	0.18538	0.26581	0.24377	0.06177	0.20446	0.2955	0.10752	0.20838	0.24729	0.20546	0.30428	0.18466	0.14077	0.29452	0.19603	0.30565	0.08606	0.37516	0.31189	0.33893	0.05942	0.15768	0.1137	0.39203	0.38003	0.24897	0.34487	0.32616	0.39587	0.51743	0.30049	0.46298	0.1117	0.24009
cg25540925	1.7239	1.6163	10.9712	7.16e-16	2.52e-12	chr12	132555635	-	cg25540925	28777568	0.58353	0.84203	0.74721	0.68006	0.78874	0.6946	0.82725	0.79029	0.35156	0.71662	0.68212	0.48874	0.74842	0.8071	0.74814	0.76842	0.72939	0.57883	0.79698	0.77072	0.76523	0.62196	0.8086	0.7928	0.85087	0.47345	0.71515	0.51883	0.80701	0.83847	0.68196	0.83453	0.80646	0.8098	0.88442	0.80111	0.87758	0.55102	0.63765
cg07505901	2.2859	1.3105	10.9476	7.81e-16	2.71e-12	chr2	170627447	-	cg07505901	55619182	0.32874	0.75353	0.62219	0.75326	0.74765	0.57498	0.8401	0.79094	0.69327	0.78278	0.76065	0.43563	0.74398	0.70496	0.76239	0.71748	0.65545	0.46178	0.77358	0.76255	0.68204	0.45234	0.72051	0.74613	0.81016	0.33563	0.60443	0.3657	0.8199	0.87127	0.69405	0.80978	0.66263	0.76061	0.85526	0.72491	0.84666	0.38918	0.67651
cg16181973	1.1753	1.6077	10.9452	7.88e-16	2.71e-12	chr2	8242767	+	cg16181973	51733879	0.65504	0.78839	0.77038	0.82306	0.76886	0.723	0.77724	0.77019	0.74168	0.74482	0.7513	0.67075	0.7724	0.79315	0.79664	0.73257	0.78773	0.60311	0.8005	0.7678	0.77603	0.5368	0.72136	0.74188	0.74492	0.49575	0.75984	0.65775	0.78085	0.79582	0.75279	0.77547	0.80856	0.80539	0.76098	0.81744	0.77463	0.72168	0.80195
cg21713991	1.6493	1.7381	10.9455	7.87e-16	2.71e-12	chr8	21718256	+	cg21713991	6607374	0.70184	0.79232	0.7717	0.78431	0.73799	0.72603	0.83959	0.78235	0.66932	0.77149	0.7588	0.50743	0.80851	0.83337	0.72856	0.76853	0.74772	0.59474	0.80861	0.76877	0.797	0.5579	0.79438	0.7835	0.86281	0.48412	0.68958	0.5687	0.85252	0.85931	0.73862	0.85422	0.79681	0.79989	0.85181	0.81579	0.90285	0.50786	0.76914
cg03722295	1.6976	-0.375	10.9377	8.09e-16	2.76e-12	chr19	10519375	+	cg03722295	9607326	0.30239	0.43525	0.39872	0.41999	0.42861	0.43133	0.55183	0.50829	0.17332	0.35135	0.44733	0.19912	0.5481	0.51965	0.40937	0.44043	0.36544	0.27923	0.48221	0.47308	0.42767	0.26213	0.46054	0.3998	0.48708	0.17656	0.40779	0.19115	0.59191	0.66755	0.50381	0.5462	0.30923	0.45924	0.59195	0.51759	0.60979	0.27356	0.46479
cg21121609	1.114	0.6439	10.9372	8.11e-16	2.76e-12	chr19	7766960	+	cg21121609	4649243	0.41738	0.57069	0.54609	0.65181	0.64091	0.57712	0.6508	0.6453	0.48529	0.59727	0.55654	0.40163	0.63169	0.60877	0.65226	0.56609	0.66858	0.53624	0.63121	0.62809	0.57857	0.43908	0.58236	0.63883	0.69565	0.41027	0.54505	0.44842	0.64869	0.69929	0.63122	0.69747	0.63	0.66113	0.73784	0.67577	0.68406	0.44892	0.62111
cg13721185	1.364	-0.6229	10.9232	8.53e-16	2.87e-12	chr8	42511960	-	cg13721185	96664563	0.2284	0.31896	0.39292	0.44309	0.39928	0.41561	0.46033	0.36942	0.27785	0.42908	0.4134	0.22703	0.43145	0.48971	0.42233	0.26084	0.36853	0.27168	0.40384	0.43711	0.4504	0.285	0.48359	0.41787	0.47117	0.23094	0.43692	0.17782	0.45938	0.48641	0.37481	0.45157	0.35623	0.43109	0.54208	0.42614	0.52215	0.18989	0.40421
cg08314156	2.135	1.7171	10.9136	8.84e-16	2.95e-12	chr11	122941687	+	cg08314156	65662531	0.53113	0.83307	0.69426	0.75614	0.7581	0.68373	0.84828	0.79049	0.50957	0.72629	0.73799	0.45222	0.77712	0.8398	0.76575	0.73135	0.7326	0.55131	0.8475	0.83394	0.74669	0.51529	0.79828	0.7883	0.7632	0.4499	0.65911	0.42697	0.88118	0.88744	0.76424	0.84311	0.72823	0.88434	0.91429	0.86645	0.87917	0.47422	0.77321
cg18994831	1.7494	0.837	10.9082	9.01e-16	2.98e-12	chr3	39127678	+	cg18994831	19810184	0.3127	0.66105	0.62355	0.59985	0.62562	0.60427	0.73768	0.69398	0.33822	0.61631	0.66553	0.33087	0.68044	0.65202	0.52329	0.71954	0.54686	0.45871	0.70221	0.6404	0.58791	0.47775	0.73299	0.65403	0.73234	0.52178	0.52963	0.32192	0.75304	0.73569	0.61707	0.78367	0.70613	0.71665	0.80386	0.69935	0.76776	0.37929	0.69002
cg04523826	1.5196	2.5145	10.9034	9.17e-16	3.01e-12	chr12	92587036	-	cg04523826	61632218	0.67375	0.8521	0.82673	0.8498	0.82727	0.80165	0.86519	0.88134	0.74728	0.89752	0.85509	0.63413	0.89466	0.88634	0.81346	0.8372	0.81377	0.71902	0.89236	0.89965	0.82498	0.74641	0.88069	0.8375	0.87417	0.75083	0.81438	0.6525	0.92801	0.87428	0.88766	0.86413	0.84892	0.88751	0.91564	0.88502	0.90949	0.77177	0.81798
cg07555885	1.4695	2.4868	10.8983	9.34e-16	3.06e-12	chr17	28081120	+	cg07555885	84610285	0.71721	0.88653	0.84128	0.87618	0.80636	0.7996	0.89376	0.90406	0.71577	0.86686	0.81587	0.61502	0.87474	0.82368	0.78455	0.86045	0.81699	0.73092	0.89404	0.88996	0.83094	0.76037	0.90217	0.86957	0.89564	0.70464	0.82182	0.65695	0.88763	0.90868	0.85834	0.90903	0.86277	0.87565	0.89321	0.88082	0.92262	0.67547	0.89279
cg05832823	1.7069	1.7067	10.8969	9.39e-16	3.06e-12	chr13	75859662	-	cg05832823	22600166	0.58971	0.8272	0.71184	0.76126	0.80814	0.64381	0.81143	0.80881	0.59988	0.74938	0.76398	0.53441	0.76843	0.80661	0.70984	0.78122	0.65193	0.63013	0.82709	0.8453	0.78689	0.62297	0.85335	0.79156	0.85167	0.55481	0.718	0.48838	0.8875	0.85953	0.7221	0.86905	0.8021	0.83648	0.8718	0.84916	0.82826	0.53948	0.75715
cg13440894	1.1365	-0.7322	10.8811	9.95e-16	3.2e-12	chr8	11351135	-	cg13440894	37655566	0.22308	0.36579	0.33918	0.34962	0.43081	0.35401	0.41735	0.44493	0.25863	0.35056	0.37685	0.18732	0.31701	0.41994	0.34863	0.38321	0.35778	0.27053	0.37612	0.38684	0.36646	0.28756	0.44515	0.37389	0.4094	0.21905	0.34765	0.21291	0.46791	0.50302	0.35123	0.48861	0.4205	0.42993	0.5211	0.4082	0.52148	0.22424	0.42275
cg15862390	1.3974	1.8314	10.8468	1.13e-15	3.56e-12	chr12	125387709	-	cg15862390	86721111	0.67148	0.79398	0.74757	0.75837	0.80951	0.80776	0.83008	0.83014	0.61623	0.74941	0.76518	0.56284	0.78322	0.8344	0.75565	0.72051	0.76165	0.68603	0.81324	0.75331	0.73687	0.58639	0.83031	0.79298	0.81396	0.66382	0.69041	0.56009	0.84597	0.84133	0.77262	0.86411	0.8125	0.83302	0.84276	0.82054	0.87154	0.61377	0.80729
cg00456797	1.4404	1.3737	10.8347	1.18e-15	3.7e-12	chr2	207233872	+	cg00456797	9720416	0.5417	0.69108	0.70876	0.74817	0.69877	0.71239	0.76854	0.73221	0.56612	0.77326	0.7713	0.57627	0.8226	0.80099	0.68827	0.57756	0.77718	0.57431	0.8372	0.77323	0.6835	0.47774	0.69661	0.75614	0.79087	0.5665	0.71697	0.49043	0.68955	0.80366	0.76715	0.79664	0.81644	0.79734	0.79463	0.80179	0.81875	0.51275	0.73117
cg26158133	1.7345	-1.2161	10.8237	1.23e-15	3.84e-12	chr5	72824251	+	cg26158133	90703404	0.2441	0.32943	0.25482	0.31549	0.33273	0.24732	0.38375	0.35689	0.11861	0.18592	0.39276	0.15611	0.32201	0.32281	0.26278	0.29452	0.22319	0.17311	0.32219	0.31275	0.30753	0.16751	0.38793	0.28989	0.40592	0.09055	0.2528	0.11758	0.4069	0.53627	0.26576	0.41303	0.33041	0.38805	0.48624	0.35269	0.39958	0.112	0.32699
cg15564329	1.1365	0.9604	10.8223	1.23e-15	3.85e-12	chr22	26859954	+	cg15564329	63774236	0.51211	0.68376	0.75089	0.70159	0.6811	0.58473	0.70669	0.68537	0.49468	0.66922	0.629	0.47383	0.7623	0.74989	0.73588	0.50764	0.70479	0.51927	0.73473	0.66953	0.66757	0.49051	0.61758	0.67691	0.68963	0.51776	0.58399	0.46079	0.66781	0.7534	0.70779	0.70884	0.73628	0.69267	0.73095	0.72587	0.69974	0.50658	0.69429
cg17918753	0.985	1.1497	10.7981	1.35e-15	4.15e-12	chr7	151561094	-	cg17918753	32774198	0.57318	0.64888	0.76702	0.7573	0.68712	0.65025	0.74273	0.64199	0.49789	0.63929	0.66007	0.54545	0.74884	0.73942	0.73163	0.63075	0.7424	0.56405	0.72225	0.70942	0.69164	0.51156	0.71515	0.71276	0.75338	0.54228	0.68126	0.51964	0.69646	0.72782	0.73869	0.68043	0.76783	0.71443	0.71498	0.76131	0.76027	0.61327	0.74389
cg18342866	1.7911	2.181	10.7789	1.45e-15	4.39e-12	chr1	114468988	-	cg18342866	68733840	0.72427	0.87967	0.85978	0.83103	0.80783	0.7389	0.87116	0.87668	0.62116	0.867	0.76648	0.5204	0.8079	0.83544	0.69371	0.77817	0.70747	0.67709	0.88969	0.88194	0.76713	0.67377	0.89862	0.82527	0.8601	0.6993	0.77412	0.51759	0.87444	0.89821	0.8487	0.87652	0.84619	0.88403	0.89608	0.84711	0.90421	0.60597	0.86242
cg03262246	0.968	1.1428	10.7761	1.46e-15	4.42e-12	chr5	133749006	-	cg03262246	44611597	0.53435	0.67262	0.69805	0.68633	0.71011	0.66749	0.77518	0.74813	0.57513	0.67059	0.6991	0.60205	0.71385	0.70265	0.66598	0.71561	0.69237	0.58357	0.68653	0.68914	0.69478	0.56853	0.75174	0.67689	0.71481	0.53204	0.64822	0.52999	0.74666	0.73554	0.65852	0.72402	0.70592	0.74644	0.83727	0.72418	0.72323	0.57714	0.7187
cg12831026	1.2256	0.1819	10.7745	1.47e-15	4.43e-12	chr1	160752312	-	cg12831026	79735389	0.39718	0.52678	0.52909	0.54707	0.51654	0.46637	0.54893	0.58842	0.35907	0.51968	0.45316	0.32591	0.54164	0.6168	0.55733	0.51133	0.5291	0.40907	0.55677	0.55631	0.53121	0.33165	0.55344	0.63117	0.58498	0.36496	0.47593	0.2797	0.61339	0.68284	0.48952	0.5999	0.54017	0.57902	0.63651	0.57385	0.67472	0.39389	0.52506
cg00864012	1.6493	-0.5835	10.7669	1.51e-15	4.53e-12	chr17	62294665	+	cg00864012	79776348	0.17525	0.397	0.34443	0.45408	0.44576	0.34901	0.42415	0.53188	0.24843	0.30487	0.41289	0.1703	0.43137	0.53763	0.33845	0.42438	0.36213	0.23751	0.45115	0.44625	0.38042	0.22856	0.4704	0.4102	0.47058	0.2097	0.30177	0.15808	0.56696	0.39909	0.33634	0.47168	0.36986	0.51302	0.55352	0.51627	0.58786	0.22991	0.45679
cg13882665	1.5641	2.0465	10.7601	1.55e-15	4.63e-12	chr6	169560079	-	cg13882665	46772122	0.58263	0.83394	0.80697	0.79909	0.85894	0.74323	0.84024	0.82512	0.59495	0.71655	0.89439	0.61789	0.79624	0.85902	0.84787	0.76662	0.82635	0.73088	0.82153	0.80437	0.81498	0.64778	0.82223	0.83575	0.86707	0.67172	0.70105	0.66289	0.89808	0.85347	0.83368	0.83596	0.83461	0.82909	0.84847	0.84112	0.87964	0.67287	0.87435
cg23755933	1.7202	2.7372	10.759	1.55e-15	4.63e-12	chr12	133349383	+	cg23755933	46605575	0.74137	0.87478	0.85512	0.85298	0.86802	0.78702	0.88317	0.90134	0.6135	0.84617	0.87884	0.69477	0.89104	0.88293	0.82819	0.8878	0.82014	0.77399	0.8815	0.8695	0.89348	0.75472	0.87021	0.83507	0.93239	0.74478	0.83415	0.69824	0.93408	0.9297	0.87934	0.92816	0.92665	0.91377	0.91169	0.91388	0.94069	0.79177	0.84921
cg12187985	2.5355	-0.956	10.7483	1.62e-15	4.79e-12	chr18	23654410	-	cg12187985	45712189	0.10837	0.34481	0.39147	0.40076	0.28397	0.26914	0.42719	0.43955	0.14585	0.27677	0.27028	0.12828	0.40212	0.42721	0.28874	0.40007	0.1952	0.10753	0.63996	0.4079	0.21833	0.13393	0.39725	0.50875	0.34273	0.08187	0.18299	0.14835	0.55164	0.536	0.36865	0.57727	0.34952	0.5587	0.75718	0.44941	0.71282	0.09137	0.377
cg07125725	1.9629	-0.6046	10.734	1.7e-15	5.02e-12	chr7	99612773	-	cg07125725	69727260	0.20681	0.44691	0.38999	0.46379	0.38882	0.38567	0.50549	0.49835	0.13566	0.42862	0.29932	0.19944	0.45258	0.39211	0.30756	0.42217	0.25887	0.21064	0.61018	0.47065	0.27936	0.22355	0.45802	0.411	0.53893	0.17739	0.31352	0.1218	0.62281	0.56534	0.39402	0.55551	0.47448	0.45438	0.49647	0.53576	0.534	0.16431	0.41844
cg02558084	2.2198	-1.4835	10.7226	1.78e-15	5.18e-12	chr5	137417065	+	cg02558084	28725549	0.10984	0.22764	0.25183	0.27959	0.32005	0.18063	0.34677	0.25391	0.07812	0.22594	0.21381	0.08197	0.33885	0.28311	0.22308	0.2005	0.16816	0.0851	0.23276	0.25325	0.26902	0.08488	0.48229	0.30022	0.38075	0.08061	0.23277	0.08571	0.42062	0.65272	0.25112	0.51754	0.35904	0.30273	0.62416	0.23211	0.53475	0.07371	0.32783
cg11132913	1.8092	2.0945	10.7236	1.77e-15	5.18e-12	chr1	59285109	+	cg11132913	73679983	0.63484	0.82709	0.74479	0.86362	0.70139	0.79132	0.88427	0.86606	0.53449	0.82631	0.86757	0.58082	0.82209	0.80763	0.70279	0.84028	0.75885	0.66734	0.83637	0.87001	0.78971	0.59019	0.82108	0.81596	0.87694	0.63441	0.79982	0.55228	0.90985	0.91034	0.81055	0.86361	0.82529	0.86496	0.88231	0.78202	0.90311	0.68557	0.78982
cg04972770	1.6726	1.3296	10.7199	1.79e-15	5.21e-12	chr10	54223605	-	cg04972770	80633960	0.55788	0.74874	0.72967	0.68495	0.7403	0.58873	0.84517	0.73668	0.49815	0.76609	0.73416	0.43674	0.74136	0.70337	0.68791	0.69566	0.62055	0.58307	0.78344	0.72368	0.72971	0.51483	0.70585	0.81365	0.82744	0.53343	0.67572	0.46192	0.80255	0.87869	0.70209	0.76433	0.70409	0.78065	0.85701	0.78206	0.84815	0.49748	0.71527
cg25922935	1.3978	0.8321	10.7008	1.92e-15	5.51e-12	chr3	156747491	+	cg25922935	55800959	0.44672	0.6818	0.59717	0.70163	0.63079	0.56628	0.72388	0.63491	0.4358	0.64304	0.67842	0.41346	0.72856	0.60963	0.64483	0.61511	0.58529	0.59674	0.63558	0.60125	0.74789	0.48257	0.68061	0.66576	0.66282	0.50987	0.70496	0.58326	0.67866	0.65176	0.69588	0.66855	0.62177	0.73866	0.75975	0.71478	0.64874	0.43532	0.64196
cg20586366	1.6753	-0.4841	10.6987	1.94e-15	5.53e-12	chr19	17624940	-	cg20586366	83616522	0.22001	0.51672	0.44138	0.48658	0.39767	0.30767	0.53969	0.42662	0.27333	0.41968	0.53983	0.27193	0.44005	0.40807	0.34265	0.35679	0.30898	0.2661	0.55305	0.47073	0.36571	0.17995	0.3638	0.42368	0.44973	0.23865	0.32377	0.19807	0.54514	0.59042	0.50747	0.47232	0.47992	0.51024	0.51511	0.56677	0.49159	0.22402	0.48654
cg00053916	1.1006	1.0947	10.687	2.02e-15	5.74e-12	chr8	37457329	-	cg00053916	44602959	0.51759	0.6455	0.65401	0.70994	0.68318	0.66715	0.70893	0.64952	0.5198	0.69584	0.72717	0.57235	0.6627	0.71569	0.73079	0.64604	0.70087	0.51342	0.73177	0.70195	0.70143	0.552	0.61755	0.70715	0.76887	0.55247	0.60452	0.53667	0.71669	0.85865	0.66719	0.69709	0.70946	0.67948	0.77413	0.7219	0.72824	0.55027	0.6759
cg20673867	2.521	-0.1353	10.6867	2.03e-15	5.74e-12	chr9	27353428	-	cg20673867	77803365	0.40866	0.5639	0.49534	0.51372	0.50547	0.439	0.52441	0.64929	0.13827	0.49906	0.53323	0.10088	0.32474	0.6501	0.41391	0.49326	0.51715	0.1042	0.49375	0.55312	0.47516	0.23088	0.47236	0.59189	0.65872	0.29822	0.49033	0.06174	0.71822	0.72028	0.34628	0.63724	0.47959	0.65409	0.74357	0.60045	0.68033	0.1585	0.46658
cg10011158	2.1171	-0.5999	10.6854	2.04e-15	5.75e-12	chr2	161945394	-	cg10011158	9621454	0.13622	0.41808	0.31091	0.4095	0.49793	0.34955	0.53131	0.57853	0.10946	0.34193	0.35404	0.10051	0.43655	0.49473	0.29019	0.44775	0.36617	0.23653	0.41547	0.49006	0.37667	0.20275	0.41101	0.44701	0.48836	0.17045	0.26722	0.12417	0.63194	0.59546	0.32143	0.63317	0.42661	0.54195	0.64952	0.48979	0.65673	0.16298	0.41707
cg25132241	0.9739	0.9036	10.6822	2.06e-15	5.8e-12	chr14	92396859	-	cg25132241	95652240	0.53377	0.62504	0.68014	0.74069	0.61134	0.58175	0.69817	0.62808	0.47962	0.70302	0.69379	0.52678	0.67835	0.64809	0.66832	0.63623	0.61532	0.54091	0.65901	0.64402	0.66323	0.50117	0.63704	0.67472	0.70152	0.49835	0.61241	0.51407	0.69735	0.7729	0.66116	0.65924	0.74533	0.70178	0.73951	0.70766	0.70525	0.55328	0.67377
cg01857482	1.715	2.7898	10.6713	2.14e-15	6.02e-12	chr2	223600253	-	cg01857482	33693937	0.73265	0.87962	0.85214	0.8413	0.88139	0.81042	0.91644	0.90665	0.78975	0.89207	0.88677	0.69099	0.90848	0.87345	0.91059	0.90302	0.88235	0.83334	0.89697	0.84143	0.90533	0.77895	0.91388	0.92298	0.89322	0.74906	0.83498	0.68342	0.91699	0.93125	0.8709	0.90008	0.87324	0.91206	0.9184	0.88358	0.93457	0.76872	0.89426
cg14898005	2.1144	0.8835	10.6657	2.19e-15	6.1e-12	chr16	28118377	+	cg14898005	61606905	0.36623	0.65449	0.57031	0.65229	0.61754	0.59003	0.67976	0.7712	0.31727	0.60439	0.61061	0.31653	0.63653	0.72829	0.57973	0.685	0.57145	0.3972	0.76813	0.72781	0.54473	0.43535	0.79833	0.66996	0.74323	0.39682	0.56278	0.32496	0.79557	0.86903	0.57849	0.71542	0.63487	0.76891	0.83864	0.74041	0.86015	0.32662	0.66843
cg10820837	1.2794	-1.0363	10.6631	2.21e-15	6.12e-12	chr20	15910776	-	cg10820837	79785156	0.23102	0.35243	0.3594	0.34842	0.33713	0.2271	0.34652	0.34852	0.21655	0.34634	0.36102	0.17767	0.42659	0.27907	0.35308	0.44335	0.28193	0.2236	0.36375	0.31903	0.32523	0.20829	0.30384	0.35915	0.33164	0.14292	0.3348	0.20051	0.38626	0.31712	0.39374	0.38556	0.33122	0.41374	0.46911	0.40031	0.44886	0.14769	0.31608
cg19849557	1.8156	3.0006	10.6627	2.21e-15	6.12e-12	chr6	30619242	-	cg19849557	54746521	0.66324	0.93059	0.87348	0.93917	0.88282	0.87507	0.9233	0.93007	0.66429	0.83739	0.85749	0.65704	0.8628	0.87705	0.84571	0.87805	0.85661	0.79952	0.93764	0.91889	0.88643	0.77676	0.91017	0.892	0.91592	0.74878	0.84348	0.67276	0.92344	0.90407	0.8961	0.92959	0.92522	0.95129	0.93669	0.91204	0.94741	0.76711	0.89664
cg22040466	1.5464	-1.0529	10.6496	2.32e-15	6.38e-12	chr8	119640801	+	cg22040466	35610950	0.2599	0.31014	0.39293	0.25101	0.42549	0.28144	0.40978	0.37959	0.13977	0.26037	0.40006	0.18695	0.406	0.34135	0.24891	0.3828	0.34232	0.16584	0.36557	0.27694	0.43557	0.14132	0.41872	0.32883	0.40269	0.19265	0.3273	0.11056	0.42265	0.46921	0.27676	0.42453	0.33011	0.44713	0.48981	0.32673	0.4126	0.18407	0.33436
cg16074010	1.8838	2.8809	10.6479	2.34e-15	6.4e-12	chr14	105854783	-	cg16074010	92786458	0.67433	0.85141	0.82374	0.90502	0.90261	0.89619	0.90335	0.87067	0.64695	0.77559	0.86965	0.69538	0.89911	0.9297	0.9372	0.88169	0.90253	0.75605	0.91522	0.87217	0.87631	0.70165	0.88679	0.88527	0.92303	0.70493	0.80875	0.72274	0.92094	0.95087	0.84837	0.93556	0.91927	0.91917	0.93623	0.90618	0.95385	0.74229	0.88531
cg00757950	1.6302	0.9693	10.6464	2.35e-15	6.41e-12	chr8	66791763	-	cg00757950	39722215	0.45618	0.64616	0.60814	0.55592	0.69951	0.60974	0.73131	0.75877	0.45073	0.59834	0.56153	0.34636	0.72513	0.67067	0.57603	0.65581	0.66605	0.50027	0.68272	0.64878	0.64067	0.50218	0.75381	0.70016	0.7488	0.39834	0.6002	0.38436	0.80059	0.79159	0.64604	0.7982	0.62278	0.77754	0.84437	0.7445	0.77669	0.42709	0.68369
cg20925722	1.9107	0.4497	10.6452	2.36e-15	6.42e-12	chr1	88278875	-	cg20925722	1689828	0.32377	0.61951	0.45505	0.58148	0.60853	0.50346	0.68496	0.68534	0.31347	0.54931	0.50775	0.24085	0.55905	0.60418	0.4701	0.60145	0.52402	0.40088	0.61812	0.67009	0.52892	0.35606	0.67386	0.71135	0.57187	0.33631	0.53421	0.25075	0.69566	0.80106	0.55284	0.71527	0.47457	0.72282	0.78775	0.68162	0.75998	0.31725	0.58427
cg25937438	1.5933	0.3886	10.6342	2.46e-15	6.66e-12	chr2	73207048	+	cg25937438	11796251	0.29416	0.67293	0.44567	0.5078	0.48591	0.49639	0.61278	0.68393	0.302	0.50804	0.65566	0.40462	0.63142	0.58376	0.57902	0.61403	0.48766	0.36794	0.63198	0.60924	0.53652	0.3808	0.6264	0.58479	0.5814	0.40961	0.55583	0.30369	0.62237	0.76106	0.5269	0.63174	0.5151	0.57294	0.76016	0.61605	0.70204	0.37332	0.53358
cg14041795	2.2547	1.4278	10.6211	2.58e-15	6.94e-12	chr13	51754437	+	cg14041795	89639215	0.39278	0.75731	0.61064	0.74168	0.6574	0.62078	0.8344	0.83362	0.42895	0.70151	0.78902	0.40311	0.80718	0.78669	0.67141	0.74692	0.61333	0.60458	0.80101	0.79562	0.68032	0.52062	0.83445	0.77489	0.77261	0.37927	0.64521	0.34883	0.87853	0.84477	0.6767	0.85165	0.72838	0.83764	0.86388	0.78704	0.82496	0.41087	0.72124
cg21935981	1.5651	2.2285	10.6162	2.62e-15	7.03e-12	chr22	45608465	+	cg21935981	6743263	0.59777	0.84668	0.76607	0.88448	0.76526	0.77668	0.89806	0.85237	0.70515	0.80195	0.86801	0.65207	0.86171	0.88194	0.80664	0.80602	0.80334	0.6732	0.85532	0.83418	0.83383	0.64999	0.82933	0.80807	0.86847	0.66476	0.79295	0.6548	0.9036	0.92445	0.84274	0.81684	0.83943	0.91255	0.84916	0.86897	0.89994	0.72229	0.80929
cg09209250	1.1531	1.3057	10.6121	2.66e-15	7.11e-12	chr5	149466663	+	cg09209250	20751284	0.59204	0.75728	0.73257	0.69004	0.68624	0.65758	0.73686	0.72759	0.61827	0.65879	0.8294	0.55892	0.70834	0.77866	0.71705	0.63046	0.68736	0.59668	0.7463	0.68657	0.72191	0.51311	0.74176	0.73445	0.75863	0.56439	0.69679	0.5916	0.786	0.79538	0.68315	0.69747	0.79376	0.72551	0.82642	0.71559	0.78185	0.58399	0.76279
cg18232344	1.4121	2.1674	10.5955	2.83e-15	7.51e-12	chr1	21012066	+	cg18232344	47724574	0.59074	0.83566	0.83149	0.85253	0.8296	0.84298	0.84922	0.79047	0.68239	0.75429	0.83346	0.59989	0.83174	0.87102	0.77056	0.83396	0.76482	0.72317	0.81347	0.83776	0.7883	0.75129	0.87339	0.82249	0.82048	0.57694	0.79573	0.55745	0.83457	0.89299	0.81993	0.85611	0.82061	0.84558	0.89183	0.86382	0.91905	0.63828	0.86671
cg24309944	1.2213	0.991	10.5914	2.88e-15	7.6e-12	chr10	129731748	+	cg24309944	54728568	0.52639	0.76097	0.68783	0.69228	0.69212	0.66351	0.67853	0.7158	0.54136	0.64192	0.7703	0.48686	0.70467	0.70425	0.65878	0.67113	0.56194	0.50731	0.67301	0.70841	0.65204	0.5977	0.73188	0.64718	0.65607	0.48112	0.66111	0.4594	0.73429	0.79594	0.6914	0.75511	0.62347	0.75017	0.84193	0.67832	0.77399	0.45747	0.59501
cg04987734	1.707	0.1785	10.5861	2.93e-15	7.72e-12	chr14	103415873	-	cg04987734	1642834	0.38822	0.54046	0.62992	0.46623	0.6459	0.47612	0.61444	0.515	0.30749	0.44794	0.61289	0.24522	0.68504	0.6287	0.67265	0.51084	0.6071	0.342	0.49829	0.40604	0.57132	0.32431	0.59297	0.58493	0.62382	0.27822	0.4155	0.21796	0.59428	0.70698	0.52734	0.68897	0.65677	0.53615	0.72466	0.63409	0.69144	0.37203	0.55649
cg23125716	1.8666	-1.7466	10.5806	2.99e-15	7.85e-12	chr11	119489014	+	cg23125716	41681204	0.10508	0.28637	0.18155	0.27265	0.18433	0.29844	0.29793	0.20531	0.12199	0.3239	0.31726	0.13669	0.39923	0.28394	0.17229	0.13483	0.19208	0.08572	0.2781	0.22856	0.19743	0.12163	0.24968	0.30682	0.26385	0.06272	0.16914	0.07302	0.34618	0.32181	0.23905	0.29963	0.24053	0.19717	0.46015	0.26345	0.37586	0.12213	0.24579
cg03680291	1.5329	-0.0812	10.5777	3.02e-15	7.91e-12	chr16	47052148	+	cg03680291	68770837	0.35344	0.53207	0.50949	0.51626	0.51854	0.40174	0.58111	0.54694	0.22481	0.51515	0.50258	0.20458	0.56202	0.52204	0.44313	0.47834	0.3821	0.39882	0.61095	0.50459	0.45145	0.26914	0.57577	0.53774	0.47869	0.32917	0.39909	0.25907	0.58585	0.65803	0.52926	0.64461	0.50632	0.48965	0.70391	0.52282	0.58711	0.34829	0.51885
cg00530592	1.7492	0.8134	10.5723	3.09e-15	8.05e-12	chr8	37639753	+	cg00530592	49718250	0.50873	0.62056	0.68104	0.61821	0.57485	0.63484	0.6675	0.58292	0.36701	0.55952	0.6692	0.37807	0.76549	0.7378	0.597	0.73871	0.52446	0.45005	0.75253	0.64265	0.62304	0.41671	0.75041	0.6797	0.73258	0.3929	0.51576	0.32938	0.75297	0.76205	0.58211	0.71493	0.72854	0.70352	0.7641	0.67133	0.83054	0.31451	0.67672
cg26181864	1.6839	1.4849	10.5696	3.12e-15	8.1e-12	chr2	74846951	+	cg26181864	86626172	0.40005	0.77947	0.78422	0.71541	0.68934	0.6695	0.80908	0.80619	0.65364	0.77717	0.72645	0.43978	0.81468	0.76042	0.61459	0.58762	0.60975	0.57595	0.79332	0.79309	0.65611	0.46313	0.73453	0.75753	0.83694	0.54777	0.76343	0.46533	0.83976	0.85893	0.74758	0.81792	0.77732	0.78797	0.83778	0.82396	0.77818	0.46073	0.77425
cg11036656	2.2402	-1.8718	10.5366	3.52e-15	8.97e-12	chr3	81887543	+	cg11036656	6743143	0.06413	0.25355	0.15268	0.33438	0.10313	0.15971	0.48268	0.25635	0.05772	0.27988	0.29155	0.11578	0.29231	0.23794	0.15824	0.12412	0.25142	0.09007	0.24211	0.31227	0.17705	0.09338	0.256	0.25524	0.22012	0.05425	0.16626	0.05701	0.37215	0.41544	0.2171	0.32476	0.23154	0.28569	0.37001	0.24571	0.42645	0.07385	0.22234
cg12551079	1.3767	1.948	10.5343	3.55e-15	9.02e-12	chr10	126374935	-	cg12551079	34710821	0.66265	0.79915	0.86266	0.79808	0.77518	0.74937	0.82135	0.80081	0.74839	0.78641	0.83437	0.60776	0.85506	0.79385	0.77312	0.76206	0.7465	0.69349	0.83561	0.81133	0.81051	0.68842	0.88925	0.81642	0.83484	0.63653	0.80182	0.5915	0.80874	0.8144	0.79564	0.80325	0.83735	0.77263	0.89843	0.77744	0.91803	0.61062	0.79214
cg17015517	1.334	0.8622	10.5306	3.6e-15	9.12e-12	chr10	73069704	+	cg17015517	75711248	0.51958	0.71294	0.60026	0.58104	0.61738	0.60936	0.72162	0.67522	0.48215	0.62662	0.67552	0.4493	0.63778	0.67597	0.61529	0.68395	0.5548	0.48402	0.67799	0.67017	0.63448	0.58017	0.72631	0.65617	0.70557	0.46848	0.54583	0.4321	0.76161	0.70057	0.57516	0.69051	0.62679	0.72377	0.79052	0.66901	0.84066	0.41861	0.65679
cg00605127	1.3295	1.3277	10.5278	3.63e-15	9.15e-12	chr10	129731750	+	cg00605127	6752483	0.54565	0.73943	0.76289	0.72055	0.68866	0.67176	0.73946	0.73579	0.57226	0.68379	0.78883	0.54357	0.67685	0.771	0.70116	0.72078	0.62403	0.57234	0.75233	0.78992	0.69739	0.66626	0.785	0.78384	0.7381	0.48075	0.74007	0.47456	0.80386	0.8489	0.72459	0.73897	0.63488	0.75024	0.83477	0.71502	0.79213	0.54514	0.69063
cg14177325	1.6726	-0.0159	10.5209	3.73e-15	9.33e-12	chr17	1541763	+	cg14177325	87650939	0.26675	0.53533	0.53975	0.53825	0.47003	0.43923	0.53927	0.53255	0.36959	0.36383	0.56181	0.26917	0.56619	0.6273	0.51594	0.46045	0.45014	0.32868	0.53846	0.43334	0.56049	0.263	0.56234	0.43336	0.45921	0.27252	0.52031	0.16485	0.59768	0.68141	0.47625	0.63201	0.60922	0.5629	0.71794	0.62402	0.59619	0.28781	0.51292
cg18010348	1.6705	1.9802	10.5202	3.74e-15	9.33e-12	chr11	129154745	-	cg18010348	97793339	0.6851	0.84552	0.66998	0.85566	0.85889	0.76512	0.85049	0.86886	0.51779	0.74855	0.79867	0.70087	0.7589	0.87508	0.77225	0.77391	0.80805	0.6664	0.81522	0.85702	0.81105	0.69135	0.83236	0.84021	0.83074	0.57371	0.76408	0.46943	0.88638	0.88539	0.7729	0.89226	0.79107	0.86792	0.8724	0.81368	0.88831	0.56147	0.77347
cg10617605	1.4122	0.3809	10.5147	3.81e-15	9.43e-12	chr10	126372063	+	cg10617605	1804406	0.33413	0.52823	0.58505	0.57779	0.60064	0.48776	0.66149	0.60968	0.37395	0.48719	0.58769	0.28788	0.63631	0.62369	0.43777	0.58762	0.49934	0.422	0.65718	0.60725	0.57382	0.42398	0.63105	0.61319	0.64357	0.3613	0.50355	0.3352	0.64295	0.64225	0.5769	0.68964	0.53482	0.6287	0.70717	0.62239	0.75491	0.35477	0.60934
cg09939833	1.4517	1.2848	10.5099	3.88e-15	9.54e-12	chr1	164716819	+	cg09939833	44643262	0.54286	0.79717	0.6711	0.73007	0.66861	0.68327	0.79781	0.75086	0.56907	0.72424	0.80215	0.55635	0.74214	0.7307	0.6055	0.7029	0.66702	0.5431	0.76124	0.79451	0.67227	0.51235	0.72091	0.75787	0.75027	0.5188	0.63068	0.45891	0.82843	0.80176	0.70884	0.74858	0.68075	0.73773	0.86733	0.74056	0.78385	0.47316	0.72502
cg04223044	1.3457	1.1756	10.4959	4.09e-15	1e-11	chr22	45608428	+	cg04223044	74726552	0.51188	0.70627	0.64735	0.78211	0.66149	0.63114	0.78209	0.71179	0.53785	0.6385	0.73617	0.52083	0.73883	0.72347	0.6634	0.61492	0.67001	0.5494	0.73219	0.71754	0.74052	0.50275	0.69549	0.66229	0.72917	0.47661	0.65317	0.50006	0.80101	0.85788	0.75215	0.69939	0.7297	0.78179	0.72104	0.73026	0.79614	0.57537	0.75368
cg23216724	2.6195	-0.3804	10.4953	4.1e-15	1e-11	chr6	167571584	+	cg23216724	82660100	0.26188	0.42804	0.57409	0.38938	0.52312	0.38392	0.51972	0.43277	0.09173	0.29435	0.5315	0.17446	0.69768	0.50455	0.46373	0.47593	0.45326	0.21525	0.47518	0.42622	0.51149	0.11618	0.46084	0.3588	0.53626	0.11591	0.31774	0.09504	0.6724	0.78903	0.32301	0.62574	0.45537	0.52763	0.83942	0.57162	0.70519	0.09362	0.42942
cg27019594	1.0133	0.1024	10.4945	4.11e-15	1e-11	chr3	127892866	+	cg27019594	98745170	0.36483	0.56849	0.53249	0.5749	0.49234	0.46135	0.5926	0.51984	0.42845	0.5	0.48226	0.38985	0.49861	0.51761	0.55096	0.42157	0.47111	0.36142	0.55514	0.53136	0.47914	0.37032	0.55719	0.53596	0.54548	0.36114	0.43616	0.38063	0.58629	0.68639	0.61861	0.56393	0.50503	0.51264	0.61265	0.55028	0.61569	0.43975	0.51486
cg07655126	2.1663	-0.8659	10.4898	4.18e-15	1.02e-11	chr1	236019440	-	cg07655126	79624366	0.16379	0.4608	0.32494	0.25425	0.35839	0.25414	0.43903	0.4116	0.18292	0.53023	0.44638	0.13271	0.38315	0.32675	0.27246	0.25605	0.28801	0.22248	0.4744	0.48788	0.31398	0.11735	0.28291	0.59047	0.41457	0.17921	0.273	0.11424	0.47132	0.4241	0.33926	0.46844	0.32823	0.43284	0.55516	0.38971	0.55731	0.17105	0.39791
cg05647891	1.8669	0.7	10.4649	4.58e-15	1.11e-11	chr4	153346037	+	cg05647891	65692836	0.30759	0.72639	0.64851	0.61308	0.45628	0.59866	0.72762	0.67451	0.55714	0.6185	0.61392	0.31765	0.55866	0.7252	0.59822	0.57107	0.73123	0.36782	0.71472	0.71443	0.65808	0.39356	0.66415	0.60209	0.65547	0.38718	0.57124	0.34711	0.76166	0.68793	0.54753	0.7005	0.56843	0.68736	0.76601	0.76207	0.79118	0.39417	0.54497
cg13480617	1.5114	-0.2383	10.4476	4.89e-15	1.18e-11	chr5	35230725	-	cg13480617	13797597	0.32004	0.52868	0.39525	0.49243	0.37996	0.44421	0.55163	0.4303	0.38382	0.46252	0.52945	0.27011	0.61444	0.50805	0.36682	0.4232	0.32853	0.24893	0.5376	0.45283	0.46828	0.32216	0.4753	0.46567	0.49411	0.29104	0.50552	0.22949	0.53447	0.6696	0.53647	0.56233	0.53207	0.50345	0.56331	0.49664	0.53038	0.29632	0.49207
cg12154454	1.4743	0.6041	10.4394	5.04e-15	1.2e-11	chr6	150137069	+	cg12154454	55729828	0.41529	0.60634	0.5206	0.6029	0.63189	0.52272	0.65209	0.65815	0.41638	0.49283	0.63561	0.3991	0.61405	0.61404	0.54435	0.64059	0.51581	0.48711	0.65875	0.70038	0.56511	0.43136	0.62685	0.6178	0.67624	0.41503	0.57724	0.34935	0.7539	0.72992	0.5585	0.72369	0.57732	0.64126	0.74722	0.6439	0.73726	0.42126	0.57424
cg15380772	1.615	1.4912	10.4397	5.03e-15	1.2e-11	chr5	131775484	-	cg15380772	85603580	0.5784	0.71936	0.69455	0.82519	0.73094	0.71899	0.79008	0.76589	0.52134	0.79177	0.7028	0.5354	0.73108	0.86113	0.71897	0.71376	0.69316	0.56562	0.72684	0.78383	0.71507	0.53658	0.7518	0.77617	0.72745	0.42589	0.70026	0.45762	0.81778	0.859	0.86	0.80937	0.63377	0.80008	0.90554	0.86741	0.85992	0.50316	0.7593
cg15503762	1.805	-0.8478	10.4377	5.07e-15	1.21e-11	chr7	69424196	-	cg15503762	33679206	0.25877	0.40817	0.44444	0.33842	0.29364	0.28032	0.47307	0.32395	0.21181	0.31259	0.32116	0.16066	0.53671	0.40439	0.38227	0.38761	0.2933	0.15586	0.51555	0.46069	0.31841	0.1563	0.36089	0.4502	0.37316	0.19269	0.24356	0.14313	0.5317	0.5269	0.38449	0.33988	0.44612	0.48962	0.67931	0.46071	0.55951	0.16997	0.38706
cg09095403	0.8842	0.3533	10.4342	5.14e-15	1.22e-11	chr22	26859981	+	cg09095403	31745932	0.44772	0.59539	0.59709	0.59663	0.58524	0.48667	0.63351	0.59994	0.4327	0.56172	0.58529	0.40907	0.64697	0.61285	0.6103	0.42571	0.59704	0.43409	0.60786	0.56814	0.60731	0.43448	0.56469	0.57632	0.57308	0.47044	0.48765	0.39721	0.55514	0.65429	0.60103	0.59556	0.62365	0.5868	0.61001	0.59348	0.59443	0.42087	0.61378
cg23172671	1.9238	-0.9423	10.4305	5.21e-15	1.23e-11	chr1	203482523	-	cg23172671	44616869	0.08685	0.39706	0.33386	0.27484	0.35737	0.23981	0.4574	0.35657	0.09079	0.37125	0.42676	0.13817	0.43919	0.3842	0.32533	0.351	0.29089	0.21715	0.36812	0.31792	0.31997	0.20623	0.46222	0.33731	0.49832	0.11444	0.25261	0.15829	0.47843	0.49968	0.28044	0.60315	0.4394	0.42286	0.68537	0.32611	0.49638	0.17331	0.38569
cg04444758	1.3874	1.1922	10.4279	5.26e-15	1.24e-11	chr2	162871045	+	cg04444758	48711264	0.54474	0.73806	0.66832	0.7213	0.71901	0.70707	0.7899	0.7435	0.45922	0.68367	0.73171	0.47161	0.7203	0.66119	0.68239	0.68277	0.71759	0.59295	0.71237	0.71661	0.66637	0.57191	0.74818	0.7181	0.72356	0.52492	0.69996	0.50768	0.743	0.83075	0.63747	0.76909	0.66167	0.69375	0.75358	0.77842	0.75869	0.55252	0.62346
cg08159120	1.6429	1.889	10.4138	5.54e-15	1.3e-11	chr9	75263371	-	cg08159120	74665128	0.6321	0.86609	0.77237	0.77805	0.81347	0.67872	0.84027	0.82584	0.55528	0.71771	0.83774	0.59763	0.75559	0.797	0.74165	0.83477	0.75363	0.66444	0.81433	0.81967	0.81827	0.74753	0.81072	0.8232	0.86621	0.64433	0.84134	0.56118	0.8548	0.89916	0.82616	0.8704	0.81205	0.81871	0.81307	0.79026	0.86027	0.62193	0.75328
cg18222865	0.9753	0.5359	10.4139	5.54e-15	1.3e-11	chr11	14664689	-	cg18222865	58749850	0.4272	0.61901	0.60982	0.63173	0.58055	0.61031	0.62898	0.60756	0.48835	0.58306	0.67996	0.49391	0.58218	0.64843	0.5771	0.53351	0.53969	0.50666	0.61777	0.61212	0.52354	0.47018	0.63287	0.6235	0.60867	0.48255	0.58941	0.42142	0.65454	0.72197	0.59974	0.62258	0.59616	0.61148	0.668	0.63672	0.60422	0.46795	0.59091
cg24837431	1.4012	2.0358	10.4104	5.61e-15	1.31e-11	chr13	52207259	-	cg24837431	69609554	0.65899	0.83448	0.77473	0.83195	0.85355	0.73122	0.83249	0.86755	0.70869	0.80589	0.80469	0.54533	0.78986	0.84281	0.76922	0.82452	0.72011	0.70115	0.8437	0.85067	0.75127	0.66656	0.85739	0.83106	0.81801	0.6731	0.753	0.62596	0.88706	0.90228	0.80009	0.86405	0.76825	0.82873	0.90464	0.84082	0.89131	0.63531	0.81783
cg16739178	1.0991	0.8625	10.4041	5.74e-15	1.34e-11	chr16	85470674	-	cg16739178	67613113	0.43852	0.63971	0.62209	0.68911	0.66975	0.67955	0.6515	0.64807	0.49769	0.58027	0.72961	0.49264	0.6702	0.65591	0.69657	0.69462	0.64263	0.48324	0.62896	0.58435	0.6817	0.58868	0.69026	0.64977	0.72182	0.4613	0.63868	0.42966	0.67564	0.68513	0.56199	0.70501	0.78355	0.73966	0.72095	0.65337	0.66412	0.52114	0.65032
cg24651536	2.3705	-0.984	10.3981	5.87e-15	1.36e-11	chr16	72888448	+	cg24651536	3600175	0.12856	0.42614	0.18926	0.40533	0.28255	0.34454	0.53224	0.36283	0.13114	0.34422	0.24962	0.144	0.24469	0.39551	0.35054	0.30723	0.30495	0.08792	0.34259	0.39667	0.3895	0.09749	0.41173	0.43103	0.36528	0.16012	0.29086	0.09009	0.46544	0.59046	0.42041	0.49977	0.24463	0.56128	0.66434	0.37747	0.56549	0.1671	0.23356
cg05920196	1.8564	2.5299	10.3944	5.95e-15	1.37e-11	chr12	118703604	+	cg05920196	75621843	0.76058	0.87329	0.92481	0.87265	0.80358	0.78831	0.92941	0.82988	0.70142	0.85881	0.84615	0.60856	0.87703	0.84906	0.81501	0.82925	0.73361	0.74562	0.92527	0.84103	0.81461	0.71374	0.84759	0.86691	0.89625	0.65437	0.84707	0.68434	0.90472	0.91917	0.90758	0.90753	0.8827	0.90718	0.92331	0.91776	0.92018	0.67117	0.83349
cg08316054	1.3966	0.396	10.3884	6.08e-15	1.4e-11	chr8	141400985	+	cg08316054	30738826	0.33953	0.65667	0.58222	0.5653	0.57312	0.60833	0.55746	0.59275	0.28051	0.53	0.63054	0.43749	0.58209	0.62422	0.55096	0.62464	0.58781	0.41443	0.71065	0.54635	0.65947	0.49081	0.61532	0.57115	0.67658	0.4582	0.56079	0.37386	0.5936	0.68514	0.5339	0.70054	0.61514	0.63878	0.63438	0.47747	0.49771	0.25073	0.65221
cg20464155	1.2642	1.7259	10.3844	6.18e-15	1.41e-11	chr1	203372112	-	cg20464155	73663827	0.71714	0.7222	0.76231	0.70428	0.76258	0.74899	0.8199	0.80711	0.63869	0.76442	0.79143	0.61116	0.80465	0.82069	0.79177	0.73668	0.80046	0.67961	0.78667	0.79275	0.73427	0.59538	0.81627	0.74833	0.77241	0.58651	0.74335	0.58076	0.80627	0.87633	0.75397	0.824	0.77876	0.79904	0.84329	0.78673	0.83761	0.59507	0.76113
cg01266696	1.2241	-1.1372	10.3767	6.35e-15	1.45e-11	chr21	45595361	+	cg01266696	84754268	0.14674	0.34336	0.27912	0.37667	0.35065	0.30104	0.37501	0.36733	0.17952	0.29189	0.36295	0.15068	0.35551	0.39353	0.28003	0.26201	0.25099	0.25002	0.31005	0.3605	0.30071	0.22007	0.36925	0.34861	0.34694	0.15608	0.24705	0.1796	0.45503	0.46926	0.32633	0.3511	0.30024	0.43016	0.43856	0.34374	0.39117	0.22677	0.31102
cg05452742	1.2666	0.7674	10.3756	6.38e-15	1.45e-11	chr11	34070756	-	cg05452742	23616905	0.44098	0.65131	0.54517	0.70921	0.64318	0.63455	0.68455	0.67185	0.50243	0.60507	0.62465	0.42506	0.70752	0.63699	0.5478	0.62353	0.60804	0.53042	0.64447	0.62262	0.5654	0.43629	0.69722	0.61748	0.67425	0.50831	0.60639	0.36211	0.78403	0.76945	0.57406	0.69253	0.63247	0.6472	0.75874	0.69378	0.73343	0.41482	0.61555
cg22249252	1.554	1.3089	10.3748	6.4e-15	1.45e-11	chr16	11726595	+	cg22249252	14688534	0.50655	0.72778	0.60933	0.8033	0.68548	0.67363	0.76236	0.78471	0.52634	0.64622	0.67405	0.42663	0.77187	0.75256	0.75405	0.72047	0.68082	0.54032	0.75836	0.78744	0.65185	0.49599	0.75558	0.69399	0.73058	0.44151	0.70126	0.45922	0.77209	0.83022	0.7013	0.81867	0.75462	0.77379	0.7899	0.73927	0.83407	0.52088	0.84236
cg04487484	1.7542	1.6212	10.3658	6.62e-15	1.48e-11	chr11	45535703	+	cg04487484	66647575	0.66698	0.79246	0.74432	0.8423	0.78626	0.6872	0.85691	0.83718	0.6488	0.5849	0.73103	0.53945	0.64167	0.80967	0.70194	0.77012	0.75249	0.50709	0.79891	0.75554	0.83228	0.56751	0.84934	0.70944	0.80143	0.50257	0.76974	0.4453	0.83848	0.839	0.71468	0.81425	0.81166	0.75747	0.85857	0.88072	0.84091	0.57028	0.78147
cg07195105	1.5592	0.675	10.3659	6.61e-15	1.48e-11	chr12	51686117	+	cg07195105	12649962	0.44459	0.63244	0.59835	0.64835	0.57626	0.55765	0.70549	0.64676	0.3403	0.64719	0.65534	0.3366	0.62711	0.66803	0.60985	0.61463	0.53312	0.42715	0.71089	0.64609	0.57852	0.45278	0.70248	0.62158	0.69175	0.36486	0.58939	0.36472	0.68355	0.73747	0.55478	0.60077	0.49998	0.61975	0.82842	0.68824	0.65284	0.38917	0.58776
cg05144113	2.067	1.897	10.3635	6.67e-15	1.48e-11	chr12	56578049	+	cg05144113	78799983	0.56744	0.89746	0.82854	0.75858	0.82102	0.56797	0.85026	0.8437	0.54369	0.73241	0.83418	0.48758	0.82033	0.82283	0.69988	0.71796	0.65605	0.60711	0.8614	0.78338	0.71482	0.60733	0.79056	0.83228	0.88065	0.64112	0.70871	0.47704	0.87478	0.83245	0.80497	0.87233	0.77629	0.84477	0.92972	0.82321	0.86252	0.52782	0.86607
cg01807094	1.3306	-1.3128	10.3526	6.95e-15	1.53e-11	chr1	26641776	-	cg01807094	8747443	0.22523	0.29846	0.30041	0.21448	0.29017	0.28056	0.34628	0.27059	0.17113	0.25285	0.31861	0.16446	0.29803	0.39779	0.2815	0.28678	0.29466	0.17874	0.33971	0.28807	0.26094	0.16762	0.36399	0.36344	0.34588	0.1618	0.22509	0.12703	0.39152	0.36234	0.26593	0.36588	0.28382	0.29794	0.46617	0.32372	0.43173	0.18413	0.32974
cg07640662	1.7245	-1.7271	10.3496	7.02e-15	1.54e-11	chr4	141721849	-	cg07640662	78784381	0.10813	0.16371	0.19182	0.2739	0.26064	0.24487	0.24796	0.28423	0.07094	0.20443	0.25579	0.12049	0.29001	0.28847	0.27676	0.27166	0.19101	0.11341	0.21408	0.16851	0.24224	0.08851	0.25521	0.23807	0.29524	0.08726	0.22623	0.10866	0.28629	0.4224	0.191	0.36147	0.27559	0.3027	0.52615	0.27544	0.44036	0.11262	0.28973
cg00848128	1.6868	-0.2639	10.3317	7.51e-15	1.64e-11	chr8	102386386	+	cg00848128	82794229	0.28659	0.5425	0.58587	0.51199	0.40246	0.39595	0.62203	0.53453	0.2377	0.52355	0.42731	0.2528	0.53257	0.53945	0.45732	0.3254	0.38947	0.23321	0.49699	0.40484	0.42027	0.29931	0.48054	0.45913	0.49334	0.19437	0.48806	0.20828	0.61943	0.62923	0.48016	0.53363	0.42388	0.55782	0.63994	0.49224	0.69189	0.27499	0.42697
cg18324281	1.7544	2.8406	10.3317	7.51e-15	1.64e-11	chr5	56021790	-	cg18324281	79645496	0.72983	0.92303	0.8852	0.92856	0.90769	0.83918	0.89812	0.90152	0.73361	0.87691	0.93487	0.7671	0.91269	0.91726	0.83929	0.89137	0.81432	0.77445	0.8794	0.89494	0.86459	0.66641	0.8674	0.93241	0.91041	0.74497	0.86346	0.67459	0.8941	0.94323	0.92513	0.90663	0.88014	0.90883	0.94158	0.93679	0.88124	0.76557	0.85454
cg16846069	1.1468	-0.8936	10.3205	7.83e-15	1.7e-11	chr12	6462681	-	cg16846069	54648895	0.25157	0.38554	0.35805	0.39997	0.31119	0.30414	0.4132	0.34776	0.23117	0.29805	0.40115	0.23366	0.41083	0.37427	0.3211	0.3138	0.27119	0.20915	0.47948	0.36616	0.37032	0.26119	0.38157	0.36517	0.38138	0.21495	0.30735	0.18074	0.43743	0.5138	0.35238	0.40062	0.37303	0.40087	0.47268	0.41468	0.42601	0.22264	0.36765
cg13373343	1.536	0.5495	10.3161	7.95e-15	1.72e-11	chr1	95552972	-	cg13373343	18702835	0.36913	0.64106	0.5288	0.57368	0.68368	0.55141	0.71784	0.72739	0.44616	0.49431	0.60616	0.32292	0.66153	0.61162	0.46568	0.65087	0.43114	0.41934	0.65614	0.61746	0.60566	0.45594	0.68874	0.62733	0.62695	0.42831	0.52806	0.3909	0.76185	0.72444	0.61219	0.69569	0.58416	0.64986	0.75118	0.65547	0.65953	0.35498	0.6013
cg09468043	1.0973	0.3522	10.2988	8.48e-15	1.82e-11	chr7	25157281	+	cg09468043	20649963	0.37913	0.53114	0.48496	0.60282	0.58958	0.51336	0.59651	0.6124	0.3398	0.53121	0.51783	0.35203	0.55483	0.59178	0.52856	0.55192	0.52698	0.45215	0.63344	0.57826	0.53863	0.44541	0.56141	0.59521	0.64379	0.39347	0.50068	0.36102	0.66491	0.67062	0.55997	0.64111	0.60151	0.61372	0.69851	0.63197	0.66003	0.40819	0.60258
cg00323915	2.1185	2.2096	10.2955	8.59e-15	1.84e-11	chr7	150264987	-	cg00323915	97612910	0.61173	0.85825	0.82914	0.87646	0.74292	0.79288	0.80179	0.86546	0.69359	0.92409	0.79921	0.47034	0.87941	0.86862	0.78	0.71489	0.79589	0.55978	0.85049	0.91196	0.73757	0.50353	0.9111	0.8128	0.82206	0.56829	0.81559	0.60942	0.87503	0.86888	0.91492	0.91057	0.80205	0.77758	0.92222	0.89711	0.84987	0.71101	0.73177
cg24872431	1.1293	1.1545	10.27	9.44e-15	2.01e-11	chr16	85016361	+	cg24872431	73709847	0.56655	0.67978	0.75387	0.71273	0.72762	0.68552	0.6986	0.77031	0.5161	0.68151	0.71812	0.56283	0.72899	0.6664	0.70304	0.64068	0.66852	0.57795	0.77392	0.63182	0.63267	0.50014	0.69261	0.70559	0.78901	0.53424	0.71612	0.56096	0.71858	0.77943	0.70598	0.71232	0.75593	0.68681	0.72831	0.78321	0.70506	0.54774	0.70889
cg26341831	1.9961	-0.5203	10.2694	9.46e-15	2.01e-11	chr1	226036279	-	cg26341831	75795414	0.18244	0.3699	0.35842	0.28459	0.55696	0.36631	0.46681	0.48243	0.17078	0.35048	0.36165	0.1388	0.48203	0.52753	0.4185	0.36978	0.44015	0.23642	0.43908	0.35752	0.44081	0.18514	0.44641	0.45785	0.59568	0.22072	0.29389	0.14395	0.52505	0.65123	0.36713	0.62782	0.40944	0.44281	0.70402	0.45951	0.6213	0.21403	0.5098
cg13171103	0.8795	0.0198	10.2643	9.64e-15	2.04e-11	chr12	6745707	-	cg13171103	8635561	0.34785	0.52017	0.51385	0.52184	0.4854	0.54076	0.51123	0.47796	0.35967	0.46459	0.49913	0.33081	0.5393	0.53547	0.52044	0.39244	0.53978	0.39673	0.45304	0.52871	0.54173	0.4281	0.56065	0.52193	0.60417	0.35092	0.45757	0.3278	0.58242	0.56607	0.47934	0.59373	0.58383	0.55179	0.62981	0.54607	0.56062	0.43018	0.50217
cg07993480	2.2898	0.2603	10.2623	9.71e-15	2.05e-11	chr10	12240746	+	cg07993480	1608836	0.24235	0.43632	0.62776	0.63699	0.5706	0.49281	0.66467	0.666	0.31905	0.54149	0.6342	0.26225	0.71407	0.62802	0.4414	0.52017	0.43096	0.27913	0.6737	0.64554	0.44435	0.21367	0.5124	0.56814	0.68919	0.26284	0.62579	0.17052	0.74227	0.75776	0.722	0.58341	0.3707	0.62721	0.72322	0.76354	0.66188	0.30888	0.47449
cg01567563	1.8147	0.7315	10.2565	9.93e-15	2.09e-11	chr6	90685843	-	cg01567563	38697923	0.395	0.62577	0.42537	0.66868	0.64388	0.53159	0.7248	0.70273	0.3348	0.61489	0.64065	0.35334	0.64026	0.58187	0.53461	0.68554	0.57245	0.47166	0.62781	0.71875	0.59036	0.39447	0.67907	0.6795	0.70319	0.42582	0.57542	0.36993	0.76051	0.78194	0.573	0.7107	0.63421	0.7445	0.78992	0.67266	0.76337	0.36265	0.63796
cg00961792	0.9011	-0.1258	10.2544	1e-14	2.09e-11	chr1	207120407	-	cg00961792	1609271	0.34422	0.47569	0.3663	0.49992	0.5382	0.45698	0.49024	0.53977	0.37035	0.44218	0.49738	0.37202	0.48238	0.52344	0.46746	0.43829	0.46295	0.36196	0.47237	0.53606	0.47963	0.35879	0.50454	0.54337	0.5299	0.34834	0.43385	0.3452	0.55199	0.63075	0.46454	0.51984	0.4436	0.55755	0.56185	0.49231	0.56045	0.3354	0.504
cg27326306	1.0199	-0.4774	10.2525	1.01e-14	2.1e-11	chr16	66442374	+	cg27326306	19788844	0.32984	0.42221	0.40915	0.39078	0.42285	0.39461	0.48248	0.36771	0.27509	0.39188	0.44279	0.29484	0.37934	0.49683	0.41749	0.38301	0.41254	0.34978	0.39717	0.47957	0.40445	0.25786	0.51863	0.44084	0.47689	0.26838	0.4061	0.26711	0.48265	0.53097	0.37447	0.495	0.3992	0.44932	0.5332	0.48718	0.50785	0.33655	0.43325
cg02369635	1.0484	0.1921	10.2377	1.06e-14	2.2e-11	chr20	52731902	-	cg02369635	37788828	0.36068	0.54204	0.57993	0.50024	0.52644	0.446	0.6268	0.55144	0.4413	0.57197	0.54365	0.3341	0.59288	0.53454	0.51419	0.45113	0.49354	0.41928	0.57369	0.57049	0.47454	0.40902	0.58637	0.50514	0.60716	0.42087	0.50925	0.34868	0.57297	0.62883	0.54599	0.55539	0.62652	0.50919	0.56769	0.58652	0.66805	0.36519	0.58636
cg00796661	1.7545	1.6859	10.2299	1.1e-14	2.26e-11	chr1	116856120	+	cg00796661	3719370	0.59384	0.83101	0.72013	0.8107	0.84972	0.68389	0.85239	0.85392	0.60729	0.66703	0.80169	0.55861	0.7822	0.84591	0.69582	0.76987	0.74032	0.58688	0.78178	0.78427	0.81621	0.5752	0.75018	0.81327	0.84883	0.60592	0.66288	0.53439	0.87481	0.85162	0.71919	0.8214	0.76405	0.85593	0.87296	0.81546	0.74379	0.56193	0.72416
cg10797659	1.5813	2.6894	10.2279	1.1e-14	2.26e-11	chr4	146971189	-	cg10797659	57796157	0.77868	0.88062	0.89013	0.85703	0.87302	0.86987	0.86885	0.87991	0.71107	0.73975	0.86552	0.64731	0.85882	0.91705	0.86448	0.9327	0.88247	0.80818	0.87535	0.90067	0.90701	0.65176	0.90861	0.89064	0.88658	0.65691	0.83215	0.76161	0.9129	0.90829	0.86652	0.9099	0.88603	0.92376	0.89294	0.88064	0.924	0.56892	0.88785
cg04287259	0.995	-0.4157	10.2241	1.12e-14	2.29e-11	chr1	9730401	+	cg04287259	40621574	0.36899	0.44248	0.38492	0.45184	0.4561	0.43774	0.48083	0.468	0.28019	0.34791	0.46829	0.26969	0.46745	0.50238	0.43437	0.42292	0.44006	0.33995	0.48185	0.42343	0.46064	0.31167	0.3844	0.451	0.51845	0.29937	0.39263	0.24981	0.50454	0.46111	0.40269	0.50279	0.47379	0.48794	0.59282	0.47641	0.53796	0.26257	0.44904
cg01936636	1.1176	0.9565	10.2222	1.13e-14	2.3e-11	chr11	3058446	-	cg01936636	16656229	0.48728	0.65145	0.68306	0.74003	0.61138	0.61754	0.75984	0.68153	0.52607	0.62053	0.6518	0.51953	0.65332	0.69373	0.66962	0.55527	0.62634	0.53754	0.76352	0.67943	0.62611	0.50349	0.66288	0.63865	0.71335	0.47282	0.64563	0.46017	0.688	0.78746	0.6864	0.72822	0.73852	0.66275	0.74637	0.7246	0.71348	0.55645	0.67094
cg04558386	1.2963	1.0259	10.2146	1.16e-14	2.36e-11	chr6	13815568	+	cg04558386	68722293	0.52316	0.70535	0.7131	0.70834	0.64435	0.60231	0.76816	0.66843	0.57079	0.69114	0.6033	0.54411	0.75462	0.65084	0.59381	0.69232	0.65241	0.50661	0.74025	0.67787	0.67799	0.5798	0.74299	0.6988	0.66416	0.5542	0.7663	0.4489	0.67274	0.77708	0.63974	0.66757	0.70104	0.68527	0.74145	0.68533	0.79424	0.43431	0.69987
cg01928516	1.8555	1.3699	10.212	1.17e-14	2.37e-11	chr17	2208377	+	cg01928516	12675258	0.47217	0.80604	0.718	0.71022	0.65956	0.60637	0.80282	0.68689	0.576	0.7173	0.80607	0.49535	0.75503	0.7662	0.69807	0.66881	0.61959	0.56375	0.8291	0.71289	0.63996	0.57712	0.8424	0.74841	0.85502	0.41477	0.61848	0.43823	0.79363	0.82487	0.73788	0.69572	0.7717	0.79303	0.85418	0.79385	0.84386	0.46604	0.68904
cg00552529	1.6173	2.5934	10.2103	1.18e-14	2.38e-11	chr2	20097827	-	cg00552529	85798572	0.66438	0.85848	0.84188	0.86916	0.85285	0.84573	0.87579	0.89169	0.69241	0.85188	0.81641	0.68808	0.86215	0.86056	0.80429	0.86066	0.815	0.71547	0.89306	0.88655	0.83227	0.75292	0.87438	0.89929	0.88593	0.66777	0.8244	0.61618	0.95414	0.93079	0.82535	0.92382	0.8872	0.90453	0.91776	0.89636	0.92685	0.74634	0.82846
cg02571054	1.4932	2.4952	10.2081	1.19e-14	2.39e-11	chr2	100481106	+	cg02571054	14736267	0.7473	0.87761	0.85757	0.87496	0.85006	0.80769	0.87132	0.90327	0.73535	0.82593	0.80273	0.64634	0.87388	0.88662	0.78209	0.87212	0.77542	0.78307	0.90132	0.87447	0.8209	0.75057	0.88701	0.88439	0.87269	0.69751	0.83856	0.70371	0.90978	0.9134	0.82929	0.91781	0.81918	0.87485	0.91025	0.8949	0.89853	0.69051	0.85985
cg20195799	1.5663	1.4166	10.2071	1.19e-14	2.39e-11	chr4	37395903	+	cg20195799	35630547	0.57607	0.83739	0.77444	0.74327	0.74714	0.59859	0.80399	0.77424	0.55845	0.73301	0.78157	0.49538	0.77675	0.80623	0.71139	0.71211	0.7617	0.60274	0.74756	0.74554	0.66917	0.50948	0.70818	0.77409	0.77774	0.56809	0.74181	0.42266	0.79941	0.86364	0.66959	0.76902	0.68986	0.75692	0.79395	0.74997	0.86847	0.49035	0.80168
cg03614034	1.368	-0.4534	10.2022	1.21e-14	2.42e-11	chr1	87783910	-	cg03614034	66688235	0.33648	0.47218	0.3518	0.52656	0.43207	0.31624	0.48058	0.51154	0.25615	0.37963	0.41757	0.26177	0.41907	0.3946	0.36227	0.3818	0.30405	0.26733	0.48402	0.45023	0.36618	0.30111	0.44946	0.48131	0.47874	0.23399	0.45319	0.22133	0.56446	0.50549	0.39508	0.56863	0.37924	0.46447	0.58014	0.50306	0.56551	0.22794	0.43693
cg27516100	1.0623	-0.0623	10.2022	1.21e-14	2.42e-11	chr6	30624520	+	cg27516100	4630587	0.36705	0.5027	0.48306	0.49689	0.50192	0.46704	0.5144	0.48871	0.38229	0.4455	0.55863	0.36441	0.51656	0.52831	0.51176	0.43047	0.48569	0.33914	0.59517	0.4577	0.5227	0.38275	0.4957	0.52688	0.59364	0.35423	0.44409	0.2664	0.49564	0.61623	0.41746	0.49567	0.58317	0.52198	0.58898	0.55425	0.50271	0.34388	0.48483
cg24033280	1.1896	1.985	10.1997	1.23e-14	2.44e-11	chr14	45712290	-	cg24033280	83747113	0.71104	0.86953	0.78878	0.73977	0.80447	0.79885	0.84919	0.86796	0.72099	0.80276	0.84265	0.63355	0.8119	0.85433	0.79821	0.79487	0.76716	0.68712	0.8426	0.77927	0.81943	0.70521	0.75385	0.85624	0.81139	0.61411	0.82685	0.61702	0.89006	0.80004	0.86556	0.83128	0.71855	0.83559	0.85955	0.80088	0.81348	0.68633	0.8245
cg23651889	2.3608	-0.3488	10.1955	1.25e-14	2.47e-11	chr3	188115336	-	cg23651889	92622394	0.11341	0.48292	0.41539	0.47289	0.35748	0.4128	0.63263	0.51972	0.1807	0.44787	0.2241	0.11218	0.65158	0.43235	0.40527	0.47694	0.29558	0.13461	0.43178	0.43148	0.44595	0.20414	0.59383	0.4786	0.36578	0.26118	0.3793	0.1791	0.6517	0.70229	0.43672	0.70068	0.41777	0.53141	0.65261	0.48741	0.62589	0.26484	0.39155
cg19605392	1.3435	2.4089	10.1719	1.36e-14	2.68e-11	chr2	696745	+	cg19605392	30713899	0.77742	0.85926	0.86668	0.76473	0.86111	0.7696	0.86546	0.89622	0.72225	0.79738	0.8376	0.63583	0.89204	0.89477	0.85237	0.83939	0.88674	0.76596	0.87701	0.87579	0.88741	0.65968	0.8904	0.85316	0.84853	0.72876	0.73871	0.64455	0.88218	0.88702	0.86169	0.8591	0.87408	0.87055	0.89788	0.83901	0.87435	0.66542	0.89357
cg07182084	1.9871	0.7395	10.1638	1.4e-14	2.76e-11	chr15	101484583	-	cg07182084	6680181	0.3967	0.68045	0.4296	0.71166	0.6858	0.62149	0.74696	0.72069	0.37971	0.458	0.60007	0.29999	0.54399	0.66784	0.4867	0.65669	0.51005	0.37517	0.59904	0.72396	0.5891	0.41776	0.63214	0.67607	0.72561	0.38928	0.54196	0.31955	0.79005	0.78326	0.57097	0.76629	0.63844	0.75474	0.84387	0.70865	0.79414	0.39833	0.59151
cg10840851	1.7123	1.4689	10.1482	1.49e-14	2.9e-11	chr11	60712677	+	cg10840851	85623919	0.53692	0.79801	0.65578	0.78882	0.80195	0.68805	0.75964	0.68268	0.52057	0.69264	0.80855	0.48337	0.83062	0.73845	0.68002	0.63974	0.69111	0.60611	0.72891	0.77239	0.75891	0.55736	0.70267	0.82518	0.7918	0.42856	0.72688	0.39341	0.76312	0.81837	0.7602	0.86009	0.79896	0.83104	0.85155	0.6968	0.79955	0.59544	0.79581
cg01456969	1.0447	-0.3522	10.1396	1.53e-14	2.98e-11	chr6	134414590	-	cg01456969	88810295	0.2927	0.44829	0.37037	0.44064	0.45848	0.39661	0.46154	0.51004	0.29691	0.40868	0.41813	0.2572	0.47107	0.46016	0.41441	0.36662	0.38219	0.32891	0.47514	0.46357	0.42181	0.33333	0.4867	0.51075	0.50956	0.33879	0.41434	0.26066	0.5303	0.60149	0.4149	0.54329	0.45309	0.49161	0.57915	0.46578	0.52708	0.28052	0.46396
cg13113349	1.3519	-0.2361	10.1356	1.56e-14	3.02e-11	chr5	53736379	-	cg13113349	70633185	0.29287	0.45934	0.37782	0.41829	0.56772	0.41422	0.51217	0.54973	0.3093	0.39086	0.43466	0.23658	0.44562	0.53139	0.42732	0.46922	0.4844	0.33098	0.4557	0.44452	0.44447	0.29167	0.53978	0.47715	0.51449	0.29141	0.39484	0.25531	0.58967	0.62595	0.36131	0.57497	0.46184	0.53084	0.65178	0.51354	0.6164	0.2601	0.4839
cg09530217	1.8557	2.1223	10.1343	1.56e-14	3.02e-11	chr15	101728353	+	cg09530217	94748230	0.68129	0.87199	0.8716	0.86483	0.85027	0.73187	0.89592	0.81377	0.67006	0.79892	0.90822	0.55888	0.77541	0.86252	0.82221	0.83587	0.64529	0.62886	0.8226	0.90643	0.71394	0.57041	0.79641	0.80491	0.83887	0.50561	0.62519	0.53527	0.86715	0.91007	0.79159	0.85368	0.84101	0.84859	0.91435	0.87051	0.88394	0.57317	0.8085
cg11523618	1.1113	1.0857	10.1308	1.59e-14	3.05e-11	chr2	169944632	+	cg11523618	7651909	0.50839	0.70914	0.70009	0.74789	0.64633	0.62348	0.74439	0.74245	0.58584	0.68872	0.69025	0.56471	0.68919	0.64974	0.59847	0.6591	0.5851	0.55105	0.74659	0.73817	0.61508	0.54061	0.704	0.68848	0.74277	0.57214	0.68748	0.52284	0.76958	0.81272	0.69134	0.69035	0.73084	0.72065	0.70701	0.72796	0.70216	0.51209	0.61425
cg07457727	1.6327	-0.2084	10.1277	1.6e-14	3.08e-11	chr8	131451983	+	cg07457727	52629938	0.21612	0.48537	0.4809	0.49169	0.40578	0.45226	0.5971	0.49078	0.2897	0.36293	0.50378	0.27501	0.49566	0.47445	0.44701	0.35912	0.3996	0.30664	0.50842	0.49205	0.45049	0.30755	0.61333	0.45153	0.52866	0.24423	0.38856	0.22713	0.61885	0.72293	0.4367	0.56189	0.39907	0.49792	0.62539	0.48879	0.70074	0.20673	0.46614
cg00221271	0.9242	0.4363	10.121	1.64e-14	3.14e-11	chr11	85912347	+	cg00221271	25716589	0.43154	0.55239	0.50471	0.69171	0.54299	0.61373	0.55091	0.63197	0.43307	0.62925	0.57471	0.43745	0.58217	0.63512	0.54363	0.48709	0.57702	0.45778	0.54513	0.61455	0.53672	0.43788	0.55424	0.61731	0.60656	0.42337	0.57164	0.40223	0.67783	0.67747	0.66232	0.66202	0.55953	0.62746	0.67358	0.62373	0.63619	0.42702	0.58541
cg12738534	1.3008	1.6793	10.1182	1.66e-14	3.17e-11	chr5	134786112	+	cg12738534	11723873	0.58898	0.72524	0.68528	0.8352	0.77696	0.70475	0.83602	0.83239	0.5609	0.68943	0.72626	0.53263	0.73718	0.81481	0.76298	0.71453	0.79562	0.69684	0.77867	0.77789	0.74908	0.61592	0.79074	0.79644	0.83499	0.59978	0.78385	0.61963	0.83948	0.80117	0.72122	0.84296	0.80653	0.80837	0.84826	0.79556	0.81052	0.64473	0.71383
cg18583828	1.0099	0.0817	10.1088	1.72e-14	3.27e-11	chr12	31507113	+	cg18583828	77709842	0.45016	0.49858	0.49816	0.59034	0.53344	0.48926	0.53122	0.58676	0.41396	0.56122	0.50136	0.33516	0.5386	0.51905	0.50108	0.60364	0.4464	0.41445	0.54419	0.50138	0.51226	0.41057	0.55527	0.48546	0.57769	0.36851	0.41312	0.35776	0.53128	0.59985	0.56605	0.55542	0.5678	0.64348	0.66296	0.54078	0.5559	0.35417	0.53796
cg04786889	1.8475	0.0038	10.1069	1.73e-14	3.28e-11	chr7	990150	+	cg04786889	9754315	0.25207	0.62855	0.4833	0.42543	0.45902	0.41151	0.66547	0.53545	0.28565	0.34368	0.50655	0.21061	0.63028	0.61613	0.42953	0.50601	0.47446	0.2587	0.62981	0.59701	0.44838	0.33534	0.54912	0.4824	0.69607	0.28331	0.42777	0.19376	0.60239	0.6959	0.47647	0.69314	0.4594	0.57543	0.68275	0.60434	0.71045	0.29718	0.47359
cg01739831	1.3933	1.3204	10.1057	1.74e-14	3.29e-11	chr16	89922539	+	cg01739831	20628930	0.48598	0.7229	0.62463	0.8169	0.71708	0.65531	0.7696	0.74092	0.42768	0.65322	0.70995	0.51598	0.72139	0.68748	0.69834	0.67986	0.64188	0.63257	0.77438	0.75974	0.70357	0.60563	0.71245	0.74624	0.79365	0.51677	0.69509	0.53715	0.78077	0.76164	0.72354	0.7903	0.76254	0.76626	0.75861	0.76659	0.82143	0.55447	0.73357
cg23493133	1.8353	1.0063	10.1007	1.77e-14	3.33e-11	chr19	50056114	+	cg23493133	80782553	0.40524	0.71749	0.47372	0.77655	0.69743	0.54579	0.67753	0.78078	0.47676	0.6109	0.74222	0.3331	0.71774	0.67245	0.57962	0.64284	0.51423	0.52016	0.67456	0.64436	0.75323	0.43871	0.6832	0.72623	0.73419	0.32346	0.54523	0.34733	0.82636	0.89322	0.69574	0.78984	0.70914	0.77856	0.75596	0.73349	0.72882	0.40104	0.71532
cg13673563	1.2243	-0.5005	10.0922	1.83e-14	3.41e-11	chr14	21738473	+	cg13673563	89639959	0.19695	0.43589	0.3103	0.37584	0.44272	0.34567	0.47185	0.47788	0.28521	0.45317	0.46159	0.26767	0.3952	0.43151	0.36047	0.4082	0.38084	0.34605	0.48496	0.45821	0.44429	0.26861	0.48731	0.41289	0.40728	0.24065	0.41768	0.25802	0.52209	0.59467	0.37913	0.46575	0.40525	0.43446	0.558	0.50076	0.47824	0.24834	0.40378
cg05813594	2.2995	-0.9678	10.0891	1.85e-14	3.45e-11	chr13	47140679	-	cg05813594	90724839	0.09832	0.36604	0.22986	0.30023	0.45779	0.2172	0.39156	0.43856	0.12381	0.23051	0.30506	0.0806	0.32277	0.41163	0.26601	0.312	0.28282	0.10946	0.49377	0.33907	0.33458	0.21285	0.44055	0.41507	0.46594	0.09225	0.21119	0.14881	0.54717	0.60963	0.24495	0.53364	0.2904	0.49695	0.6641	0.4606	0.59908	0.12278	0.4256
cg25327701	1.1108	-0.93	10.076	1.95e-14	3.6e-11	chr21	45595359	+	cg25327701	62748882	0.19927	0.37122	0.32925	0.41001	0.38861	0.32656	0.37619	0.40596	0.24884	0.33059	0.37528	0.21185	0.39061	0.40466	0.34051	0.25638	0.30249	0.28511	0.35232	0.39533	0.30781	0.26766	0.40554	0.40624	0.3823	0.17169	0.29941	0.17149	0.47901	0.4426	0.36661	0.38537	0.34371	0.46234	0.46341	0.37404	0.38756	0.25478	0.33376
cg22076542	1.4956	0.3592	10.0727	1.97e-14	3.63e-11	chr11	10846837	+	cg22076542	3636534	0.26202	0.54448	0.50685	0.58344	0.60437	0.54133	0.60783	0.62414	0.36253	0.42531	0.51794	0.33155	0.54341	0.63335	0.53369	0.6024	0.56876	0.42478	0.58586	0.58117	0.53485	0.40165	0.63164	0.58707	0.62205	0.37345	0.51643	0.31578	0.62697	0.72627	0.51672	0.66594	0.54143	0.62902	0.78116	0.6304	0.73377	0.35008	0.5349
cg02069222	1.6114	2.0532	10.0719	1.97e-14	3.63e-11	chr6	149386219	-	cg02069222	41793871	0.60271	0.82598	0.68375	0.7998	0.81162	0.76244	0.88346	0.88008	0.5876	0.81482	0.83713	0.59996	0.81555	0.79804	0.72689	0.85962	0.71009	0.71912	0.83156	0.88677	0.78621	0.66593	0.83386	0.84012	0.81105	0.61744	0.81514	0.60773	0.83566	0.90935	0.8181	0.87772	0.78811	0.85521	0.89563	0.80558	0.87266	0.51641	0.83186
cg15378605	1.2568	0.1369	10.0546	2.11e-14	3.84e-11	chr10	125805592	-	cg15378605	43798292	0.30061	0.55103	0.4013	0.57526	0.55071	0.52206	0.57582	0.63126	0.31778	0.43754	0.51827	0.32907	0.4992	0.54224	0.45644	0.54288	0.48059	0.40054	0.49903	0.55277	0.53308	0.36792	0.53651	0.52916	0.57396	0.35297	0.4727	0.31169	0.65682	0.6898	0.45831	0.66267	0.56819	0.61639	0.6604	0.54742	0.65125	0.36255	0.49894
cg04326337	1.714	1.6222	10.0535	2.12e-14	3.84e-11	chr20	36664969	+	cg04326337	38720180	0.50445	0.84013	0.80452	0.76939	0.73128	0.68005	0.76492	0.80961	0.57852	0.80368	0.79019	0.42704	0.73879	0.81432	0.66088	0.69841	0.62123	0.62143	0.84173	0.81406	0.68507	0.65442	0.77724	0.77927	0.74636	0.55916	0.65609	0.4358	0.86293	0.88911	0.79877	0.83284	0.70286	0.82714	0.84761	0.84457	0.84268	0.53761	0.68443
cg25345722	1.1807	-0.3326	10.0532	2.12e-14	3.84e-11	chr3	169656700	+	cg25345722	41778875	0.23384	0.51	0.46599	0.46965	0.45609	0.3625	0.49198	0.46102	0.27478	0.39406	0.4755	0.23999	0.54098	0.50642	0.41346	0.38658	0.39184	0.32675	0.41879	0.47208	0.42404	0.32993	0.4792	0.49078	0.49252	0.34303	0.40497	0.25144	0.52913	0.576	0.47337	0.47313	0.43331	0.50554	0.60626	0.50913	0.52422	0.30463	0.44028
cg11375638	2.0506	-0.9847	10.0511	2.13e-14	3.86e-11	chr17	67095769	-	cg11375638	38810890	0.10898	0.41451	0.25008	0.39172	0.40107	0.24505	0.35991	0.45635	0.24767	0.38391	0.46474	0.17621	0.23893	0.34615	0.27847	0.29912	0.23233	0.18014	0.31653	0.45211	0.26813	0.08609	0.38371	0.41021	0.3214	0.09114	0.36463	0.13346	0.6444	0.54947	0.43221	0.42898	0.2445	0.35909	0.55905	0.49447	0.45741	0.12487	0.27421
cg18736928	1.7597	-1.4525	10.0352	2.27e-14	4.07e-11	chr2	219303519	-	cg18736928	49665902	0.07704	0.31941	0.20975	0.21482	0.29793	0.25261	0.35729	0.29063	0.12959	0.16403	0.32108	0.08955	0.29899	0.35437	0.21295	0.26441	0.25511	0.17303	0.30393	0.24883	0.25926	0.14862	0.35766	0.29777	0.38264	0.14773	0.1527	0.10392	0.34553	0.45028	0.1814	0.41541	0.30143	0.31349	0.49254	0.30775	0.43186	0.1086	0.29339
cg17430199	2.3858	-0.5946	10.0252	2.35e-14	4.22e-11	chr5	76663105	-	cg17430199	95668852	0.09477	0.51809	0.40562	0.43858	0.56909	0.31883	0.48209	0.53989	0.14406	0.30716	0.46725	0.20163	0.36012	0.47689	0.39226	0.47613	0.36119	0.23029	0.48451	0.27207	0.31364	0.23963	0.6331	0.47533	0.56567	0.13357	0.30656	0.21582	0.53221	0.58922	0.29478	0.57267	0.4923	0.51269	0.68876	0.56093	0.70168	0.11596	0.34152
cg04725693	1.0518	0.9415	10.0148	2.45e-14	4.37e-11	chr22	23223553	-	cg04725693	4794842	0.49182	0.63837	0.58545	0.68339	0.68803	0.66259	0.71322	0.70051	0.50563	0.54806	0.65672	0.48206	0.66452	0.6924	0.63044	0.65768	0.67562	0.54571	0.70909	0.73725	0.65959	0.55163	0.679	0.66135	0.73348	0.49074	0.58721	0.52108	0.65	0.74318	0.59426	0.74523	0.66997	0.71534	0.74488	0.67483	0.73014	0.51685	0.66977
cg06619254	1.4978	2.0652	10.0087	2.5e-14	4.44e-11	chr9	33548644	+	cg06619254	94761960	0.67213	0.80678	0.79878	0.80824	0.84354	0.8293	0.84166	0.779	0.70648	0.79665	0.8543	0.65121	0.82307	0.87018	0.79996	0.78512	0.7262	0.67173	0.80442	0.82118	0.8418	0.73305	0.86329	0.84883	0.8897	0.65001	0.76072	0.5406	0.88161	0.69185	0.77468	0.79857	0.79145	0.83925	0.91768	0.81652	0.82479	0.59357	0.8035
cg26837952	1.1101	2.0034	10.008	2.51e-14	4.44e-11	chr17	80079810	-	cg26837952	70742942	0.60853	0.77393	0.72046	0.86871	0.79114	0.83454	0.86558	0.8343	0.61721	0.75512	0.79769	0.67633	0.8681	0.80307	0.77089	0.80037	0.81479	0.68538	0.79988	0.80495	0.78922	0.64358	0.8184	0.85138	0.83399	0.61544	0.83563	0.6516	0.84337	0.85197	0.79426	0.80344	0.87038	0.81879	0.83859	0.7991	0.85581	0.70511	0.8242
cg27404260	1.4689	-0.2683	10.0009	2.58e-14	4.55e-11	chr4	14311361	-	cg27404260	25710581	0.25319	0.4547	0.31358	0.49983	0.53261	0.40714	0.47145	0.58214	0.30566	0.42572	0.5965	0.38435	0.42513	0.51633	0.44353	0.37378	0.47513	0.3491	0.47166	0.47408	0.45069	0.21385	0.50538	0.50807	0.42953	0.29497	0.34024	0.24418	0.59163	0.56767	0.49403	0.49001	0.41105	0.53836	0.64478	0.46586	0.51558	0.25342	0.43173
cg26161004	1.3068	0.3666	9.9999	2.59e-14	4.56e-11	chr8	11413186	+	cg26161004	33730294	0.4064	0.55705	0.54879	0.54829	0.73506	0.54795	0.59177	0.52794	0.42133	0.46047	0.58861	0.37193	0.6458	0.69314	0.59239	0.59045	0.56373	0.42365	0.58276	0.52798	0.58111	0.4431	0.5786	0.5596	0.71165	0.31512	0.46018	0.30389	0.54307	0.75743	0.56272	0.65139	0.61548	0.61683	0.66377	0.65992	0.65582	0.41691	0.61973
cg00021275	1.3519	-0.6737	9.9962	2.62e-14	4.59e-11	chr2	128142155	+	cg00021275	43649955	0.23657	0.36942	0.37656	0.38388	0.31931	0.35565	0.4417	0.39282	0.33941	0.41601	0.42395	0.22485	0.43291	0.41724	0.33675	0.37145	0.34526	0.21511	0.44397	0.44795	0.28056	0.23098	0.51453	0.40746	0.40147	0.18454	0.31478	0.18746	0.52623	0.57377	0.43377	0.4771	0.33019	0.46416	0.61361	0.53942	0.47682	0.20982	0.38268
cg27089045	1.3802	-0.4089	9.9902	2.68e-14	4.67e-11	chr4	1900664	-	cg27089045	53641953	0.25456	0.51119	0.44628	0.42832	0.44259	0.40241	0.51942	0.48592	0.24041	0.38554	0.42002	0.28048	0.45995	0.46962	0.36967	0.42802	0.31623	0.27281	0.57617	0.44607	0.38613	0.33372	0.44617	0.46739	0.42427	0.25936	0.35112	0.21813	0.51333	0.66248	0.37301	0.4573	0.36033	0.48668	0.58914	0.57101	0.52594	0.2354	0.44241
cg06047066	1.2818	-0.961	9.9885	2.7e-14	4.69e-11	chr3	129242307	-	cg06047066	22722288	0.2084	0.3426	0.33291	0.37918	0.30839	0.28549	0.41429	0.35547	0.19353	0.26984	0.37391	0.22488	0.4062	0.37291	0.29481	0.30088	0.3377	0.24399	0.38738	0.39547	0.33211	0.21905	0.38624	0.33732	0.42791	0.18863	0.23883	0.15139	0.38481	0.47898	0.29561	0.45467	0.41327	0.37215	0.51746	0.42859	0.48263	0.18387	0.35533
cg27335943	1.0736	1.4628	9.9864	2.72e-14	4.71e-11	chr5	76283327	-	cg27335943	32741834	0.56287	0.707	0.6407	0.74666	0.76421	0.73249	0.77815	0.7985	0.55649	0.6676	0.78548	0.61567	0.72777	0.76136	0.7157	0.74606	0.71808	0.59973	0.7524	0.72298	0.73442	0.66528	0.73857	0.74803	0.79909	0.59094	0.72007	0.56205	0.79822	0.81177	0.70619	0.8066	0.75088	0.7505	0.80053	0.77509	0.82549	0.60587	0.71173
cg13012248	1.7289	-1.1437	9.9837	2.75e-14	4.74e-11	chr5	154171312	-	cg13012248	55618913	0.16084	0.38936	0.31377	0.35416	0.28632	0.23803	0.42469	0.39447	0.08698	0.28981	0.28302	0.13132	0.31732	0.2461	0.2233	0.23791	0.217	0.18721	0.37992	0.37104	0.3027	0.2106	0.4086	0.33598	0.38559	0.10641	0.2677	0.12939	0.47931	0.51418	0.28529	0.49318	0.31305	0.36829	0.49541	0.32827	0.50083	0.14348	0.34754
cg09613192	1.7057	-0.2812	9.976	2.83e-14	4.82e-11	chr2	181388538	-	cg09613192	35767296	0.2995	0.495	0.30524	0.58413	0.51397	0.28212	0.57453	0.59678	0.23969	0.32097	0.58282	0.26623	0.45832	0.38898	0.47943	0.48469	0.49567	0.2576	0.53891	0.53256	0.56956	0.23198	0.49374	0.53309	0.47483	0.20013	0.3791	0.21573	0.6436	0.57575	0.53717	0.49414	0.47755	0.56865	0.65858	0.51198	0.50797	0.25163	0.40221
cg08514385	0.9501	1.2197	9.9612	2.99e-14	5.07e-11	chr13	32596585	-	cg08514385	61659228	0.52258	0.73765	0.62579	0.75399	0.70833	0.69458	0.7194	0.71871	0.55886	0.67387	0.68322	0.57941	0.65575	0.74177	0.66009	0.73478	0.67655	0.61136	0.68321	0.75469	0.72377	0.60296	0.73009	0.70309	0.72245	0.56073	0.72102	0.52777	0.77335	0.79042	0.70066	0.73194	0.64375	0.75467	0.79376	0.75378	0.76527	0.55948	0.68548
cg21107103	1.1515	1.2836	9.9617	2.98e-14	5.07e-11	chr11	18630052	-	cg21107103	39632185	0.48958	0.77891	0.66908	0.76862	0.66426	0.68464	0.72898	0.80078	0.42339	0.71283	0.72185	0.55825	0.75837	0.69449	0.56216	0.72097	0.65406	0.57351	0.74939	0.72857	0.73702	0.64487	0.76959	0.7392	0.71955	0.57183	0.71561	0.48902	0.78657	0.79541	0.73786	0.76775	0.77719	0.74354	0.75159	0.77433	0.72395	0.52102	0.7402
cg00502254	0.9613	1.4508	9.9529	3.08e-14	5.17e-11	chr1	12201600	+	cg00502254	30741827	0.58628	0.70901	0.75619	0.80083	0.70778	0.73545	0.77543	0.74495	0.61037	0.70987	0.74793	0.5993	0.7362	0.76063	0.74486	0.66912	0.7186	0.63303	0.78358	0.7771	0.71138	0.57258	0.68302	0.71918	0.72526	0.58017	0.71687	0.57425	0.74319	0.83	0.79481	0.79184	0.7991	0.74488	0.80353	0.77631	0.73285	0.58642	0.81607
cg11078126	1.8079	-1.8867	9.9437	3.19e-14	5.34e-11	chr4	139898680	+	cg11078126	97611922	0.09153	0.29673	0.17421	0.23431	0.1558	0.16517	0.26442	0.28178	0.09827	0.13298	0.29961	0.04661	0.2387	0.27881	0.17259	0.14839	0.21183	0.08542	0.23626	0.23704	0.19395	0.09707	0.25839	0.21677	0.21943	0.09955	0.17767	0.0945	0.39622	0.28208	0.20776	0.34765	0.19799	0.23555	0.32655	0.24816	0.47123	0.10364	0.23471
cg14064762	1.2338	-0.6555	9.9422	3.21e-14	5.36e-11	chr9	123688745	+	cg14064762	90690160	0.35121	0.40637	0.42887	0.29886	0.4722	0.30465	0.45059	0.38533	0.23702	0.35704	0.44343	0.17758	0.47528	0.44676	0.4266	0.45542	0.39104	0.27133	0.41373	0.303	0.43374	0.22399	0.41139	0.43529	0.4459	0.20369	0.28604	0.23447	0.34548	0.50794	0.38535	0.49952	0.45615	0.38512	0.6002	0.42609	0.46669	0.21689	0.42694
cg08161742	1.3429	-1.0283	9.9396	3.24e-14	5.4e-11	chr12	112787474	+	cg08161742	31699260	0.19782	0.38196	0.36961	0.33734	0.28658	0.24744	0.34405	0.43717	0.18125	0.36659	0.25575	0.12177	0.3724	0.33657	0.25067	0.38779	0.24575	0.23944	0.38365	0.36842	0.28405	0.21512	0.40174	0.37415	0.38508	0.22214	0.24626	0.15456	0.45951	0.42437	0.33485	0.45272	0.3721	0.41056	0.42512	0.41332	0.46745	0.17818	0.39901
cg12188416	2.0797	1.3234	9.9385	3.25e-14	5.41e-11	chr3	189349003	-	cg12188416	86768471	0.51443	0.8076	0.85929	0.71865	0.81094	0.58137	0.78569	0.7017	0.64834	0.70424	0.70686	0.43545	0.77218	0.82985	0.69944	0.72202	0.61994	0.61798	0.78515	0.72871	0.72794	0.53111	0.74521	0.67782	0.77862	0.552	0.59236	0.29593	0.75645	0.88453	0.71941	0.6409	0.78508	0.7904	0.6402	0.80247	0.81427	0.45026	0.66232
cg00779348	1.1191	-0.4935	9.9357	3.29e-14	5.45e-11	chr14	91708201	-	cg00779348	78774593	0.32072	0.44048	0.41783	0.43895	0.41409	0.33801	0.45829	0.44596	0.27968	0.40026	0.38982	0.30683	0.38761	0.43896	0.42046	0.42608	0.3599	0.31506	0.48954	0.42633	0.48777	0.28756	0.61135	0.43067	0.47906	0.28275	0.42746	0.23778	0.5272	0.46707	0.36314	0.44521	0.41864	0.47347	0.46837	0.4328	0.52209	0.25657	0.39268
cg09379497	1.4064	-0.859	9.9332	3.32e-14	5.49e-11	chr6	30624467	+	cg09379497	95623235	0.24082	0.37653	0.31432	0.4065	0.35254	0.32704	0.38678	0.35893	0.2999	0.31771	0.4693	0.28068	0.38974	0.3889	0.35672	0.30372	0.30728	0.21857	0.45778	0.28981	0.38651	0.23718	0.35407	0.3692	0.45859	0.19567	0.29934	0.12064	0.3719	0.52612	0.26424	0.39636	0.45224	0.4174	0.48109	0.46862	0.37065	0.19596	0.32267
cg21506258	1.6941	-1.2431	9.9331	3.32e-14	5.49e-11	chr12	40569152	+	cg21506258	68696198	0.15671	0.2713	0.18007	0.38673	0.35648	0.27085	0.31464	0.39839	0.08736	0.29319	0.34901	0.13488	0.28166	0.29894	0.25662	0.27835	0.21172	0.1556	0.2913	0.34191	0.32836	0.22536	0.34177	0.34335	0.34919	0.13981	0.26958	0.15167	0.49895	0.44293	0.35869	0.44288	0.24696	0.33545	0.55141	0.39363	0.40137	0.10768	0.2642
cg17808440	1.9061	1.3883	9.9294	3.37e-14	5.54e-11	chr17	602596	+	cg17808440	2747213	0.48599	0.86428	0.74825	0.73906	0.53383	0.60345	0.86051	0.80427	0.54962	0.76571	0.71736	0.43967	0.80773	0.7737	0.7527	0.58407	0.74725	0.49502	0.8686	0.70618	0.61937	0.4269	0.7433	0.76734	0.80395	0.34091	0.68288	0.52599	0.77433	0.86171	0.7824	0.7992	0.76142	0.81497	0.79392	0.7668	0.8647	0.43321	0.70001
cg21357729	2.4523	0.9241	9.9324	3.36e-14	5.54e-11	chr7	100514283	+	cg21357729	32612538	0.41617	0.73384	0.48657	0.79933	0.59911	0.57338	0.80562	0.70814	0.32081	0.67024	0.59997	0.27274	0.69858	0.65636	0.4518	0.58748	0.59108	0.35276	0.71458	0.80745	0.49993	0.38538	0.65688	0.70675	0.80191	0.25698	0.55505	0.2455	0.88532	0.82523	0.65116	0.86579	0.60508	0.85415	0.81559	0.78613	0.80214	0.34945	0.57203
cg21723486	2.7524	0.7361	9.9312	3.45e-14	5.65e-11	chr3	189349323	+	cg21723486	1695306	0.45146	0.70387	0.88021	0.66893	0.86039	0.42374	0.79858	0.57674	0.51708	0.64874	0.59718	0.32449	0.65564	0.75511	0.61682	0.64319	0.42885	0.47127	0.85335	0.59377	0.63792	0.33979	0.70142	0.50431	0.64408	0.34101	0.41806	0.17921	0.68227	0.88642	0.61305	0.50622	0.77605	0.7509	0.73545	0.75349	0.79275	0.34848	0.51154
cg22990500	1.1855	-0.6144	9.9138	3.57e-14	5.81e-11	chr1	207098900	-	cg22990500	26728949	0.29106	0.38526	0.36745	0.40161	0.49655	0.31994	0.42115	0.41457	0.26925	0.35753	0.41081	0.22965	0.45535	0.46925	0.34315	0.33714	0.42359	0.27394	0.44663	0.35816	0.40146	0.28932	0.43576	0.47718	0.45856	0.25922	0.38808	0.17515	0.43737	0.54636	0.42844	0.40378	0.39673	0.39204	0.62142	0.42183	0.45729	0.25531	0.41209
cg08949406	1.1984	0.5248	9.9095	3.63e-14	5.9e-11	chr3	59859902	-	cg08949406	74674113	0.40282	0.6036	0.44762	0.63511	0.65362	0.56087	0.61305	0.68786	0.37841	0.54401	0.59409	0.43984	0.53339	0.60468	0.48799	0.62649	0.60324	0.48165	0.58416	0.60556	0.57589	0.44334	0.6254	0.63575	0.64161	0.44085	0.52402	0.39801	0.65406	0.69417	0.56067	0.66599	0.59893	0.70613	0.66836	0.64494	0.67097	0.38947	0.55829
cg00452835	1.9401	1.8947	9.8984	3.78e-14	6.12e-11	chr1	172515025	-	cg00452835	6803175	0.49746	0.81486	0.75303	0.80565	0.80399	0.72954	0.87455	0.84943	0.52626	0.674	0.79598	0.47211	0.83076	0.80356	0.67851	0.73998	0.59289	0.61986	0.88009	0.78253	0.75803	0.65623	0.83563	0.7903	0.85365	0.59677	0.81357	0.5495	0.91287	0.9084	0.81639	0.90432	0.86343	0.83339	0.86114	0.8632	0.84068	0.55345	0.75813
cg20989280	1.0585	0.3555	9.8959	3.82e-14	6.17e-11	chr1	160343735	+	cg20989280	90664585	0.46393	0.58385	0.57839	0.55603	0.54231	0.51137	0.54132	0.51808	0.45694	0.58827	0.65345	0.42204	0.53471	0.65117	0.50674	0.57371	0.52603	0.41615	0.61982	0.52093	0.51815	0.46469	0.63541	0.57387	0.64764	0.49043	0.56601	0.34219	0.64205	0.59552	0.49127	0.5783	0.57187	0.60534	0.70506	0.59539	0.64614	0.40703	0.56872
cg11748260	1.4115	-1.4228	9.8947	3.84e-14	6.18e-11	chr6	30624395	+	cg11748260	67712226	0.20494	0.29684	0.26383	0.25482	0.28341	0.23051	0.31317	0.27493	0.21115	0.24631	0.36702	0.16271	0.29115	0.35365	0.268	0.26162	0.2276	0.14503	0.37478	0.22416	0.27413	0.18358	0.27437	0.30045	0.39055	0.12494	0.19897	0.09037	0.28631	0.42331	0.18993	0.31026	0.35812	0.35243	0.41779	0.34927	0.28954	0.13068	0.27298
cg25965344	1.2412	-0.1085	9.8945	3.84e-14	6.18e-11	chr1	115629264	-	cg25965344	27600237	0.3958	0.56385	0.48585	0.59442	0.39925	0.41726	0.55428	0.52293	0.30272	0.49203	0.45272	0.32965	0.48492	0.47177	0.40221	0.39076	0.40007	0.38236	0.59972	0.5319	0.44361	0.31634	0.526	0.55536	0.53277	0.26684	0.49931	0.25732	0.60409	0.60079	0.56666	0.49404	0.44884	0.54945	0.50288	0.54691	0.64208	0.32368	0.50143
cg16228798	1.153	1.7614	9.8898	3.91e-14	6.24e-11	chr5	138050544	+	cg16228798	64722954	0.56553	0.78071	0.69946	0.78825	0.78174	0.74734	0.77332	0.81691	0.61677	0.72131	0.80405	0.62609	0.78148	0.77147	0.72276	0.76454	0.76821	0.68556	0.78624	0.7821	0.74898	0.66527	0.8159	0.78371	0.81502	0.65823	0.72281	0.62087	0.86417	0.8338	0.74153	0.85802	0.80329	0.82359	0.83331	0.79547	0.84455	0.63646	0.80731
cg04415310	1.9797	1.9986	9.8765	4.11e-14	6.52e-11	chr12	124743637	+	cg04415310	64804188	0.7456	0.8388	0.86305	0.76865	0.80642	0.81986	0.87378	0.80141	0.51549	0.83997	0.82041	0.4671	0.86733	0.83447	0.87399	0.88509	0.76587	0.63523	0.89677	0.72882	0.77755	0.49234	0.82343	0.82213	0.84842	0.5938	0.74758	0.35474	0.87952	0.87522	0.80293	0.87506	0.87166	0.77026	0.92416	0.83747	0.89687	0.57852	0.83903
cg08634298	1.2353	2.0377	9.8739	4.15e-14	6.56e-11	chr1	64337861	-	cg08634298	79781580	0.68559	0.82069	0.81085	0.8059	0.77686	0.82119	0.85134	0.78198	0.72185	0.78812	0.85708	0.72531	0.86201	0.80891	0.80933	0.82737	0.79349	0.75283	0.82403	0.83303	0.83071	0.69028	0.84553	0.78152	0.80237	0.7312	0.78185	0.52668	0.87861	0.84725	0.84946	0.82326	0.81164	0.84722	0.85437	0.81589	0.89028	0.72192	0.8089
cg11771383	1.4215	1.3391	9.8741	4.14e-14	6.56e-11	chr10	134362126	+	cg11771383	6712200	0.48832	0.78088	0.77676	0.80121	0.71862	0.67078	0.76653	0.69448	0.52894	0.63969	0.73467	0.47018	0.76272	0.67851	0.70878	0.63558	0.63198	0.61443	0.7997	0.71959	0.72728	0.56421	0.74662	0.71873	0.7797	0.43292	0.60342	0.48262	0.71076	0.8643	0.78752	0.77727	0.82367	0.73237	0.78855	0.77701	0.76694	0.50157	0.75024
cg23293746	2.4118	0.9111	9.8678	4.27e-14	6.7e-11	chr13	96666900	+	cg23293746	68789928	0.28932	0.75866	0.54411	0.85835	0.65489	0.66371	0.79644	0.79269	0.3536	0.80813	0.58299	0.31225	0.66381	0.59379	0.32331	0.74006	0.41814	0.438	0.79486	0.77859	0.64435	0.22057	0.61346	0.70529	0.73009	0.29053	0.78059	0.45962	0.80844	0.84167	0.81207	0.78259	0.65376	0.73022	0.79361	0.79243	0.7705	0.30043	0.56085
cg03674955	2.2463	-0.6082	9.843	4.66e-14	7.28e-11	chr17	38802153	+	cg03674955	87768146	0.16295	0.50685	0.15993	0.42176	0.38487	0.35486	0.59222	0.5805	0.15444	0.33336	0.43568	0.12766	0.36079	0.38878	0.27532	0.45018	0.30453	0.21573	0.49781	0.42528	0.33646	0.17868	0.44792	0.43464	0.47683	0.2236	0.3107	0.12337	0.58771	0.75386	0.39638	0.59306	0.36253	0.56874	0.53135	0.5061	0.639	0.15307	0.35859
cg17390821	1.6851	1.7608	9.8415	4.69e-14	7.31e-11	chr6	149575838	+	cg17390821	11670822	0.5732	0.83197	0.67719	0.70079	0.85146	0.65848	0.84836	0.82735	0.55512	0.73812	0.81635	0.52551	0.76558	0.79094	0.67834	0.80256	0.75329	0.56948	0.82749	0.83479	0.75876	0.64669	0.87008	0.78916	0.807	0.56866	0.70648	0.49985	0.81509	0.86406	0.76952	0.79249	0.73202	0.8528	0.87653	0.79651	0.82409	0.49226	0.85028
cg02890820	1.3806	0.1995	9.8388	4.73e-14	7.34e-11	chr10	105750013	+	cg02890820	5689560	0.40909	0.60391	0.47024	0.53946	0.57826	0.47436	0.61637	0.58845	0.36388	0.50012	0.51914	0.32479	0.56649	0.52485	0.39554	0.62118	0.43612	0.39338	0.65107	0.58045	0.49628	0.37528	0.58857	0.54355	0.5651	0.31473	0.47324	0.25959	0.70039	0.73464	0.5465	0.67195	0.47067	0.60118	0.67611	0.57483	0.69199	0.3278	0.53
cg12973541	1.15	-0.2429	9.8389	4.73e-14	7.34e-11	chr10	4178005	+	cg12973541	33793206	0.33928	0.47081	0.35792	0.47202	0.52507	0.41103	0.51003	0.55573	0.27005	0.38243	0.47085	0.29057	0.4349	0.47388	0.41727	0.45569	0.41174	0.37384	0.45284	0.47925	0.4586	0.36036	0.52329	0.50749	0.48285	0.31039	0.43764	0.26842	0.56774	0.62186	0.46586	0.50526	0.41042	0.52791	0.60596	0.48902	0.6586	0.32118	0.46517
cg23883857	1.193	-0.4349	9.8393	4.72e-14	7.34e-11	chr13	27752226	+	cg23883857	31661901	0.30737	0.44278	0.42342	0.44736	0.40142	0.35102	0.53372	0.49078	0.26699	0.40732	0.47027	0.26532	0.41588	0.41533	0.35158	0.44288	0.35396	0.29336	0.48483	0.46555	0.37869	0.34021	0.47864	0.42537	0.52226	0.30785	0.35229	0.23642	0.5481	0.58551	0.35289	0.51	0.40399	0.51389	0.5284	0.50887	0.54607	0.26985	0.42343
cg00598195	1.1827	-1.0491	9.8248	4.99e-14	7.69e-11	chr16	61922094	+	cg00598195	54606917	0.28133	0.38827	0.39417	0.39752	0.29732	0.3598	0.42149	0.40426	0.21382	0.33836	0.32975	0.18503	0.33254	0.3511	0.28172	0.3398	0.33407	0.28882	0.44564	0.33925	0.26918	0.17263	0.36069	0.35007	0.35157	0.22206	0.36714	0.13921	0.37838	0.47032	0.29531	0.3791	0.25769	0.41314	0.36694	0.43565	0.41214	0.18169	0.31381
cg12308705	1.1993	1.0643	9.8215	5.05e-14	7.77e-11	chr22	39511333	-	cg12308705	2703469	0.4444	0.6693	0.59018	0.69024	0.72856	0.67281	0.72928	0.65652	0.50973	0.62317	0.64338	0.53017	0.71816	0.70337	0.67812	0.77416	0.68075	0.59529	0.6879	0.6705	0.71521	0.55629	0.73376	0.75658	0.72731	0.51331	0.64975	0.43021	0.63777	0.80345	0.61949	0.74992	0.70067	0.74761	0.77473	0.70398	0.72105	0.47961	0.73346
cg20673358	1.9559	-1.1731	9.8163	5.15e-14	7.9e-11	chr3	55020495	-	cg20673358	90602408	0.16582	0.45827	0.20514	0.34196	0.39931	0.20332	0.50894	0.47111	0.12972	0.23051	0.41198	0.13864	0.36386	0.41703	0.15885	0.41852	0.3821	0.15667	0.37391	0.20851	0.35928	0.11048	0.25936	0.37072	0.31397	0.06779	0.28779	0.09449	0.49449	0.42452	0.28866	0.45093	0.32779	0.42048	0.45941	0.44355	0.39908	0.18254	0.2753
cg18385689	1.6356	-0.3134	9.8072	5.33e-14	8.16e-11	chr1	226136936	+	cg18385689	98706179	0.30329	0.44981	0.55413	0.37722	0.52425	0.49286	0.51507	0.38661	0.25984	0.42592	0.55534	0.18438	0.6067	0.56947	0.53125	0.48903	0.46178	0.23372	0.48272	0.36671	0.49874	0.25687	0.61792	0.47099	0.53915	0.24725	0.24796	0.19274	0.46389	0.61741	0.40977	0.5873	0.63125	0.44351	0.72768	0.41126	0.63845	0.21789	0.48402
cg20991997	1.5998	-0.1744	9.8028	5.42e-14	8.26e-11	chr11	113844406	+	cg20991997	91700838	0.34602	0.52066	0.58939	0.4213	0.41672	0.42097	0.57815	0.51128	0.30441	0.43408	0.54126	0.24858	0.49467	0.465	0.50289	0.45515	0.36068	0.24818	0.56757	0.3831	0.47805	0.36162	0.55839	0.44951	0.54351	0.17569	0.3747	0.21285	0.69264	0.68972	0.46601	0.66438	0.5571	0.53639	0.58122	0.50042	0.65336	0.25314	0.49455
cg24708145	1.5135	2.4387	9.8028	5.42e-14	8.26e-11	chr5	134780343	-	cg24708145	4748417	0.61156	0.88305	0.69368	0.89867	0.89663	0.78977	0.87875	0.86027	0.6249	0.75682	0.83581	0.62061	0.8849	0.88034	0.82325	0.87143	0.836	0.74951	0.86972	0.88273	0.87465	0.7083	0.89426	0.87238	0.89957	0.65746	0.78775	0.63541	0.89305	0.88499	0.87494	0.90193	0.88132	0.88453	0.89389	0.88185	0.88571	0.73791	0.88323
cg19281794	1.954	-1.2302	9.7956	5.57e-14	8.46e-11	chr3	112218761	+	cg19281794	61712822	0.13387	0.29219	0.30435	0.26974	0.29801	0.1876	0.33971	0.32434	0.11691	0.14349	0.34083	0.07941	0.28387	0.35309	0.31649	0.3229	0.27884	0.20996	0.40856	0.30709	0.25889	0.12912	0.4149	0.23373	0.37183	0.14651	0.3406	0.14733	0.34346	0.53454	0.28222	0.41055	0.24362	0.4339	0.55651	0.37637	0.43261	0.17227	0.39642
cg10574570	1.6214	0.8705	9.7765	5.98e-14	8.95e-11	chr12	92860575	-	cg10574570	16712259	0.43971	0.71413	0.64555	0.65804	0.67009	0.65421	0.71084	0.74123	0.35531	0.64432	0.57611	0.35877	0.57195	0.60993	0.54535	0.62014	0.47721	0.55273	0.72942	0.75076	0.60308	0.48377	0.7206	0.66965	0.73023	0.42835	0.62632	0.4415	0.75119	0.77998	0.58228	0.72924	0.59051	0.70105	0.68957	0.70435	0.78781	0.43443	0.59569
cg22681041	1.4501	1.269	9.7706	6.12e-14	9.14e-11	chr5	42621512	+	cg22681041	48690551	0.52351	0.76927	0.76098	0.72415	0.70326	0.57698	0.81718	0.81218	0.56321	0.67535	0.71961	0.43079	0.71336	0.78754	0.70072	0.81908	0.66225	0.58023	0.83902	0.71526	0.70748	0.5821	0.76898	0.71867	0.7285	0.56375	0.70723	0.48878	0.84929	0.8101	0.6712	0.76341	0.70852	0.67603	0.72642	0.73209	0.82973	0.49864	0.73737
cg22321713	2.0505	-1.1728	9.7687	6.16e-14	9.15e-11	chr17	34219858	-	cg22321713	19750991	0.08811	0.45054	0.18684	0.39044	0.249	0.26455	0.47177	0.3293	0.19277	0.40033	0.29459	0.17901	0.37854	0.33564	0.28415	0.25527	0.2538	0.18355	0.3301	0.44514	0.24936	0.13713	0.277	0.3598	0.36507	0.04641	0.28728	0.08613	0.52082	0.45121	0.30844	0.48548	0.25193	0.39547	0.46655	0.39404	0.51267	0.13118	0.25393
cg23560388	1.9028	1.5209	9.7674	6.19e-14	9.16e-11	chr6	155542639	-	cg23560388	98693302	0.51716	0.7103	0.65573	0.78411	0.68836	0.75195	0.81022	0.77745	0.56638	0.72955	0.76457	0.44465	0.80351	0.83409	0.76407	0.66986	0.68228	0.5442	0.68443	0.82844	0.75244	0.34866	0.69644	0.73004	0.79826	0.49352	0.6688	0.46126	0.8368	0.88464	0.7888	0.8664	0.60591	0.81079	0.92447	0.80574	0.87109	0.45989	0.74911
cg02853063	2.9927	0.8667	9.7722	6.32e-14	9.34e-11	chr5	96503402	-	cg02853063	88716421	0.14729	0.7409	0.66543	0.55894	0.54397	0.60296	0.7087	0.6502	0.35095	0.39811	0.56227	0.0977	0.76659	0.69874	0.57774	0.53945	0.55438	0.35467	0.88713	0.73877	0.65748	0.30207	0.81193	0.74462	0.86116	0.33283	0.56717	0.28448	0.80916	0.86241	0.49054	0.88312	0.7563	0.82298	0.88815	0.80407	0.86736	0.1873	0.70742
cg02290460	2.0196	-0.7117	9.7598	6.37e-14	9.4e-11	chr8	619875	-	cg02290460	70640127	0.13814	0.44788	0.25831	0.49619	0.46103	0.28604	0.46768	0.54727	0.08572	0.40116	0.34187	0.21427	0.37292	0.32097	0.27763	0.30592	0.29267	0.1878	0.55834	0.47698	0.36417	0.16669	0.4554	0.40459	0.35876	0.13988	0.30998	0.14775	0.61657	0.61724	0.39086	0.58184	0.45361	0.50133	0.61803	0.55107	0.6398	0.15686	0.44863
cg26053840	2.729	0.2206	9.7589	6.55e-14	9.62e-11	chr6	38644662	-	cg26053840	40609165	0.11007	0.57417	0.45446	0.50684	0.50151	0.5181	0.72189	0.73946	0.13555	0.48907	0.4289	0.12045	0.61286	0.58582	0.29045	0.58788	0.36751	0.32604	0.63321	0.59912	0.42833	0.25222	0.63661	0.5751	0.7169	0.26362	0.45239	0.14898	0.78929	0.73912	0.58532	0.81312	0.56709	0.61712	0.81432	0.69937	0.80012	0.21292	0.57965
cg22273216	1.5756	-0.9724	9.7482	6.66e-14	9.76e-11	chr3	150607038	-	cg22273216	37686849	0.12231	0.35303	0.34286	0.41593	0.38293	0.29851	0.42085	0.42225	0.12325	0.38818	0.36701	0.24316	0.40111	0.41086	0.26824	0.20641	0.24926	0.12452	0.34847	0.28148	0.29322	0.21041	0.51031	0.31409	0.41288	0.15066	0.40247	0.16903	0.46688	0.46379	0.34269	0.47503	0.39837	0.58233	0.48055	0.41442	0.4461	0.21338	0.3382
cg24151035	1.4366	-0.2286	9.7466	6.7e-14	9.79e-11	chr1	203365056	-	cg24151035	81759853	0.34951	0.6853	0.50157	0.4016	0.40812	0.43964	0.4641	0.51862	0.389	0.51684	0.3843	0.31497	0.4285	0.51576	0.48894	0.37667	0.39725	0.23868	0.4939	0.53018	0.46519	0.26724	0.5985	0.4669	0.56149	0.2292	0.45014	0.20104	0.66267	0.64822	0.46895	0.45685	0.53157	0.43409	0.62781	0.55586	0.50339	0.29615	0.47025
cg08262559	1.8476	0.1542	9.741	6.84e-14	9.94e-11	chr2	217622473	-	cg08262559	85782250	0.24881	0.58797	0.44972	0.47828	0.56444	0.49388	0.57186	0.55651	0.18037	0.43189	0.48553	0.31945	0.57659	0.6035	0.44383	0.61089	0.48338	0.40172	0.58867	0.53905	0.58265	0.27441	0.62717	0.52728	0.50954	0.28727	0.46194	0.22014	0.69567	0.76493	0.47867	0.6839	0.55302	0.67733	0.82851	0.51814	0.76028	0.23609	0.47854
cg01538969	1.2404	0.1931	9.7283	7.17e-14	1.03e-10	chr6	30624636	+	cg01538969	68771985	0.39981	0.54017	0.53198	0.52775	0.55724	0.51786	0.61445	0.50586	0.40103	0.47675	0.64234	0.37914	0.57924	0.60582	0.54447	0.44658	0.52041	0.37734	0.62477	0.4422	0.59568	0.37157	0.56704	0.52311	0.62397	0.38933	0.4913	0.27143	0.52941	0.68032	0.42849	0.5375	0.61622	0.59533	0.67389	0.5953	0.50628	0.32031	0.55548
cg10488899	2.0526	-0.3432	9.7261	7.24e-14	1.04e-10	chr6	167243710	-	cg10488899	80667367	0.33034	0.50868	0.37426	0.44677	0.4556	0.38282	0.6076	0.58227	0.14226	0.4499	0.56477	0.23086	0.56869	0.37752	0.33084	0.56433	0.41954	0.26084	0.55356	0.41464	0.3866	0.15761	0.51539	0.39247	0.49209	0.21286	0.44509	0.14794	0.70947	0.72152	0.32948	0.58363	0.4017	0.33211	0.67177	0.54993	0.64758	0.21329	0.48938
cg07784959	1.5099	-0.2336	9.7248	7.27e-14	1.04e-10	chr2	136873409	+	cg07784959	3614130	0.26499	0.48682	0.59743	0.44497	0.37152	0.41064	0.51225	0.53017	0.29809	0.46416	0.48874	0.20974	0.54166	0.43197	0.36466	0.39225	0.37651	0.28184	0.61304	0.4486	0.35787	0.25809	0.5308	0.52206	0.53161	0.30857	0.52696	0.25053	0.57369	0.56808	0.50867	0.56669	0.44977	0.49235	0.52368	0.60707	0.53718	0.31343	0.5409
cg14237301	1.0479	1.2959	9.7205	7.39e-14	1.06e-10	chr16	28506477	-	cg14237301	59785241	0.58987	0.70126	0.67507	0.79854	0.62385	0.66747	0.75568	0.71122	0.5368	0.68296	0.75994	0.58887	0.69122	0.73156	0.69912	0.64031	0.68693	0.60053	0.73268	0.72581	0.67577	0.58269	0.7252	0.75088	0.75701	0.54759	0.71694	0.5682	0.73897	0.81139	0.73101	0.7627	0.74618	0.76847	0.73987	0.72127	0.76027	0.55874	0.72927
cg17161468	1.1797	1.8813	9.7183	7.45e-14	1.06e-10	chr8	28332485	+	cg17161468	63761135	0.60363	0.8283	0.70839	0.79261	0.82984	0.73856	0.83279	0.8331	0.64214	0.70239	0.81984	0.64434	0.79436	0.83309	0.75559	0.82564	0.75674	0.70782	0.83813	0.76245	0.78863	0.66511	0.80216	0.83582	0.83703	0.6468	0.76432	0.5998	0.86799	0.84662	0.76227	0.83535	0.76282	0.84812	0.88434	0.81308	0.84754	0.67233	0.80369
cg12619262	1.2854	1.8475	9.711	7.66e-14	1.09e-10	chr7	2480493	-	cg12619262	63630187	0.60745	0.85781	0.81615	0.80455	0.79176	0.68968	0.8094	0.81686	0.73606	0.74437	0.80971	0.62932	0.82551	0.79679	0.75558	0.73689	0.73345	0.71365	0.86637	0.78517	0.76598	0.64286	0.82385	0.81058	0.8026	0.64501	0.7717	0.53449	0.79521	0.89706	0.82929	0.79654	0.83337	0.76275	0.86428	0.82371	0.80609	0.60497	0.80231
cg04684129	0.9285	-0.4532	9.709	7.72e-14	1.09e-10	chr10	80176097	-	cg04684129	76676184	0.32566	0.43898	0.3771	0.43848	0.43433	0.41688	0.48197	0.44899	0.33399	0.40018	0.44561	0.30211	0.43759	0.45891	0.40802	0.38257	0.44987	0.32799	0.41513	0.45569	0.45417	0.35206	0.44171	0.44804	0.47153	0.34271	0.34827	0.24258	0.49405	0.5576	0.38837	0.49786	0.35125	0.44495	0.54382	0.42648	0.5418	0.28398	0.43794
cg11664417	2.021	-0.0491	9.7082	7.74e-14	1.09e-10	chr5	71883710	+	cg11664417	86722871	0.17913	0.46361	0.40552	0.51653	0.49305	0.3884	0.66181	0.63995	0.22904	0.50484	0.47899	0.24288	0.6339	0.56515	0.30857	0.4009	0.40677	0.28379	0.5008	0.50196	0.46308	0.26824	0.6285	0.60426	0.55166	0.265	0.49042	0.26879	0.7764	0.66367	0.48376	0.70642	0.47841	0.55653	0.81536	0.54347	0.61956	0.23185	0.4215
cg11823551	1.54	1.9155	9.7085	7.73e-14	1.09e-10	chr5	143521702	+	cg11823551	17625975	0.61692	0.74811	0.75912	0.84624	0.74052	0.79933	0.87519	0.80079	0.59182	0.72492	0.74929	0.54617	0.80481	0.77355	0.75885	0.72683	0.75459	0.70935	0.84464	0.81008	0.77234	0.6125	0.83163	0.79188	0.85314	0.64181	0.73468	0.58454	0.82726	0.87434	0.78514	0.86063	0.79773	0.87577	0.88445	0.82501	0.93039	0.60662	0.82073
cg00007809	1.7571	-0.1297	9.7063	7.8e-14	1.1e-10	chr2	242275777	-	cg00007809	38674597	0.26374	0.40497	0.50446	0.39277	0.57512	0.39075	0.50002	0.55889	0.22826	0.37916	0.48129	0.21327	0.50654	0.59122	0.47797	0.46174	0.39923	0.30567	0.60401	0.46604	0.40702	0.30888	0.52112	0.53602	0.61565	0.23117	0.5317	0.21566	0.51198	0.72332	0.29689	0.6273	0.49872	0.50476	0.65847	0.56525	0.47878	0.24856	0.6232
cg19116601	1.3142	-0.5641	9.7058	7.81e-14	1.1e-10	chr5	79438459	-	cg19116601	97674829	0.27923	0.4234	0.51825	0.4276	0.37527	0.27739	0.46806	0.42633	0.28163	0.44817	0.46296	0.24161	0.45584	0.3704	0.32979	0.35907	0.24951	0.29855	0.46309	0.44817	0.39332	0.24509	0.44623	0.41505	0.46535	0.19631	0.44028	0.20146	0.48318	0.62271	0.46403	0.43908	0.46317	0.39436	0.49844	0.49848	0.46943	0.23038	0.41957
cg23701226	1.5694	-0.6881	9.7044	7.85e-14	1.1e-10	chr3	122516277	+	cg23701226	47753853	0.14419	0.40606	0.32899	0.43703	0.34464	0.40308	0.41838	0.3952	0.18679	0.36365	0.40612	0.29311	0.35538	0.46849	0.28203	0.40653	0.30556	0.22957	0.39596	0.43793	0.36044	0.16898	0.4259	0.46013	0.41548	0.1781	0.31934	0.21339	0.59948	0.51083	0.3173	0.47619	0.33445	0.5245	0.63067	0.44779	0.43119	0.22021	0.30546
cg03608515	1.9131	0.1467	9.7023	7.92e-14	1.11e-10	chr13	98112404	+	cg03608515	10765255	0.22557	0.58371	0.31683	0.55597	0.63133	0.45676	0.62453	0.72386	0.27379	0.46271	0.43298	0.21375	0.61316	0.57925	0.30442	0.60051	0.46085	0.33392	0.5782	0.51679	0.55415	0.30124	0.58159	0.56849	0.6133	0.26693	0.40187	0.25202	0.76194	0.69641	0.5156	0.72769	0.46841	0.69554	0.72509	0.62696	0.70768	0.29703	0.56689
cg27087233	1.3357	1.1764	9.7022	7.92e-14	1.11e-10	chr6	138860932	+	cg27087233	9693311	0.25581	0.64408	0.62715	0.68787	0.69393	0.70701	0.71652	0.76515	0.51255	0.78303	0.74545	0.64664	0.6541	0.71038	0.69737	0.73155	0.65995	0.48327	0.68995	0.75382	0.71946	0.52075	0.75369	0.74969	0.76753	0.41764	0.6723	0.61244	0.73647	0.81283	0.75544	0.80199	0.66228	0.74761	0.81306	0.68113	0.80005	0.50275	0.73381
cg03328982	1.4648	-1.5725	9.6995	8e-14	1.11e-10	chr14	24910296	-	cg03328982	14749533	0.07959	0.27217	0.18288	0.24249	0.28969	0.24936	0.19737	0.31497	0.15228	0.18992	0.30139	0.16276	0.29877	0.3133	0.28347	0.29388	0.27351	0.12891	0.29286	0.30104	0.31274	0.15229	0.27606	0.22779	0.28212	0.10438	0.13857	0.14347	0.32071	0.4227	0.25347	0.2701	0.27996	0.29182	0.4398	0.28645	0.33804	0.14098	0.21168
cg13298859	1.1465	-0.6397	9.6962	8.1e-14	1.12e-10	chr7	2551996	+	cg13298859	43679138	0.24662	0.32151	0.41564	0.52498	0.40806	0.48456	0.39843	0.3433	0.27365	0.37025	0.44778	0.1819	0.40017	0.38301	0.39697	0.43961	0.37594	0.29702	0.41914	0.42305	0.46263	0.29078	0.42338	0.36901	0.40291	0.26005	0.31991	0.17605	0.37031	0.47307	0.37152	0.44428	0.44372	0.44269	0.46831	0.47308	0.53627	0.26757	0.44702
cg11772065	1.3999	2.031	9.6914	8.25e-14	1.14e-10	chr3	42217588	+	cg11772065	6788594	0.68344	0.85138	0.85394	0.78284	0.78711	0.72692	0.87071	0.83584	0.67242	0.84364	0.78233	0.57926	0.80667	0.79183	0.69627	0.80247	0.72342	0.68561	0.86334	0.8453	0.73603	0.66739	0.81753	0.88077	0.7729	0.67497	0.81989	0.64192	0.87455	0.90021	0.8604	0.83268	0.77562	0.84767	0.86018	0.82709	0.87085	0.63564	0.8104
cg14772684	1.6553	0.9954	9.6905	8.28e-14	1.14e-10	chr8	125698676	+	cg14772684	31789152	0.30441	0.70141	0.57281	0.64575	0.75312	0.63532	0.65802	0.77625	0.46805	0.61584	0.68379	0.46731	0.6526	0.72169	0.57963	0.66256	0.65671	0.51577	0.6399	0.64447	0.64223	0.54659	0.73922	0.68686	0.67706	0.56363	0.62652	0.36496	0.80714	0.82787	0.67924	0.75604	0.68248	0.73561	0.83409	0.74191	0.70842	0.40446	0.5801
cg23979146	1.4557	-0.6232	9.6846	8.46e-14	1.16e-10	chr12	123228871	+	cg23979146	82725195	0.26233	0.43923	0.51073	0.46187	0.31971	0.36876	0.46517	0.40636	0.26464	0.34177	0.45021	0.31025	0.41956	0.45772	0.36821	0.27609	0.28267	0.27542	0.58091	0.44688	0.32031	0.19942	0.51261	0.36698	0.4419	0.24227	0.33384	0.1791	0.46098	0.55176	0.35282	0.42277	0.522	0.4038	0.58567	0.49146	0.52986	0.14702	0.44127
cg06070496	1.2584	-0.2578	9.6813	8.57e-14	1.18e-10	chr18	3706638	+	cg06070496	80738192	0.34488	0.44172	0.51229	0.4311	0.50576	0.40865	0.50249	0.49354	0.22452	0.42082	0.48278	0.29382	0.48511	0.54787	0.43539	0.36918	0.4535	0.35117	0.49202	0.50086	0.37729	0.26451	0.54726	0.49542	0.49421	0.33037	0.42877	0.23507	0.6657	0.61211	0.45941	0.52672	0.38327	0.41458	0.62528	0.54701	0.57959	0.24174	0.49375
cg23923179	1.6247	-1.6333	9.6745	8.79e-14	1.2e-10	chr16	48395742	-	cg23923179	70755920	0.13607	0.3228	0.28318	0.23769	0.28672	0.16423	0.30148	0.27006	0.10345	0.22542	0.30314	0.15809	0.20981	0.26427	0.19566	0.23713	0.16454	0.13179	0.39379	0.30564	0.18159	0.09713	0.38341	0.26259	0.2645	0.10898	0.21706	0.09533	0.41684	0.40239	0.23739	0.31041	0.17161	0.22083	0.40555	0.28706	0.49476	0.16325	0.2913
cg16501235	0.9708	0.9388	9.6698	8.95e-14	1.22e-10	chr1	150245988	+	cg16501235	95682555	0.45676	0.6233	0.54808	0.70164	0.67224	0.67509	0.68842	0.69132	0.49274	0.59333	0.64555	0.49297	0.67651	0.68684	0.60008	0.70237	0.63824	0.53212	0.65283	0.704	0.69161	0.59786	0.66069	0.67139	0.70317	0.494	0.57697	0.48463	0.75162	0.78274	0.68301	0.70369	0.66218	0.69882	0.75368	0.66428	0.6946	0.52706	0.6697
cg14483724	1.8539	1.0664	9.6683	9e-14	1.22e-10	chr4	1328198	-	cg14483724	79786595	0.51975	0.66838	0.62701	0.70164	0.63276	0.65092	0.79331	0.80661	0.42737	0.5195	0.78283	0.4799	0.74171	0.84458	0.70609	0.6596	0.73142	0.53154	0.77576	0.65305	0.62101	0.40693	0.57108	0.73547	0.78923	0.35902	0.64891	0.40923	0.81489	0.78999	0.70942	0.6818	0.7271	0.81825	0.78473	0.81365	0.75941	0.3728	0.7719
cg19359368	2.1421	2.0724	9.6604	9.35e-14	1.26e-10	chr3	189349073	+	cg19359368	92636319	0.56363	0.90621	0.88996	0.8434	0.87168	0.64801	0.87042	0.84982	0.76973	0.88503	0.83763	0.55287	0.87568	0.83756	0.83774	0.79018	0.68018	0.75863	0.86038	0.86644	0.7775	0.68931	0.8483	0.7817	0.84289	0.72664	0.79574	0.34878	0.83043	0.89296	0.84017	0.77097	0.78356	0.85191	0.88199	0.8884	0.86348	0.60075	0.79768
cg26751511	1.6244	0.3068	9.6516	9.59e-14	1.29e-10	chr10	32488933	+	cg26751511	96638330	0.42827	0.67146	0.54995	0.57239	0.57423	0.56264	0.61213	0.54523	0.37303	0.53227	0.54775	0.29928	0.61214	0.53413	0.45547	0.50087	0.40107	0.39139	0.59699	0.56453	0.5095	0.35806	0.66307	0.59796	0.59677	0.32991	0.54041	0.34974	0.65375	0.75756	0.47823	0.77221	0.62986	0.578	0.78486	0.5746	0.62575	0.27384	0.5063
cg13630239	1.0642	0.8514	9.6426	9.92e-14	1.33e-10	chr10	99116547	+	cg13630239	52731949	0.49298	0.6725	0.60603	0.66967	0.62964	0.65363	0.69849	0.66891	0.43362	0.69304	0.59461	0.52205	0.6547	0.64702	0.66075	0.59316	0.70144	0.53741	0.72739	0.6469	0.54983	0.53973	0.58173	0.6862	0.70627	0.51064	0.52316	0.48002	0.66347	0.6825	0.70353	0.70422	0.74671	0.70934	0.74334	0.71031	0.64333	0.46781	0.68375
cg21416544	1.4444	1.351	9.628	1.05e-13	1.4e-10	chr12	8986988	-	cg21416544	91744482	0.55435	0.76942	0.77178	0.77998	0.65972	0.62244	0.82705	0.69975	0.64889	0.77405	0.73765	0.53923	0.75861	0.70443	0.68908	0.67375	0.63083	0.51248	0.81514	0.75707	0.62964	0.54629	0.83483	0.73414	0.75418	0.5225	0.65562	0.4623	0.82748	0.79539	0.6959	0.74296	0.69988	0.71028	0.8321	0.7431	0.80701	0.52921	0.76324
cg24934906	1.3481	-1.1728	9.6226	1.07e-13	1.42e-10	chr6	6393421	-	cg24934906	59740191	0.11045	0.24586	0.30126	0.29576	0.27117	0.30137	0.37377	0.33653	0.19893	0.3465	0.29866	0.1419	0.38909	0.39173	0.26211	0.25372	0.25984	0.17607	0.25177	0.31218	0.27589	0.18946	0.40309	0.34831	0.35062	0.15741	0.31548	0.12654	0.44054	0.43928	0.3617	0.40132	0.27618	0.37087	0.54475	0.3101	0.40017	0.14541	0.33621
cg18216575	1.8755	-2.0556	9.6208	1.08e-13	1.43e-10	chr3	141056238	+	cg18216575	84795920	0.10909	0.25085	0.10396	0.2004	0.28905	0.14028	0.30587	0.29532	0.08235	0.12977	0.24255	0.10712	0.24603	0.21858	0.11705	0.17746	0.13526	0.08469	0.16365	0.18805	0.15745	0.0905	0.18821	0.23045	0.23254	0.08498	0.16771	0.06063	0.3077	0.43598	0.16801	0.28199	0.18401	0.26583	0.48428	0.20473	0.29232	0.05365	0.22914
cg07450021	1.5236	1.1637	9.618	1.09e-13	1.44e-10	chr16	85097151	+	cg07450021	31659175	0.43224	0.67562	0.58981	0.69802	0.76042	0.61913	0.74002	0.77833	0.51368	0.7261	0.69501	0.40202	0.69595	0.71583	0.68361	0.64498	0.65245	0.54709	0.71063	0.71747	0.6548	0.47055	0.76814	0.66082	0.74384	0.45327	0.66235	0.47264	0.75741	0.85044	0.65209	0.82399	0.61035	0.80124	0.78838	0.7307	0.80862	0.54535	0.67294
cg24098086	1.0389	-0.5448	9.6165	1.09e-13	1.45e-10	chr2	232585925	+	cg24098086	87633484	0.26051	0.4119	0.36349	0.37957	0.44329	0.37415	0.39207	0.4639	0.30245	0.33104	0.40979	0.22224	0.38305	0.45677	0.35771	0.4019	0.36368	0.31743	0.4242	0.43772	0.40738	0.29739	0.52336	0.43354	0.48731	0.31065	0.35108	0.23769	0.52716	0.48742	0.36791	0.45788	0.41069	0.47351	0.53101	0.44541	0.52386	0.26051	0.44245
cg07381806	1.83	-0.112	9.6148	1.1e-13	1.46e-10	chr19	2094327	+	cg07381806	60618935	0.28361	0.45711	0.44008	0.60562	0.5139	0.44603	0.56489	0.52392	0.15963	0.29411	0.50246	0.24369	0.4646	0.54269	0.50334	0.48504	0.37865	0.33712	0.5931	0.50161	0.41189	0.17278	0.40028	0.4558	0.5571	0.29812	0.40138	0.1422	0.60166	0.75808	0.40793	0.60358	0.58924	0.56881	0.69506	0.57695	0.62721	0.25687	0.59057
cg24471541	1.1122	0.1601	9.5949	1.19e-13	1.56e-10	chr14	69948661	-	cg24471541	36668593	0.28106	0.55046	0.50052	0.48068	0.60703	0.49609	0.5569	0.58376	0.38369	0.46817	0.50591	0.30608	0.5757	0.55389	0.495	0.54818	0.48781	0.42583	0.57034	0.53586	0.54053	0.39458	0.63268	0.55234	0.61438	0.37239	0.45506	0.37367	0.63223	0.61058	0.48786	0.69729	0.59072	0.51583	0.68666	0.5683	0.60678	0.36825	0.56433
cg24099565	1.0176	-0.4551	9.5825	1.24e-13	1.62e-10	chr11	3058478	+	cg24099565	68721985	0.27409	0.40269	0.43691	0.49346	0.3981	0.38945	0.51409	0.44842	0.29734	0.36197	0.46157	0.28894	0.40308	0.48354	0.42876	0.31166	0.33023	0.30085	0.48927	0.42803	0.40398	0.29091	0.46298	0.39772	0.44841	0.29397	0.41773	0.25222	0.4841	0.59976	0.44234	0.48422	0.47376	0.4235	0.53592	0.48055	0.49885	0.32215	0.45483
cg22142968	1.5568	0.614	9.5704	1.3e-13	1.69e-10	chr12	52238436	+	cg22142968	44689866	0.41645	0.65598	0.53411	0.60289	0.56794	0.52153	0.69209	0.60876	0.47449	0.58966	0.64475	0.39683	0.60896	0.694	0.51592	0.61086	0.5087	0.4551	0.68284	0.74254	0.51338	0.41786	0.69762	0.60705	0.70693	0.38873	0.50382	0.29652	0.74301	0.79201	0.65738	0.68364	0.52584	0.60571	0.72667	0.58929	0.72765	0.30358	0.68303
cg15200801	1.0295	-0.2103	9.5677	1.32e-13	1.7e-10	chr19	48999042	-	cg15200801	72796980	0.379	0.51934	0.41469	0.5048	0.43113	0.37349	0.53689	0.54509	0.31236	0.51199	0.47576	0.30628	0.53879	0.46298	0.46468	0.39778	0.42255	0.33775	0.50169	0.4744	0.38469	0.34703	0.47991	0.4854	0.4801	0.31569	0.45137	0.31032	0.58887	0.51437	0.4841	0.50221	0.44502	0.50079	0.52715	0.59581	0.55938	0.33066	0.49361
cg00568296	1.7191	-1.1519	9.5657	1.33e-13	1.71e-10	chr20	48675540	+	cg00568296	44705201	0.09691	0.36332	0.30071	0.17735	0.34427	0.28863	0.39942	0.33369	0.20131	0.2599	0.40083	0.15395	0.35268	0.38542	0.28521	0.33776	0.30567	0.18701	0.33697	0.33586	0.31054	0.22314	0.38828	0.42132	0.44789	0.08554	0.24835	0.07299	0.29373	0.45739	0.33859	0.37076	0.49959	0.3261	0.48608	0.39331	0.51075	0.19184	0.37608
cg09744194	1.5224	1.6585	9.5655	1.33e-13	1.71e-10	chr8	135278469	-	cg09744194	17708862	0.62285	0.84249	0.75119	0.78802	0.76018	0.6833	0.82226	0.80477	0.46394	0.76311	0.71391	0.4626	0.80418	0.67196	0.74565	0.80319	0.74512	0.68279	0.81052	0.73794	0.72274	0.56751	0.83247	0.86142	0.80982	0.54655	0.73416	0.51486	0.85986	0.84529	0.76379	0.87161	0.70846	0.82776	0.83076	0.76409	0.82158	0.62706	0.81387
cg24803346	1.2858	-0.2917	9.5631	1.34e-13	1.73e-10	chr2	73201477	+	cg24803346	76808502	0.2776	0.45108	0.31681	0.48172	0.42662	0.39842	0.50676	0.50646	0.30121	0.38734	0.42115	0.31518	0.48545	0.50389	0.44205	0.44554	0.42442	0.32547	0.49322	0.48725	0.42527	0.3183	0.46044	0.50264	0.5249	0.33622	0.35026	0.24736	0.58534	0.61696	0.40768	0.56729	0.39162	0.57046	0.55543	0.50675	0.64955	0.27951	0.45732
cg15192009	0.9339	0.3935	9.55	1.41e-13	1.79e-10	chr17	35467087	+	cg15192009	17793150	0.4311	0.61553	0.66238	0.60921	0.45064	0.53455	0.62134	0.57698	0.41595	0.59576	0.5327	0.42822	0.58294	0.52518	0.57799	0.50923	0.53578	0.43648	0.65566	0.61996	0.50995	0.42244	0.62015	0.58933	0.59655	0.50769	0.59258	0.42535	0.63421	0.65619	0.57857	0.57274	0.60286	0.59551	0.60366	0.59734	0.67623	0.4285	0.58258
cg22959742	1.4522	0.6931	9.5491	1.41e-13	1.79e-10	chr10	13913931	+	cg22959742	11718113	0.45729	0.67991	0.618	0.66955	0.51082	0.48846	0.77145	0.69432	0.38692	0.71476	0.65681	0.40332	0.62732	0.6281	0.60881	0.57242	0.53959	0.43842	0.68027	0.62905	0.55378	0.43226	0.55263	0.68883	0.70061	0.44164	0.63109	0.39933	0.71764	0.83794	0.63901	0.70623	0.7175	0.70968	0.68655	0.62462	0.66898	0.45469	0.56965
cg07049121	1.214	-0.17	9.5443	1.44e-13	1.82e-10	chr12	50373783	-	cg07049121	57641182	0.31278	0.46869	0.33136	0.49822	0.5373	0.46246	0.47278	0.48125	0.29904	0.42072	0.44707	0.33653	0.5191	0.5396	0.41094	0.52011	0.39791	0.35485	0.47523	0.48936	0.52116	0.38306	0.518	0.51449	0.52602	0.2943	0.39064	0.26633	0.5129	0.6161	0.5216	0.54567	0.43446	0.61084	0.67313	0.54643	0.62979	0.28796	0.44483
cg08941570	1.5814	1.1537	9.5435	1.44e-13	1.82e-10	chr11	101815129	+	cg08941570	2679946	0.46291	0.78921	0.77357	0.61962	0.72508	0.62502	0.68801	0.61666	0.4866	0.50653	0.77118	0.3465	0.78797	0.62433	0.7186	0.74492	0.68516	0.63533	0.82297	0.65231	0.7413	0.6308	0.77938	0.69365	0.7331	0.33167	0.74566	0.46401	0.72724	0.68928	0.65283	0.75497	0.79013	0.74052	0.7959	0.70021	0.78533	0.46406	0.69419
cg09326204	1.8202	-1.6861	9.543	1.45e-13	1.82e-10	chr3	121953249	-	cg09326204	41671238	0.10919	0.27039	0.16555	0.25836	0.21831	0.13255	0.37488	0.28164	0.08464	0.29406	0.31257	0.12651	0.2768	0.20701	0.147	0.20231	0.14565	0.12096	0.29216	0.24181	0.16865	0.08062	0.26075	0.26034	0.27255	0.11407	0.26654	0.1245	0.45124	0.38305	0.2861	0.31969	0.2538	0.27467	0.36415	0.31758	0.40829	0.1288	0.20486
cg01281718	1.5375	0.7712	9.5415	1.45e-13	1.83e-10	chr6	71376634	-	cg01281718	14603173	0.45125	0.55128	0.68838	0.6517	0.57395	0.61501	0.61178	0.73337	0.48599	0.66713	0.64296	0.47113	0.65176	0.66906	0.52834	0.59337	0.56841	0.41312	0.66101	0.70558	0.57894	0.42652	0.76313	0.67944	0.6315	0.39721	0.7004	0.36099	0.73232	0.8008	0.70718	0.74575	0.59713	0.69711	0.85603	0.73835	0.73895	0.43761	0.54235
cg18115721	1.0838	1.5869	9.5278	1.53e-13	1.92e-10	chr11	73567838	-	cg18115721	11762181	0.63308	0.77089	0.78131	0.73355	0.73085	0.68992	0.7988	0.74712	0.66642	0.81541	0.76757	0.58211	0.75639	0.82892	0.77355	0.78138	0.69027	0.55637	0.79825	0.7239	0.64474	0.68237	0.77327	0.77747	0.75764	0.6665	0.79531	0.46358	0.75869	0.79652	0.74208	0.73256	0.79453	0.76744	0.80561	0.78647	0.75931	0.64208	0.80635
cg20061654	1.8007	2.5817	9.5276	1.53e-13	1.92e-10	chr22	45608492	+	cg20061654	5735883	0.67504	0.85623	0.81059	0.93291	0.82292	0.81563	0.94363	0.87773	0.71512	0.85986	0.88173	0.70078	0.8999	0.86984	0.81775	0.82669	0.81817	0.70505	0.88427	0.87734	0.86341	0.67526	0.87663	0.84105	0.8912	0.69251	0.81452	0.69548	0.92132	0.95051	0.87503	0.85068	0.84611	0.93453	0.83693	0.88034	0.94172	0.7199	0.85647
cg13691436	1.5483	0.3728	9.5208	1.57e-13	1.96e-10	chr10	13746122	-	cg13691436	20672585	0.39129	0.58141	0.54417	0.55897	0.62091	0.52785	0.65219	0.68672	0.29887	0.41182	0.55287	0.34202	0.57085	0.50938	0.57384	0.60269	0.46154	0.40226	0.57596	0.55525	0.55995	0.38209	0.68316	0.57523	0.59558	0.3406	0.54659	0.32322	0.65987	0.77236	0.47192	0.71279	0.61655	0.597	0.77093	0.59702	0.67313	0.32865	0.54251
cg08538926	1.4902	-1.6655	9.5179	1.59e-13	1.98e-10	chr6	154925432	+	cg08538926	33706154	0.16306	0.27071	0.15804	0.26491	0.26037	0.19102	0.31083	0.37218	0.11278	0.16229	0.26622	0.09676	0.25701	0.23252	0.19417	0.23449	0.15536	0.14741	0.26793	0.28355	0.19878	0.14958	0.302	0.30644	0.32598	0.12757	0.15899	0.09935	0.38769	0.39274	0.23208	0.35937	0.22124	0.31791	0.37474	0.30257	0.37386	0.11348	0.26035
cg25472283	1.2247	1.2551	9.5168	1.6e-13	1.99e-10	chr2	9371704	-	cg25472283	50668944	0.6234	0.67563	0.61083	0.78516	0.68529	0.67914	0.77583	0.70997	0.65041	0.67223	0.63226	0.57376	0.69311	0.75236	0.72426	0.70673	0.74944	0.51296	0.7357	0.76182	0.73195	0.54929	0.65917	0.73377	0.76818	0.52916	0.65575	0.46744	0.82174	0.81129	0.71148	0.77901	0.67627	0.80313	0.77213	0.75165	0.79167	0.53898	0.68781
cg21361368	1.4286	-0.8301	9.5137	1.62e-13	2e-10	chr8	103249304	+	cg21361368	2794958	0.1878	0.41829	0.43528	0.38906	0.25934	0.27442	0.39608	0.43275	0.2107	0.37075	0.30937	0.20144	0.46513	0.40911	0.43642	0.19929	0.31625	0.19743	0.46821	0.40113	0.26557	0.22409	0.38063	0.3695	0.47099	0.18193	0.34183	0.22113	0.48735	0.58258	0.37311	0.39743	0.39463	0.42091	0.47483	0.43955	0.53556	0.16838	0.39434
cg21545245	1.6481	2.0662	9.5092	1.64e-13	2.03e-10	chr21	16243047	-	cg21545245	10786948	0.61167	0.82127	0.75758	0.77439	0.76797	0.72132	0.83619	0.86463	0.68404	0.82015	0.86501	0.57164	0.82794	0.88581	0.74097	0.80163	0.70667	0.64778	0.82164	0.84015	0.7696	0.63238	0.81206	0.82383	0.83125	0.65979	0.82853	0.56206	0.9256	0.84444	0.82827	0.86608	0.7555	0.8012	0.91576	0.76893	0.87748	0.58473	0.79143
cg19769147	1.1154	0.3511	9.5016	1.69e-13	2.08e-10	chr14	105860954	-	cg19769147	9686220	0.36401	0.50713	0.51142	0.57505	0.51297	0.58836	0.57905	0.49715	0.46451	0.54807	0.65772	0.4702	0.5751	0.61709	0.54372	0.44508	0.57092	0.42142	0.5518	0.61077	0.55894	0.36335	0.54468	0.62176	0.63447	0.4011	0.50493	0.37513	0.6177	0.67903	0.58383	0.66075	0.636	0.53701	0.72631	0.59929	0.66828	0.38147	0.60717
cg19513654	1.731	-1.4667	9.4979	1.72e-13	2.1e-10	chr4	139314416	+	cg19513654	22648207	0.1802	0.35259	0.22917	0.31469	0.26774	0.17776	0.31819	0.37463	0.21686	0.26224	0.31846	0.11728	0.22221	0.31508	0.28827	0.24841	0.19488	0.13488	0.31133	0.37	0.20722	0.07362	0.25681	0.29957	0.21601	0.10442	0.32404	0.13566	0.51212	0.48272	0.29201	0.28555	0.18682	0.33029	0.48333	0.31637	0.40584	0.09846	0.27628
cg05983814	1.3731	-1.3087	9.4873	1.79e-13	2.18e-10	chr17	72276388	+	cg05983814	46651250	0.1836	0.24588	0.23281	0.29297	0.34568	0.30691	0.3388	0.28812	0.14236	0.20547	0.26789	0.14366	0.3346	0.38742	0.2454	0.30535	0.2791	0.18442	0.2724	0.26009	0.26997	0.18758	0.33746	0.34581	0.38839	0.17273	0.23608	0.11417	0.40834	0.44251	0.23104	0.39636	0.34142	0.32758	0.46136	0.30108	0.39443	0.14985	0.29626
cg14774440	1.201	-1.1219	9.483	1.82e-13	2.21e-10	chr8	37730745	+	cg14774440	93760301	0.25937	0.32934	0.33505	0.30573	0.29652	0.22698	0.43685	0.30832	0.24226	0.30309	0.35743	0.18276	0.34087	0.38764	0.33873	0.27066	0.30791	0.19704	0.32647	0.33437	0.26765	0.19954	0.33616	0.35567	0.29966	0.18715	0.27271	0.17612	0.35303	0.45801	0.30872	0.37622	0.31126	0.38103	0.42481	0.3725	0.53485	0.18464	0.27356
cg12906136	1.8697	-1.8403	9.4822	1.82e-13	2.22e-10	chr20	57353901	-	cg12906136	93655978	0.12455	0.3227	0.12539	0.32555	0.18311	0.11811	0.36866	0.32128	0.09408	0.1968	0.33043	0.14251	0.25359	0.22622	0.14617	0.12233	0.12765	0.11254	0.28451	0.25617	0.20455	0.09507	0.17937	0.2591	0.27337	0.07084	0.14144	0.06336	0.33164	0.41052	0.24637	0.33763	0.23693	0.36619	0.35871	0.28488	0.30215	0.07711	0.24975
cg16625613	1.5136	-0.1991	9.4813	1.83e-13	2.22e-10	chr3	46503692	-	cg16625613	90713443	0.29492	0.40332	0.51022	0.48123	0.39795	0.40225	0.56602	0.54386	0.2395	0.40363	0.50506	0.23548	0.47193	0.50254	0.35876	0.43298	0.41155	0.33509	0.50636	0.57032	0.42062	0.31636	0.55761	0.49834	0.62831	0.26163	0.47735	0.19199	0.55807	0.62588	0.39318	0.54084	0.50348	0.38511	0.66626	0.49767	0.59766	0.34761	0.52002
cg00658441	1.4631	2.0027	9.4729	1.89e-13	2.28e-10	chr19	39511868	-	cg00658441	20661538	0.68474	0.82617	0.73291	0.76464	0.81239	0.77273	0.86747	0.82556	0.63264	0.64778	0.87506	0.57421	0.80646	0.7674	0.73788	0.81475	0.77747	0.61669	0.82929	0.86343	0.78823	0.68192	0.80705	0.8434	0.8661	0.63234	0.78836	0.56515	0.89585	0.86288	0.73424	0.84585	0.82567	0.82584	0.87637	0.81227	0.83925	0.63006	0.83968
cg00809335	1.0843	1.9239	9.4682	1.92e-13	2.31e-10	chr5	109004789	+	cg00809335	61753291	0.51117	0.83152	0.72926	0.83058	0.8124	0.78766	0.83255	0.85225	0.62168	0.79496	0.81532	0.65572	0.79647	0.83949	0.73172	0.77934	0.7878	0.75962	0.82595	0.83451	0.77555	0.67973	0.81273	0.81089	0.84276	0.69698	0.78537	0.59854	0.84577	0.86791	0.8196	0.79879	0.79243	0.82226	0.73823	0.82509	0.86929	0.62045	0.79092
cg06569739	1.4436	-1.0749	9.4549	2.02e-13	2.42e-10	chr1	95064974	+	cg06569739	68683898	0.22854	0.35912	0.3477	0.31564	0.20907	0.27366	0.39096	0.28419	0.19337	0.33549	0.42321	0.22318	0.27377	0.34981	0.24847	0.3122	0.25749	0.20696	0.35651	0.35098	0.32334	0.1763	0.42513	0.44738	0.34883	0.19007	0.32018	0.10252	0.42129	0.41139	0.29326	0.43482	0.29993	0.368	0.5143	0.38163	0.47676	0.15808	0.326
cg16453878	0.9719	0.7458	9.4525	2.04e-13	2.44e-10	chr1	216285473	-	cg16453878	39782853	0.36889	0.53946	0.63344	0.69196	0.67429	0.70238	0.62671	0.6525	0.49748	0.6004	0.60305	0.51574	0.64653	0.64708	0.62345	0.66097	0.69226	0.48062	0.61013	0.66442	0.68108	0.45914	0.64132	0.65679	0.66398	0.49831	0.62971	0.54556	0.60207	0.70418	0.66471	0.64597	0.62626	0.6284	0.65794	0.71131	0.69787	0.63233	0.61372
cg04250732	1.1994	0.2621	9.4512	2.05e-13	2.45e-10	chr16	57391655	-	cg04250732	1765147	0.2855	0.54219	0.49241	0.65501	0.56169	0.44605	0.56365	0.51947	0.32237	0.5284	0.50388	0.35943	0.60677	0.61968	0.4484	0.50283	0.59305	0.32855	0.5719	0.56141	0.54793	0.43046	0.55029	0.56664	0.64785	0.40328	0.51321	0.35989	0.60443	0.52546	0.54484	0.59655	0.56383	0.66258	0.73592	0.53397	0.66347	0.35975	0.52185
cg10980788	1.28	-0.1828	9.4498	2.06e-13	2.45e-10	chr9	75388713	+	cg10980788	88767261	0.31646	0.4575	0.51989	0.37827	0.44671	0.37489	0.61458	0.5551	0.34038	0.32479	0.52397	0.28035	0.55442	0.5627	0.42419	0.51109	0.49725	0.36659	0.47	0.46206	0.5733	0.32333	0.62533	0.40624	0.53467	0.31192	0.47415	0.29648	0.56997	0.41574	0.49293	0.5731	0.45579	0.55235	0.58253	0.49226	0.60831	0.25904	0.56072
cg16611662	2.2136	1.4189	9.4506	2.06e-13	2.45e-10	chr21	33736934	+	cg16611662	91796938	0.24484	0.82833	0.51866	0.74974	0.75259	0.67958	0.83481	0.85262	0.51883	0.59774	0.69872	0.39656	0.76775	0.81618	0.73277	0.84504	0.73245	0.44645	0.79659	0.76737	0.73364	0.47333	0.78969	0.80796	0.80975	0.49768	0.74686	0.45825	0.79948	0.83916	0.70142	0.83899	0.71432	0.83861	0.88197	0.84228	0.84764	0.5528	0.55245
cg19487885	1.0497	1.2501	9.444	2.11e-13	2.5e-10	chr16	66631572	+	cg19487885	96674492	0.39806	0.65934	0.74387	0.73242	0.7507	0.7123	0.73257	0.72374	0.56524	0.66618	0.72791	0.72695	0.74338	0.69808	0.75914	0.77892	0.74381	0.50112	0.7832	0.71875	0.68395	0.55085	0.69827	0.73091	0.79117	0.44351	0.69473	0.65883	0.7277	0.77314	0.6664	0.71475	0.73761	0.75186	0.74826	0.77135	0.78341	0.59589	0.71414
cg12880814	1.9607	1.4579	9.4433	2.11e-13	2.5e-10	chr13	32497965	+	cg12880814	56702121	0.58278	0.77197	0.76847	0.77356	0.82948	0.59387	0.84971	0.7378	0.42643	0.73773	0.78967	0.38028	0.78826	0.82521	0.74726	0.71077	0.76075	0.66958	0.73738	0.77924	0.73517	0.55518	0.7105	0.82661	0.76137	0.3836	0.57914	0.32773	0.77337	0.89178	0.73821	0.86778	0.79415	0.83991	0.83457	0.64875	0.86339	0.411	0.7908
cg09005125	1.5069	1.6417	9.4421	2.12e-13	2.51e-10	chr5	66296978	-	cg09005125	59681890	0.62253	0.7616	0.7523	0.70937	0.79755	0.70844	0.80726	0.8234	0.60841	0.74215	0.73331	0.56705	0.77281	0.79768	0.60494	0.74873	0.65849	0.57583	0.84587	0.76657	0.74405	0.61168	0.86503	0.76238	0.80327	0.58356	0.7219	0.51868	0.87739	0.85975	0.70352	0.83866	0.7431	0.81516	0.87758	0.80979	0.87362	0.53904	0.81351
cg03904435	2.0296	2.0678	9.4364	2.17e-13	2.55e-10	chr5	145553369	-	cg03904435	64721840	0.57832	0.84539	0.65571	0.78043	0.85859	0.77169	0.82283	0.89434	0.51569	0.67548	0.76037	0.53634	0.84553	0.81279	0.67439	0.86323	0.66379	0.64397	0.89304	0.85961	0.8005	0.62804	0.88009	0.86699	0.88541	0.6603	0.71772	0.55284	0.90753	0.88789	0.80548	0.89053	0.78636	0.87951	0.92832	0.87727	0.91557	0.58703	0.7806
cg26713735	1.5755	-1.4174	9.4301	2.22e-13	2.61e-10	chr7	81475350	-	cg26713735	59752546	0.12214	0.36522	0.23173	0.23892	0.34163	0.25132	0.35664	0.34112	0.16155	0.31624	0.38416	0.13026	0.18329	0.29979	0.21821	0.25096	0.21064	0.1431	0.31859	0.40015	0.28773	0.14659	0.29703	0.24169	0.26367	0.11078	0.32389	0.15654	0.3278	0.56009	0.34593	0.20814	0.23053	0.23257	0.5019	0.31155	0.38577	0.13697	0.27537
cg25564764	1.3365	2.2017	9.4284	2.23e-13	2.62e-10	chr13	31350953	-	cg25564764	64704558	0.76214	0.84358	0.82169	0.79307	0.85433	0.78211	0.84127	0.86205	0.7429	0.80634	0.86231	0.53176	0.81782	0.88177	0.80233	0.67775	0.86219	0.70889	0.8343	0.82097	0.82084	0.67853	0.8065	0.89129	0.90702	0.6925	0.83169	0.64032	0.88314	0.83712	0.80242	0.86148	0.81539	0.87095	0.88717	0.86046	0.87352	0.58016	0.82305
cg07018068	0.9565	1.0212	9.4237	2.27e-13	2.65e-10	chr3	124516657	-	cg07018068	4603244	0.48993	0.70484	0.62961	0.67509	0.71246	0.6741	0.69716	0.67174	0.54837	0.63499	0.70378	0.53887	0.7553	0.6891	0.70447	0.64085	0.6595	0.5353	0.60779	0.68708	0.70152	0.59133	0.60836	0.73326	0.70458	0.5004	0.57232	0.51319	0.69086	0.74849	0.69771	0.74429	0.66237	0.71376	0.81053	0.62938	0.76745	0.52628	0.75351
cg03376308	1.2731	-1.2028	9.4168	2.33e-13	2.71e-10	chr10	3497811	-	cg03376308	49727942	0.18405	0.34688	0.39925	0.31238	0.24167	0.22912	0.41919	0.36311	0.17452	0.34161	0.40045	0.21258	0.32261	0.31478	0.33846	0.1964	0.33869	0.15183	0.31448	0.36515	0.34681	0.1968	0.34363	0.3295	0.37539	0.16595	0.19746	0.18854	0.30765	0.43797	0.38577	0.2936	0.25245	0.29014	0.41237	0.43171	0.3793	0.23814	0.37512
cg12456597	1.4039	2.2678	9.404	2.45e-13	2.84e-10	chr1	165611525	+	cg12456597	98784968	0.64473	0.82721	0.83113	0.78619	0.86732	0.85367	0.86357	0.89445	0.67868	0.77329	0.80165	0.68954	0.84591	0.89882	0.87614	0.82716	0.76285	0.64359	0.84319	0.81001	0.86541	0.71357	0.85321	0.87917	0.90046	0.71771	0.78187	0.62279	0.8867	0.91778	0.86571	0.89921	0.76981	0.80431	0.93013	0.86279	0.90012	0.69571	0.80152
cg26541442	1.1007	-0.7426	9.3941	2.55e-13	2.94e-10	chr9	78994692	+	cg26541442	16687918	0.25296	0.43128	0.39964	0.43076	0.37276	0.31868	0.4326	0.40134	0.2518	0.41731	0.36563	0.23887	0.40127	0.41253	0.31842	0.45759	0.29503	0.28789	0.48475	0.38914	0.32326	0.32577	0.38668	0.38153	0.39833	0.27159	0.37904	0.21377	0.47285	0.42307	0.37231	0.28002	0.38813	0.40946	0.47313	0.46441	0.51311	0.24945	0.33967
cg11525404	2.0941	-1.8485	9.3914	2.57e-13	2.96e-10	chr1	88054230	+	cg11525404	87760109	0.1355	0.29565	0.15005	0.24891	0.30873	0.20808	0.27056	0.26386	0.10083	0.1303	0.18387	0.07177	0.28859	0.288	0.23672	0.10137	0.21293	0.08846	0.22748	0.30998	0.20437	0.07528	0.19707	0.2134	0.3417	0.03807	0.08481	0.04876	0.33219	0.38874	0.16384	0.37348	0.25676	0.29094	0.45446	0.3504	0.40627	0.11749	0.24261
cg02719954	1.5009	1.628	9.3823	2.66e-13	3.06e-10	chr8	23830907	-	cg02719954	24714887	0.68979	0.81545	0.82037	0.77037	0.72906	0.74793	0.84971	0.80733	0.66281	0.65304	0.69449	0.42202	0.74704	0.7685	0.73197	0.81955	0.77328	0.5721	0.78431	0.71583	0.8032	0.6374	0.80709	0.78332	0.77618	0.62838	0.65046	0.54097	0.85453	0.89589	0.82688	0.82318	0.85752	0.79289	0.85757	0.82327	0.74051	0.48818	0.78863
cg06585734	1.5577	0.641	9.3796	2.69e-13	3.08e-10	chr3	46037942	-	cg06585734	55806856	0.34433	0.5726	0.59697	0.60559	0.69319	0.53507	0.63806	0.73711	0.3776	0.55215	0.69359	0.42724	0.65987	0.64821	0.50574	0.54028	0.54688	0.42695	0.57783	0.67051	0.59602	0.43839	0.7037	0.63156	0.68272	0.43206	0.60234	0.3248	0.67957	0.72734	0.6648	0.81053	0.63291	0.71833	0.8533	0.6591	0.63154	0.38586	0.62069
cg08372315	2.2834	-2.2025	9.3723	2.76e-13	3.16e-10	chr11	113844382	+	cg08372315	26734919	0.0471	0.19049	0.27781	0.15071	0.13951	0.11301	0.27693	0.17783	0.05329	0.06381	0.27577	0.07587	0.27821	0.18105	0.20212	0.1857	0.13286	0.06254	0.24987	0.12014	0.16821	0.05238	0.26548	0.1586	0.28973	0.051	0.06554	0.05985	0.41129	0.45375	0.22277	0.39931	0.29762	0.30518	0.33294	0.26471	0.44046	0.05316	0.2389
cg17146917	2.2629	0.2939	9.3525	2.98e-13	3.38e-10	chr17	4674194	+	cg17146917	75682845	0.33023	0.3428	0.52887	0.62449	0.57557	0.42341	0.60619	0.5284	0.25355	0.63011	0.64164	0.18296	0.51467	0.76386	0.39432	0.41903	0.53578	0.34478	0.69737	0.60327	0.48488	0.26922	0.49969	0.61234	0.70447	0.29246	0.48307	0.2185	0.68502	0.69105	0.5237	0.6658	0.3863	0.70432	0.87926	0.68807	0.63692	0.24945	0.52321
cg19642177	2.0426	-0.0308	9.3465	3.05e-13	3.45e-10	chr6	74270821	-	cg19642177	7725481	0.22544	0.48379	0.4522	0.60056	0.41526	0.41438	0.69202	0.54289	0.18252	0.47355	0.49348	0.27008	0.66951	0.54531	0.30578	0.38183	0.43646	0.28076	0.4836	0.56186	0.3958	0.19355	0.51137	0.53479	0.57969	0.26427	0.39351	0.1977	0.66751	0.58197	0.49825	0.67654	0.58449	0.6629	0.68698	0.52952	0.76083	0.23404	0.53892
cg14781778	1.068	1.5706	9.3452	3.07e-13	3.45e-10	chr22	45608692	-	cg14781778	66684599	0.63075	0.79136	0.72384	0.8427	0.70685	0.70408	0.79008	0.80103	0.62052	0.72678	0.77305	0.59739	0.80981	0.76158	0.73058	0.68991	0.71364	0.64052	0.7545	0.75082	0.74326	0.57575	0.78037	0.74044	0.76334	0.58498	0.74152	0.60702	0.77786	0.86267	0.79237	0.73167	0.82843	0.78426	0.76557	0.7581	0.84451	0.6933	0.79025
cg16951074	1.4404	0.2555	9.3387	3.14e-13	3.52e-10	chr2	60755359	+	cg16951074	90765498	0.30761	0.57674	0.68086	0.52979	0.50907	0.56935	0.62942	0.53618	0.32433	0.49625	0.58971	0.32589	0.6935	0.66101	0.57478	0.48269	0.55718	0.33291	0.53945	0.58266	0.53503	0.30048	0.5654	0.58662	0.63447	0.34678	0.54641	0.30117	0.59257	0.70661	0.55249	0.56035	0.62328	0.50754	0.6725	0.51138	0.56588	0.39973	0.66119
cg00794161	1.446	1.5222	9.3328	3.21e-13	3.59e-10	chr5	36277883	-	cg00794161	37626881	0.53989	0.76453	0.78633	0.74604	0.76891	0.67175	0.79991	0.81895	0.54702	0.67666	0.77084	0.52279	0.73798	0.80039	0.64414	0.72584	0.66586	0.6758	0.73647	0.74191	0.71121	0.61898	0.81768	0.76177	0.76175	0.58821	0.75938	0.44849	0.85651	0.81153	0.6925	0.81802	0.73481	0.78215	0.85914	0.78502	0.82704	0.54255	0.77265
cg13810536	1.9958	-1.3394	9.3329	3.21e-13	3.59e-10	chr17	39648905	+	cg13810536	50799248	0.13063	0.32523	0.18073	0.399	0.29104	0.17681	0.4102	0.40896	0.14127	0.45757	0.24735	0.12118	0.44077	0.27931	0.13084	0.17432	0.27119	0.11745	0.25722	0.26498	0.31313	0.10825	0.20189	0.3776	0.38069	0.12574	0.23329	0.10725	0.40161	0.16706	0.45133	0.3803	0.31278	0.40487	0.386	0.40556	0.34241	0.12151	0.31414
cg19835618	1.3525	2.127	9.3304	3.24e-13	3.61e-10	chr16	67424855	+	cg19835618	26754522	0.69395	0.80128	0.82308	0.88325	0.7761	0.78936	0.8203	0.78267	0.67106	0.80092	0.80924	0.64901	0.81263	0.88998	0.82632	0.73964	0.76466	0.69763	0.8599	0.83372	0.77409	0.6503	0.80603	0.7741	0.86915	0.67606	0.77389	0.64821	0.87295	0.91058	0.8397	0.85401	0.78778	0.8611	0.86047	0.88902	0.88944	0.66798	0.78776
cg11626153	1.9623	1.1858	9.3276	3.28e-13	3.64e-10	chr3	141456305	-	cg11626153	75652206	0.46121	0.77553	0.7173	0.72382	0.68191	0.51502	0.81433	0.80689	0.41976	0.72897	0.7883	0.44401	0.67915	0.70085	0.67789	0.65064	0.45614	0.61777	0.75383	0.78368	0.4823	0.45781	0.79178	0.64154	0.83936	0.41241	0.79215	0.39774	0.82557	0.71564	0.69188	0.73271	0.7293	0.72664	0.78838	0.78649	0.78742	0.37158	0.67798
cg07894813	1.3483	-1.2257	9.3237	3.33e-13	3.69e-10	chr12	45686119	+	cg07894813	86692856	0.23965	0.34035	0.32395	0.31949	0.26148	0.20579	0.35148	0.3637	0.18077	0.25521	0.34282	0.22034	0.26136	0.29624	0.31165	0.30544	0.20437	0.19927	0.37802	0.32263	0.25384	0.18614	0.36099	0.35231	0.2993	0.14428	0.30307	0.14234	0.43806	0.4966	0.25737	0.36471	0.25377	0.34848	0.41774	0.38883	0.44127	0.16649	0.28062
cg13828236	1.0315	0.7502	9.3164	3.42e-13	3.78e-10	chr7	80970	+	cg13828236	87696171	0.47415	0.60065	0.53296	0.67529	0.62907	0.64732	0.68832	0.67495	0.43653	0.57155	0.65613	0.47182	0.63172	0.62569	0.61102	0.60002	0.58093	0.50846	0.6266	0.69681	0.63875	0.48593	0.63194	0.67736	0.65867	0.49119	0.5723	0.48565	0.623	0.76015	0.62559	0.69682	0.65035	0.67933	0.71709	0.66284	0.71729	0.46301	0.60552
cg22935962	1.2088	-0.6856	9.3109	3.49e-13	3.84e-10	chr12	49499168	+	cg22935962	53755280	0.29524	0.34225	0.43681	0.39675	0.40432	0.40123	0.39588	0.40353	0.26299	0.27235	0.38726	0.23842	0.42353	0.44302	0.34188	0.40787	0.37119	0.25914	0.41566	0.38219	0.35147	0.28757	0.51535	0.33865	0.46254	0.28542	0.37555	0.15295	0.4821	0.45083	0.31731	0.50196	0.40792	0.39976	0.5276	0.40959	0.54802	0.23141	0.40394
cg11081049	1.5624	-0.8591	9.3082	3.53e-13	3.87e-10	chr2	138721454	-	cg11081049	64680237	0.31204	0.4391	0.24846	0.37689	0.41908	0.29907	0.42902	0.43366	0.23302	0.43804	0.31928	0.18679	0.3455	0.45405	0.28978	0.2989	0.34221	0.19591	0.26227	0.49686	0.28704	0.16576	0.38672	0.3871	0.40044	0.22374	0.36757	0.11035	0.54682	0.53684	0.41958	0.37839	0.25404	0.43103	0.55318	0.4803	0.54559	0.176	0.30477
cg12199583	1.0853	0.649	9.3071	3.54e-13	3.87e-10	chr3	111896378	-	cg12199583	57787568	0.52108	0.72659	0.57261	0.63083	0.57771	0.53002	0.67933	0.65546	0.49634	0.59783	0.69805	0.46511	0.69226	0.56251	0.56755	0.6499	0.57765	0.48217	0.62589	0.61318	0.54245	0.5021	0.65387	0.63897	0.63416	0.51345	0.63866	0.43935	0.6932	0.74199	0.58094	0.59827	0.53657	0.65305	0.66961	0.65594	0.75504	0.43401	0.63053
cg23423086	2.3924	1.1612	9.3122	3.54e-13	3.87e-10	chr11	85856245	-	cg23423086	52746151	0.55347	0.59346	0.58915	0.79797	0.57095	0.67745	0.66324	0.75085	0.59145	0.76937	0.65007	0.21942	0.69182	0.84683	0.68231	0.5819	0.7193	0.34234	0.67884	0.64633	0.5853	0.34162	0.72593	0.79086	0.69362	0.27426	0.5508	0.26807	0.88225	0.86509	0.77702	0.83746	0.593	0.77402	0.92921	0.81966	0.75484	0.36908	0.71267
cg27184903	1.5059	-1.3097	9.3041	3.59e-13	3.91e-10	chr15	29285727	+	cg27184903	89708182	0.23761	0.35258	0.31935	0.29797	0.36406	0.18047	0.37161	0.32749	0.17495	0.27375	0.35983	0.19107	0.22975	0.33557	0.28068	0.25791	0.2885	0.16922	0.28144	0.28393	0.29854	0.20422	0.35537	0.29581	0.35954	0.16951	0.14998	0.1237	0.4016	0.42068	0.26382	0.28465	0.29811	0.37738	0.45696	0.40414	0.33698	0.10203	0.21293
cg15603096	1.7897	0.5999	9.2953	3.71e-13	4.03e-10	chr8	28961450	+	cg15603096	28793587	0.34082	0.67374	0.63359	0.64955	0.52307	0.48907	0.73704	0.66447	0.4814	0.64098	0.66932	0.39045	0.67864	0.51116	0.42455	0.47726	0.40246	0.42573	0.72434	0.70619	0.52388	0.44492	0.7141	0.65519	0.66182	0.3699	0.65918	0.33081	0.76684	0.72908	0.60393	0.67896	0.5905	0.57333	0.68733	0.64796	0.67216	0.33121	0.61924
cg04508912	1.3455	1.2716	9.2932	3.74e-13	4.05e-10	chr7	16844714	-	cg04508912	41723103	0.56	0.7414	0.73026	0.64465	0.73932	0.62458	0.74956	0.74867	0.63116	0.68876	0.74877	0.65687	0.71183	0.69691	0.75899	0.69685	0.5299	0.52743	0.79221	0.69696	0.75954	0.56198	0.81438	0.74859	0.69267	0.45886	0.67884	0.46825	0.83908	0.76463	0.74364	0.72799	0.69005	0.71604	0.79483	0.78539	0.80358	0.55187	0.67133
cg27230067	0.9351	-0.1877	9.2929	3.74e-13	4.05e-10	chr1	77933593	+	cg27230067	35784539	0.35411	0.4493	0.42626	0.4849	0.46706	0.41194	0.50603	0.50817	0.37748	0.44088	0.48394	0.32341	0.44909	0.46668	0.40688	0.47179	0.36779	0.37362	0.51403	0.50468	0.46809	0.39074	0.50902	0.47666	0.48833	0.33491	0.47477	0.3027	0.60628	0.59205	0.45704	0.48086	0.46442	0.54186	0.559	0.5092	0.56864	0.32763	0.47206
cg23682647	1.6458	0.5121	9.286	3.84e-13	4.15e-10	chr3	185265093	+	cg23682647	17772894	0.26321	0.75797	0.57638	0.59668	0.63829	0.50513	0.74443	0.67659	0.33061	0.5527	0.61133	0.34573	0.63763	0.54745	0.48254	0.52919	0.38429	0.45325	0.65412	0.57396	0.53887	0.47164	0.63954	0.65345	0.65495	0.3754	0.5232	0.30203	0.71925	0.73314	0.59031	0.69512	0.49375	0.59169	0.7965	0.67097	0.7412	0.33088	0.62358
cg18993988	2.0929	0.8475	9.2838	3.87e-13	4.18e-10	chr17	60689175	-	cg18993988	1807862	0.36934	0.5961	0.58521	0.63639	0.76595	0.59705	0.79642	0.67396	0.34618	0.52971	0.78031	0.40573	0.73295	0.74936	0.71215	0.61453	0.53425	0.37736	0.65794	0.68299	0.67967	0.4454	0.69737	0.79476	0.61329	0.3711	0.49063	0.29247	0.81697	0.86884	0.59995	0.74687	0.57287	0.54817	0.80802	0.72511	0.87184	0.34763	0.64841
cg03237401	1.4344	0.013	9.2829	3.89e-13	4.19e-10	chr1	193104672	+	cg03237401	22799882	0.43354	0.59481	0.58583	0.44749	0.41173	0.40969	0.56725	0.47614	0.30239	0.49816	0.64838	0.38688	0.52283	0.48793	0.47595	0.71025	0.44061	0.34551	0.57825	0.49613	0.40778	0.45009	0.60535	0.54235	0.55088	0.2228	0.42406	0.27736	0.63691	0.62874	0.52113	0.53345	0.52191	0.52272	0.70592	0.5042	0.65481	0.30731	0.56437
cg03102881	1.6595	1.6549	9.282	3.9e-13	4.19e-10	chr16	81130802	-	cg03102881	9668488	0.52267	0.82257	0.8168	0.7609	0.74061	0.65043	0.84333	0.78897	0.54971	0.75638	0.84188	0.53719	0.88279	0.66182	0.65207	0.64875	0.63564	0.59281	0.8333	0.74928	0.71431	0.55368	0.80402	0.75166	0.87019	0.60395	0.73349	0.57357	0.85772	0.89955	0.72228	0.85198	0.8426	0.73408	0.87166	0.81562	0.82428	0.58111	0.73924
cg27060893	2.5747	-0.0819	9.283	3.94e-13	4.23e-10	chr19	40845275	+	cg27060893	76693576	0.15713	0.51769	0.48875	0.4792	0.42113	0.39637	0.5369	0.52432	0.13037	0.4868	0.473	0.204	0.60465	0.44113	0.2428	0.47217	0.65139	0.27535	0.70678	0.47349	0.31113	0.25585	0.72799	0.42969	0.6237	0.22313	0.36427	0.14652	0.76068	0.72063	0.39635	0.71536	0.58059	0.5266	0.7939	0.6399	0.85206	0.15596	0.56545
cg03021313	1.7137	-1.9231	9.2701	4.08e-13	4.34e-10	chr4	174099006	+	cg03021313	85740924	0.13898	0.23014	0.12769	0.19834	0.25328	0.24199	0.29968	0.24072	0.08904	0.21316	0.15218	0.07562	0.21006	0.22108	0.15685	0.26724	0.17389	0.11294	0.18901	0.1768	0.17108	0.10563	0.25752	0.32634	0.21243	0.08321	0.19388	0.10572	0.45205	0.3065	0.19038	0.23199	0.19769	0.28863	0.42852	0.23585	0.41433	0.09782	0.1954
cg22647738	1.3766	-0.1131	9.2637	4.18e-13	4.44e-10	chr17	34304462	-	cg22647738	3756950	0.32037	0.62507	0.47596	0.54951	0.40857	0.43059	0.60024	0.48554	0.36275	0.52416	0.50317	0.3238	0.37657	0.4355	0.42849	0.53136	0.30883	0.31869	0.62017	0.56915	0.43136	0.36038	0.52706	0.4179	0.54071	0.31426	0.52047	0.25128	0.60653	0.58268	0.43926	0.57424	0.45012	0.4811	0.56923	0.56183	0.62438	0.23863	0.44787
cg26989103	1.2395	-0.4076	9.2612	4.22e-13	4.48e-10	chr8	110099582	+	cg26989103	41751235	0.21032	0.43323	0.32145	0.44179	0.4672	0.35861	0.48592	0.55451	0.30227	0.34912	0.46907	0.29721	0.44365	0.505	0.35312	0.40975	0.41737	0.33761	0.48915	0.39706	0.49511	0.30658	0.43588	0.43337	0.48426	0.25857	0.46379	0.2315	0.56164	0.59358	0.37776	0.49097	0.38545	0.51273	0.57564	0.495	0.52317	0.27674	0.50659
cg03353742	2.0808	-0.251	9.2571	4.29e-13	4.53e-10	chr18	53132345	+	cg03353742	39717897	0.21005	0.51279	0.42561	0.577	0.42765	0.43804	0.5747	0.64494	0.20992	0.5799	0.30616	0.09994	0.49154	0.53109	0.30408	0.4586	0.39759	0.28023	0.554	0.58145	0.36238	0.27475	0.65499	0.57655	0.40565	0.18439	0.58689	0.20514	0.63007	0.64712	0.57256	0.63837	0.49833	0.53214	0.72493	0.5222	0.72665	0.18522	0.5159
cg15107286	1.5666	0.9578	9.2573	4.29e-13	4.53e-10	chr17	28194734	+	cg15107286	9750373	0.5439	0.699	0.70488	0.72884	0.56754	0.57652	0.76415	0.68047	0.5063	0.68701	0.65339	0.4236	0.67364	0.66046	0.5638	0.6037	0.51196	0.49782	0.81365	0.69801	0.55273	0.50718	0.66176	0.67886	0.72263	0.44426	0.67512	0.42975	0.80466	0.71548	0.6835	0.72358	0.69118	0.6481	0.80026	0.81729	0.79785	0.42758	0.71765
cg14947516	1.6388	-0.9787	9.255	4.32e-13	4.55e-10	chr6	14273569	+	cg14947516	31685238	0.17633	0.32812	0.3143	0.3388	0.33633	0.39347	0.38009	0.3763	0.1859	0.19278	0.38575	0.20328	0.38335	0.3768	0.32573	0.30322	0.32351	0.17572	0.31625	0.32473	0.33366	0.19191	0.48911	0.36899	0.39413	0.17409	0.29329	0.113	0.44997	0.57001	0.22542	0.48189	0.40062	0.43854	0.54881	0.34958	0.48565	0.13452	0.29664
cg23031705	1.1439	-0.2372	9.2528	4.36e-13	4.58e-10	chr22	28390866	+	cg23031705	10701183	0.27969	0.46237	0.34419	0.48485	0.51048	0.45597	0.52956	0.54905	0.28028	0.37595	0.46814	0.3273	0.45063	0.51247	0.37586	0.46175	0.42684	0.31929	0.41425	0.57923	0.44364	0.31591	0.46633	0.48972	0.50509	0.33813	0.36545	0.24526	0.59818	0.63963	0.46687	0.58474	0.44892	0.56478	0.65049	0.50653	0.5344	0.24237	0.46357
cg00093315	1.7424	0.4378	9.2446	4.5e-13	4.7e-10	chr13	27827907	-	cg00093315	7608184	0.32907	0.63683	0.59977	0.77418	0.59283	0.35547	0.61309	0.68056	0.32433	0.56254	0.55179	0.28561	0.56789	0.59355	0.62159	0.40596	0.49004	0.41136	0.70009	0.59394	0.54005	0.29876	0.53375	0.58757	0.68752	0.35573	0.54269	0.29577	0.73949	0.68755	0.73477	0.63357	0.71163	0.65607	0.59761	0.63209	0.53121	0.35614	0.65831
cg11462713	1.1393	0.3202	9.2371	4.63e-13	4.82e-10	chr12	92553192	+	cg11462713	87645353	0.44283	0.5194	0.50516	0.52941	0.54371	0.63023	0.63241	0.59084	0.30821	0.57169	0.61449	0.36048	0.53265	0.60047	0.52855	0.38259	0.5136	0.4161	0.57229	0.65469	0.63494	0.44453	0.56971	0.67283	0.58761	0.37526	0.60522	0.42329	0.66125	0.64713	0.53524	0.61356	0.62729	0.69175	0.69095	0.5508	0.55369	0.41152	0.59226
cg25186292	1.4276	0.1943	9.2161	5.02e-13	5.17e-10	chr3	122492971	-	cg25186292	75736950	0.31044	0.56953	0.53474	0.6005	0.48393	0.58069	0.56243	0.64092	0.35247	0.49871	0.59038	0.31639	0.59147	0.57494	0.36653	0.54767	0.42449	0.44968	0.53721	0.61639	0.42598	0.3458	0.57767	0.60648	0.58441	0.35264	0.46649	0.3166	0.67477	0.7329	0.49788	0.66438	0.5175	0.60961	0.70895	0.6049	0.67025	0.28729	0.58669
cg08640361	1.1483	1.676	9.2154	5.03e-13	5.18e-10	chr6	134494620	-	cg08640361	17651190	0.57858	0.75158	0.71199	0.77452	0.76155	0.7527	0.78556	0.79914	0.67614	0.72612	0.8115	0.57327	0.76237	0.75755	0.68599	0.78872	0.67604	0.64688	0.8245	0.7979	0.72385	0.671	0.80047	0.76109	0.79244	0.73065	0.75598	0.59293	0.84337	0.8873	0.72035	0.78071	0.77227	0.78087	0.83408	0.8248	0.81942	0.53937	0.78686
cg18088139	1.0315	0.3418	9.2066	5.2e-13	5.32e-10	chr20	20248664	+	cg18088139	97763332	0.48053	0.58281	0.5304	0.66541	0.55179	0.55959	0.67562	0.54463	0.42863	0.51422	0.61581	0.46037	0.58014	0.5866	0.5519	0.48976	0.5585	0.40904	0.58318	0.58455	0.50765	0.43542	0.53042	0.56136	0.5763	0.3508	0.5742	0.34633	0.66447	0.53567	0.59258	0.60061	0.57326	0.55639	0.61139	0.60982	0.60295	0.45731	0.53402
cg06339780	1.2918	0.3063	9.2052	5.23e-13	5.34e-10	chr3	5101744	+	cg06339780	74667259	0.42344	0.57441	0.54754	0.54806	0.5144	0.45338	0.63409	0.51951	0.37855	0.58229	0.50541	0.30198	0.57644	0.66536	0.47711	0.45062	0.51919	0.44268	0.64796	0.61657	0.57873	0.41286	0.61935	0.6762	0.62239	0.4148	0.51515	0.2873	0.65286	0.65943	0.54078	0.57025	0.59439	0.57488	0.69229	0.65554	0.67461	0.3752	0.61643
cg20697417	1.4172	-0.6473	9.205	5.23e-13	5.34e-10	chr1	41786797	-	cg20697417	8701490	0.21689	0.3977	0.32651	0.32551	0.44684	0.43297	0.48573	0.4066	0.25691	0.32735	0.46378	0.20816	0.43985	0.43162	0.39827	0.46537	0.43028	0.19253	0.36652	0.34911	0.53094	0.26347	0.49312	0.3718	0.46373	0.25762	0.21505	0.17246	0.50616	0.54634	0.36496	0.5342	0.49321	0.43232	0.5664	0.32011	0.50642	0.23808	0.40291
cg11962868	1.6425	-1.3729	9.1893	5.56e-13	5.63e-10	chr13	77303943	+	cg11962868	49675161	0.20929	0.27932	0.38249	0.28755	0.23261	0.30488	0.33115	0.35193	0.18393	0.28897	0.39555	0.20182	0.23436	0.31973	0.1777	0.25538	0.19902	0.15823	0.39284	0.31337	0.16342	0.15261	0.38649	0.29495	0.3327	0.08002	0.26223	0.11958	0.44374	0.35969	0.26437	0.3855	0.22307	0.30238	0.50349	0.34749	0.47333	0.11595	0.3243
cg23704914	1.6732	-1.7597	9.189	5.56e-13	5.63e-10	chr8	77867739	-	cg23704914	49600560	0.10921	0.30893	0.2049	0.23014	0.34287	0.21146	0.32212	0.24103	0.11978	0.21677	0.29825	0.09585	0.33332	0.26337	0.24887	0.30577	0.20081	0.09072	0.33739	0.2656	0.28259	0.10858	0.27183	0.28155	0.27424	0.08759	0.09307	0.12392	0.35957	0.12783	0.33034	0.33312	0.19895	0.37796	0.4763	0.38524	0.31527	0.1374	0.28936
cg12719537	0.8875	-0.0819	9.1841	5.67e-13	5.72e-10	chr7	105331531	-	cg12719537	8716884	0.34787	0.4582	0.46858	0.45767	0.45217	0.45858	0.53795	0.50102	0.42668	0.45646	0.50363	0.3258	0.50717	0.5557	0.47938	0.41107	0.46874	0.38526	0.52225	0.50075	0.50494	0.35374	0.51354	0.49449	0.5195	0.3566	0.40781	0.30586	0.46812	0.58054	0.48726	0.54951	0.51579	0.50337	0.60827	0.53823	0.56018	0.39521	0.49375
cg26896312	1.196	2.0991	9.1792	5.78e-13	5.82e-10	chr9	95296503	-	cg26896312	98667992	0.60458	0.79431	0.69697	0.84001	0.81125	0.84093	0.8069	0.84487	0.70102	0.85912	0.80427	0.72526	0.83965	0.85331	0.73795	0.8071	0.71635	0.73524	0.8345	0.87126	0.80599	0.76359	0.8208	0.85298	0.86754	0.65497	0.83016	0.65085	0.87193	0.86463	0.84253	0.85971	0.79197	0.8589	0.82933	0.84092	0.83423	0.62346	0.79477
cg08703857	1.7197	0.0553	9.1751	5.87e-13	5.9e-10	chr7	2653651	+	cg08703857	24623894	0.22005	0.54685	0.35354	0.57365	0.51278	0.37825	0.60507	0.62665	0.28119	0.43966	0.43448	0.25948	0.58071	0.57601	0.43476	0.47607	0.49778	0.42136	0.49531	0.5279	0.53684	0.27493	0.46094	0.61128	0.62569	0.24176	0.31079	0.22689	0.62316	0.78106	0.5188	0.64045	0.56822	0.59688	0.745	0.60332	0.67424	0.2825	0.56814
cg00623437	1.4166	-0.1812	9.1651	6.09e-13	6.11e-10	chr10	94025806	+	cg00623437	53652182	0.29035	0.529	0.44462	0.39839	0.50713	0.38217	0.55845	0.57686	0.35611	0.40398	0.45348	0.25345	0.5493	0.45898	0.41093	0.40593	0.43469	0.3228	0.50786	0.40417	0.43913	0.432	0.50613	0.4896	0.54962	0.27059	0.45342	0.19343	0.60026	0.58192	0.44441	0.54977	0.47451	0.46015	0.69084	0.54284	0.74468	0.29834	0.51704
cg15644668	1.9532	-0.4842	9.1645	6.11e-13	6.12e-10	chr1	218642257	-	cg15644668	98657950	0.20124	0.50886	0.40415	0.39433	0.61496	0.4101	0.52817	0.41629	0.45769	0.37994	0.42647	0.14737	0.47108	0.54525	0.35614	0.24573	0.52922	0.25302	0.35022	0.50019	0.49501	0.14155	0.35764	0.43394	0.4899	0.13761	0.50291	0.22697	0.57187	0.59529	0.43957	0.49964	0.34477	0.48836	0.66914	0.47069	0.47932	0.30833	0.44225
cg25546136	0.9745	-0.1331	9.1642	6.12e-13	6.12e-10	chr1	145118763	+	cg25546136	70601983	0.46584	0.4815	0.49562	0.48539	0.50352	0.4172	0.56399	0.46858	0.34094	0.49793	0.52053	0.37456	0.5101	0.50535	0.52351	0.52996	0.40899	0.35432	0.49814	0.42721	0.47446	0.38818	0.49078	0.50249	0.49976	0.4661	0.48436	0.29775	0.57406	0.49293	0.47902	0.47496	0.4925	0.51853	0.63148	0.52158	0.59678	0.28056	0.42706
cg21567397	1.5543	-0.9315	9.1632	6.14e-13	6.13e-10	chr4	166604392	+	cg21567397	20797846	0.2797	0.47775	0.42058	0.37674	0.3975	0.3519	0.44955	0.38301	0.21716	0.31996	0.33204	0.19238	0.53187	0.22334	0.27361	0.17292	0.29167	0.14483	0.43391	0.36599	0.49356	0.17881	0.49458	0.3475	0.43684	0.14889	0.29426	0.11476	0.47562	0.54944	0.42264	0.45672	0.37123	0.43373	0.48993	0.39012	0.35154	0.20174	0.46413
cg15742700	2.2624	-1.0532	9.1598	6.22e-13	6.2e-10	chr8	11350853	-	cg15742700	81651396	0.13163	0.33579	0.22268	0.24185	0.46243	0.3124	0.31595	0.49234	0.0575	0.25439	0.34711	0.05743	0.25959	0.42032	0.30216	0.33142	0.30556	0.163	0.35282	0.29294	0.33421	0.17051	0.45617	0.34506	0.47878	0.0754	0.29345	0.11862	0.4868	0.52306	0.22201	0.6561	0.36988	0.38617	0.73388	0.39716	0.59378	0.1299	0.39928
cg08924256	1.4218	2.1473	9.159	6.24e-13	6.22e-10	chr8	107672853	-	cg08924256	5692228	0.73298	0.81989	0.77775	0.83424	0.86076	0.82287	0.80547	0.83425	0.76977	0.73806	0.78341	0.61447	0.7726	0.85953	0.75455	0.78759	0.71415	0.62397	0.85984	0.85166	0.79549	0.70416	0.88621	0.83695	0.89864	0.72433	0.83717	0.58109	0.89635	0.90621	0.79305	0.82735	0.76422	0.85575	0.9004	0.84766	0.86283	0.60275	0.78705
cg22715716	0.9849	0.833	9.1448	6.59e-13	6.5e-10	chr16	85936142	-	cg22715716	41701929	0.54136	0.66062	0.66599	0.63665	0.62966	0.55703	0.64482	0.7272	0.50589	0.6395	0.63842	0.4345	0.64233	0.66524	0.6021	0.62813	0.54667	0.56795	0.66791	0.60364	0.6929	0.45879	0.68489	0.64167	0.68928	0.55357	0.576	0.47632	0.7361	0.75467	0.65656	0.71401	0.62204	0.68391	0.72986	0.65029	0.74907	0.53134	0.62547
cg08791656	1.6154	0.9987	9.1422	6.65e-13	6.56e-10	chr6	79668288	-	cg08791656	75750497	0.37985	0.69356	0.52521	0.80929	0.69619	0.65314	0.71639	0.66055	0.48057	0.59584	0.66565	0.57577	0.66011	0.74253	0.64823	0.65607	0.58178	0.38616	0.7833	0.69282	0.60088	0.48465	0.75591	0.75289	0.6615	0.46501	0.74706	0.39347	0.79094	0.78909	0.70258	0.72503	0.68054	0.75048	0.80957	0.73218	0.77865	0.41154	0.56217
cg06721435	2.256	-1.3885	9.1371	6.78e-13	6.66e-10	chr17	1116358	-	cg06721435	23788123	0.20696	0.27342	0.24771	0.2592	0.20432	0.26049	0.36357	0.33261	0.10592	0.2517	0.23894	0.14656	0.35587	0.39022	0.202	0.2349	0.22254	0.10844	0.64568	0.26397	0.19759	0.09563	0.29587	0.31943	0.40177	0.05664	0.15567	0.09896	0.40644	0.4622	0.17996	0.53471	0.33502	0.39037	0.66988	0.36029	0.60679	0.09018	0.28739
cg01439754	1.1946	-0.0479	9.1308	6.95e-13	6.82e-10	chr2	112293267	+	cg01439754	79725396	0.36217	0.51441	0.52115	0.55876	0.46863	0.46103	0.55933	0.50169	0.37055	0.51889	0.49198	0.28483	0.52274	0.5465	0.47778	0.43369	0.43277	0.43172	0.61476	0.50768	0.47813	0.37061	0.37258	0.57073	0.56013	0.334	0.50354	0.16746	0.5972	0.58166	0.51633	0.54343	0.55937	0.55887	0.55911	0.55219	0.62239	0.37884	0.5518
cg11964145	1.4673	-1.5936	9.1173	7.32e-13	7.12e-10	chr2	190523706	-	cg11964145	5644180	0.16488	0.31248	0.23846	0.23175	0.31022	0.23219	0.36352	0.29621	0.09709	0.19197	0.33815	0.15955	0.29955	0.30229	0.24831	0.21405	0.20541	0.20152	0.23635	0.27015	0.24806	0.12107	0.24326	0.34208	0.28158	0.10346	0.21551	0.08506	0.34674	0.52458	0.26166	0.2723	0.2126	0.28612	0.40718	0.27923	0.25923	0.12958	0.19853
cg14285788	2.2161	-1.8388	9.1175	7.31e-13	7.12e-10	chr2	128458556	-	cg14285788	34713541	0.05412	0.17701	0.25903	0.27106	0.21873	0.18289	0.2843	0.27308	0.07073	0.09858	0.22565	0.09349	0.31834	0.23548	0.15398	0.10932	0.14828	0.10265	0.29952	0.30997	0.17051	0.09731	0.37127	0.22071	0.38214	0.05878	0.17344	0.06172	0.31791	0.44607	0.23093	0.38015	0.33528	0.18705	0.35914	0.23176	0.40183	0.08757	0.41586
cg21454485	1.333	-1.213	9.1126	7.45e-13	7.23e-10	chr1	160546243	-	cg21454485	3741415	0.26773	0.36745	0.35246	0.31996	0.25648	0.2304	0.37752	0.33374	0.21382	0.35138	0.38184	0.16803	0.2856	0.33265	0.23234	0.17869	0.20007	0.15789	0.43067	0.32523	0.26522	0.25022	0.36043	0.32354	0.30881	0.19509	0.25049	0.13558	0.51525	0.39118	0.33373	0.28815	0.32028	0.34974	0.40422	0.39391	0.45833	0.16776	0.28512
cg17603909	1.0893	1.3584	9.1051	7.67e-13	7.41e-10	chr11	4509357	+	cg17603909	73630896	0.63703	0.73197	0.73474	0.74438	0.73064	0.64236	0.81138	0.77385	0.57918	0.73613	0.72722	0.52239	0.74285	0.72434	0.67323	0.68315	0.64734	0.67534	0.78607	0.72645	0.73006	0.62847	0.74128	0.76777	0.73111	0.51681	0.63242	0.49302	0.77331	0.81607	0.68284	0.79335	0.75134	0.78493	0.80789	0.73974	0.80662	0.55929	0.73337
cg06720722	1.9729	1.8709	9.1047	7.68e-13	7.41e-10	chr3	189349021	-	cg06720722	79752867	0.5884	0.90991	0.8708	0.75158	0.8937	0.67587	0.82839	0.8026	0.76598	0.86967	0.82387	0.53598	0.88064	0.84927	0.78534	0.74491	0.64536	0.74686	0.84962	0.80392	0.7664	0.66905	0.79712	0.74371	0.79983	0.63672	0.73797	0.38181	0.76843	0.90306	0.82815	0.7768	0.81992	0.86936	0.86083	0.84662	0.8775	0.53334	0.83081
cg22690339	1.8196	0.0516	9.1	7.82e-13	7.52e-10	chr6	38249061	+	cg22690339	47643559	0.18449	0.58867	0.54094	0.38445	0.54903	0.5646	0.57729	0.501	0.30639	0.52732	0.53595	0.24157	0.6933	0.62249	0.50709	0.69651	0.50766	0.25963	0.56393	0.43033	0.5684	0.24771	0.64553	0.55635	0.52354	0.25404	0.25579	0.29135	0.56166	0.71052	0.50526	0.63429	0.55783	0.63727	0.81456	0.47091	0.7344	0.21534	0.52302
cg13445788	1.5846	0.4085	9.0886	8.17e-13	7.79e-10	chr3	117272413	-	cg13445788	46687117	0.44227	0.73482	0.47922	0.5126	0.58202	0.47094	0.72996	0.7123	0.42725	0.39416	0.58395	0.36476	0.56589	0.69069	0.44232	0.67372	0.54021	0.41403	0.50742	0.56177	0.54182	0.37719	0.65264	0.59252	0.56235	0.40091	0.55881	0.27766	0.69409	0.69632	0.65983	0.63589	0.58886	0.65407	0.75085	0.67746	0.58819	0.35371	0.5677
cg18427217	1.4093	-0.1047	9.0821	8.37e-13	7.96e-10	chr11	70315320	+	cg18427217	80719221	0.24125	0.43443	0.42634	0.44506	0.58486	0.44519	0.54152	0.51747	0.35167	0.34364	0.52772	0.27466	0.60338	0.54486	0.47785	0.50594	0.44488	0.33396	0.51726	0.41391	0.4807	0.31148	0.57624	0.52833	0.58112	0.30714	0.34472	0.20933	0.54787	0.67543	0.38658	0.6109	0.54892	0.50839	0.68659	0.50503	0.6556	0.25537	0.54643
cg13184651	1.4851	-1.0621	9.0793	8.46e-13	8.04e-10	chr20	37390401	+	cg13184651	98742483	0.25861	0.36127	0.42173	0.32342	0.29384	0.30353	0.47317	0.3218	0.25131	0.34753	0.39909	0.22696	0.39562	0.35058	0.37365	0.26025	0.23067	0.19306	0.32303	0.30638	0.37754	0.20766	0.46884	0.32088	0.40317	0.19088	0.25312	0.15051	0.36446	0.4404	0.23685	0.38365	0.39756	0.39065	0.48464	0.34803	0.53246	0.1192	0.27287
cg13412040	1.305	0.1878	9.0744	8.62e-13	8.17e-10	chr14	59814285	+	cg13412040	43760917	0.29543	0.59048	0.56937	0.56934	0.47447	0.46167	0.62572	0.51033	0.4197	0.50666	0.63853	0.34422	0.57277	0.48169	0.49435	0.46208	0.38115	0.3911	0.65672	0.49866	0.57942	0.43344	0.71515	0.49801	0.57701	0.37868	0.53873	0.36054	0.62852	0.72862	0.47607	0.53742	0.55825	0.49641	0.67873	0.54095	0.64482	0.34054	0.51585
cg24807676	0.9016	0.1759	9.0705	8.75e-13	8.27e-10	chr12	121928403	-	cg24807676	2712383	0.39595	0.52404	0.50583	0.68207	0.58923	0.53754	0.57296	0.4813	0.44705	0.5467	0.6572	0.38264	0.56956	0.5555	0.58595	0.37622	0.55833	0.43614	0.49309	0.53495	0.47451	0.43584	0.5017	0.56177	0.5777	0.37134	0.46764	0.40236	0.54772	0.62129	0.57167	0.53598	0.61502	0.52952	0.59781	0.57635	0.5805	0.34722	0.5349
cg12229979	1.3445	2.4603	9.068	8.84e-13	8.32e-10	chr19	17190259	-	cg12229979	50668206	0.63696	0.84525	0.80681	0.88178	0.70988	0.77641	0.87413	0.91024	0.80817	0.81721	0.86484	0.67346	0.86679	0.9018	0.81552	0.85471	0.83423	0.7225	0.8842	0.86054	0.79636	0.72761	0.86998	0.85015	0.86757	0.74793	0.83583	0.69724	0.89852	0.9134	0.8599	0.89821	0.8746	0.87469	0.89434	0.91369	0.91845	0.70312	0.88634
cg25319231	2.0065	-0.6474	9.0666	8.89e-13	8.36e-10	chr5	158857966	+	cg25319231	78801921	0.15945	0.32963	0.22106	0.30976	0.41499	0.40308	0.52313	0.44065	0.09195	0.32082	0.45327	0.21344	0.50317	0.4124	0.31663	0.39633	0.35772	0.21676	0.31433	0.42097	0.41472	0.16751	0.44001	0.44665	0.49355	0.23206	0.24554	0.12231	0.45391	0.59554	0.3588	0.6941	0.39426	0.53078	0.64622	0.42025	0.673	0.19489	0.43886
cg18234115	1.6061	-0.6489	9.0581	9.18e-13	8.58e-10	chr1	245673856	-	cg18234115	81632134	0.1087	0.42863	0.42892	0.36161	0.52065	0.41314	0.5227	0.34599	0.36773	0.25799	0.36217	0.20768	0.41803	0.43029	0.41892	0.37973	0.37599	0.20541	0.33152	0.32493	0.45272	0.21827	0.44636	0.41248	0.45215	0.31615	0.34945	0.2152	0.48194	0.58776	0.30405	0.42881	0.3536	0.37922	0.69076	0.34451	0.48526	0.20873	0.43673
cg06919141	1.6308	1.7497	9.0569	9.22e-13	8.6e-10	chr6	139592115	+	cg06919141	76638865	0.55139	0.7992	0.73577	0.87574	0.8171	0.73177	0.78585	0.83641	0.5833	0.71286	0.75892	0.5305	0.71693	0.81031	0.7022	0.78	0.73249	0.59262	0.80895	0.84403	0.73832	0.5023	0.79825	0.83272	0.81025	0.59292	0.68901	0.51863	0.86636	0.91797	0.69528	0.83247	0.67534	0.84473	0.89767	0.85422	0.79442	0.57639	0.70455
cg15310871	1.4489	1.1266	9.0555	9.27e-13	8.64e-10	chr8	20077936	-	cg15310871	22625149	0.4009	0.65894	0.78178	0.71826	0.59232	0.67005	0.75402	0.66495	0.66865	0.69476	0.6566	0.47154	0.79207	0.70439	0.71672	0.56576	0.62359	0.48791	0.72859	0.75002	0.64414	0.41992	0.73263	0.73274	0.77103	0.45563	0.56745	0.51233	0.78653	0.84024	0.66412	0.76978	0.73596	0.68077	0.8552	0.74237	0.84904	0.46551	0.74307
cg08797864	1.4846	-0.316	9.054	9.32e-13	8.67e-10	chr3	185531258	-	cg08797864	91663286	0.4017	0.55018	0.57588	0.45988	0.3649	0.31174	0.64786	0.47441	0.26489	0.49836	0.47471	0.24878	0.59361	0.42711	0.32578	0.41436	0.35482	0.24486	0.50243	0.44107	0.34159	0.27578	0.53575	0.4998	0.46468	0.29779	0.44114	0.19872	0.6436	0.47673	0.42326	0.63088	0.44824	0.45301	0.55467	0.48573	0.67716	0.27148	0.47948
cg03268699	0.9801	1.0034	9.0534	9.34e-13	8.68e-10	chr1	162331801	-	cg03268699	52720992	0.53943	0.67926	0.63752	0.66123	0.71556	0.62347	0.69023	0.74429	0.53592	0.62771	0.64735	0.4945	0.66712	0.66455	0.61502	0.68674	0.59236	0.54052	0.66139	0.67182	0.71096	0.59411	0.77669	0.64636	0.68593	0.57469	0.69885	0.50066	0.78514	0.73237	0.61231	0.68492	0.61841	0.71617	0.7899	0.66984	0.72492	0.57317	0.67748
cg25655096	1.172	-0.2318	9.0451	9.65e-13	8.94e-10	chr12	6745292	+	cg25655096	78660168	0.24205	0.53863	0.49009	0.50463	0.36434	0.5098	0.4869	0.44555	0.31426	0.42408	0.45175	0.24344	0.51682	0.53447	0.53224	0.26596	0.46586	0.25686	0.34911	0.50096	0.54526	0.35382	0.54123	0.4939	0.58757	0.30123	0.43041	0.23724	0.55523	0.5546	0.42502	0.51152	0.52273	0.56448	0.6822	0.51336	0.59764	0.33459	0.43796
cg26169783	2.1337	-2.1736	9.0448	9.66e-13	8.94e-10	chr13	34371837	+	cg26169783	62727239	0.04959	0.1607	0.07933	0.22123	0.27136	0.16206	0.29303	0.32453	0.05398	0.10833	0.15208	0.06301	0.23287	0.22058	0.10751	0.19084	0.19492	0.09268	0.19177	0.16372	0.2391	0.07368	0.16376	0.1935	0.26362	0.05829	0.13272	0.0692	0.31975	0.36621	0.1963	0.32817	0.14076	0.30981	0.46931	0.23651	0.30341	0.06842	0.28951
cg16478015	1.0376	-0.836	9.0436	9.7e-13	8.97e-10	chr18	46574584	+	cg16478015	17713116	0.2741	0.35545	0.33192	0.30784	0.4065	0.3257	0.3907	0.39778	0.22202	0.29066	0.4101	0.24578	0.39784	0.38918	0.33742	0.40082	0.30949	0.26738	0.38091	0.36763	0.33669	0.24395	0.43701	0.38308	0.3772	0.20367	0.30334	0.18342	0.44341	0.57442	0.28788	0.46801	0.32289	0.38137	0.50779	0.37265	0.50154	0.24621	0.37471
cg06689758	1.1836	-0.8609	9.0409	9.81e-13	9.03e-10	chr2	207847420	+	cg06689758	76775245	0.27934	0.36666	0.35718	0.41824	0.37101	0.29277	0.49187	0.44074	0.23802	0.39866	0.33232	0.22834	0.34862	0.38945	0.32282	0.34129	0.19792	0.25268	0.4461	0.39058	0.28921	0.19349	0.3759	0.38108	0.35326	0.30778	0.38272	0.18081	0.54121	0.49127	0.34364	0.39749	0.30107	0.37923	0.46292	0.4541	0.51402	0.24678	0.35318
cg21873825	1.1079	-0.8241	9.0414	9.78e-13	9.03e-10	chr16	89061327	-	cg21873825	86783505	0.31697	0.33237	0.43032	0.39555	0.26852	0.34618	0.42946	0.44179	0.20301	0.39688	0.4109	0.24467	0.47658	0.4263	0.35597	0.36029	0.39866	0.24384	0.43289	0.42514	0.33795	0.23004	0.45403	0.4071	0.45108	0.23275	0.28376	0.1209	0.37191	0.42166	0.33981	0.42596	0.44944	0.36774	0.4067	0.39659	0.4537	0.20695	0.45688
cg08003168	1.0939	1.0238	9.0365	9.97e-13	9.14e-10	chr9	119451013	+	cg08003168	30704583	0.429	0.66727	0.63187	0.68729	0.67793	0.63338	0.63774	0.74165	0.48389	0.61068	0.65608	0.58241	0.68877	0.65148	0.63621	0.62661	0.6513	0.55092	0.71402	0.67401	0.66093	0.48013	0.70864	0.69182	0.75182	0.53532	0.63152	0.4774	0.7906	0.79474	0.70848	0.79444	0.69735	0.71872	0.80527	0.72453	0.77438	0.54661	0.72081
cg01833890	0.9047	0.1594	9.0291	1.03e-12	9.35e-10	chr12	2564063	-	cg01833890	62643172	0.39084	0.53809	0.53037	0.608	0.56489	0.49927	0.60608	0.48635	0.35182	0.43893	0.57125	0.39582	0.51635	0.53479	0.59502	0.50315	0.51936	0.4414	0.54956	0.50042	0.55025	0.41454	0.55056	0.5364	0.58892	0.37179	0.49238	0.39072	0.54141	0.7019	0.48458	0.54711	0.60202	0.57938	0.59173	0.55731	0.62136	0.44024	0.53355
cg10169887	1.7703	1.6177	9.0276	1.03e-12	9.39e-10	chr11	45953339	+	cg10169887	5795222	0.6137	0.73181	0.80995	0.81838	0.58956	0.71021	0.86255	0.74011	0.59444	0.77507	0.78534	0.54087	0.80072	0.72162	0.65549	0.70025	0.61163	0.59229	0.82493	0.71442	0.65417	0.52401	0.78602	0.74915	0.86414	0.55266	0.71234	0.55486	0.88351	0.83001	0.79363	0.85734	0.90901	0.79106	0.87473	0.80492	0.8379	0.55869	0.68965
cg00480146	1.4154	-1.4869	9.0265	1.04e-12	9.42e-10	chr11	60164087	-	cg00480146	64685107	0.14927	0.23453	0.13782	0.25077	0.29569	0.24646	0.31885	0.33338	0.12096	0.27168	0.27854	0.17118	0.27624	0.3049	0.19855	0.28284	0.21118	0.15617	0.24512	0.26584	0.23159	0.16773	0.22481	0.31074	0.33548	0.10982	0.26883	0.12947	0.3974	0.27507	0.27491	0.33728	0.23274	0.30651	0.42227	0.26375	0.36634	0.14426	0.26517
cg13485242	1.2948	0.4459	9.0255	1.04e-12	9.42e-10	chr14	76169786	+	cg13485242	77643163	0.33426	0.62986	0.66214	0.56537	0.49292	0.52661	0.64644	0.6169	0.37616	0.56121	0.61654	0.42935	0.53313	0.59449	0.59339	0.59131	0.45692	0.43835	0.65986	0.5587	0.51467	0.45558	0.66611	0.56454	0.64766	0.46424	0.53665	0.36721	0.67362	0.70163	0.53543	0.60042	0.55698	0.5586	0.73398	0.63533	0.51163	0.37653	0.58383
cg18627389	1.3592	1.9595	9.0232	1.05e-12	9.49e-10	chr14	51721116	+	cg18627389	83784887	0.55019	0.79448	0.68338	0.82572	0.80949	0.80794	0.84058	0.85201	0.6674	0.81809	0.82056	0.66621	0.80784	0.83381	0.57378	0.83926	0.68806	0.6385	0.85132	0.8354	0.75998	0.7483	0.85384	0.82361	0.84662	0.70904	0.81371	0.61263	0.88226	0.84265	0.73411	0.83944	0.78183	0.8443	0.78009	0.8163	0.8851	0.59163	0.82435
cg07814555	1.663	1.9282	9.0159	1.08e-12	9.72e-10	chr11	86127683	+	cg07814555	88806145	0.58528	0.81698	0.68475	0.82143	0.82268	0.7298	0.87343	0.77939	0.64536	0.74509	0.83089	0.64862	0.83577	0.83904	0.68563	0.8065	0.77579	0.62384	0.82919	0.82097	0.78115	0.66578	0.74619	0.80523	0.8359	0.67892	0.76812	0.48042	0.88649	0.90116	0.70894	0.89095	0.71909	0.85398	0.88246	0.85859	0.8711	0.5368	0.72931
cg08160803	1.3162	1.6022	9.0128	1.09e-12	9.81e-10	chr11	121804598	+	cg08160803	8658376	0.59761	0.79579	0.82811	0.75099	0.76795	0.67002	0.83157	0.79366	0.72509	0.63011	0.74887	0.58057	0.74267	0.73459	0.71001	0.77941	0.78424	0.66262	0.72659	0.78692	0.79471	0.52979	0.77205	0.83877	0.84306	0.60849	0.7422	0.47189	0.84798	0.66124	0.75179	0.76179	0.75014	0.82162	0.84783	0.83404	0.80006	0.62862	0.69021
cg05573654	1.5274	0.753	9.012	1.1e-12	9.83e-10	chr5	1518179	-	cg05573654	62772843	0.40921	0.63883	0.53435	0.73621	0.55034	0.56222	0.73631	0.67256	0.43606	0.67432	0.65264	0.50299	0.54795	0.67511	0.55933	0.57089	0.49956	0.47092	0.75979	0.74251	0.57454	0.45522	0.42702	0.54929	0.71573	0.42928	0.64941	0.43552	0.72408	0.80363	0.61726	0.67981	0.60839	0.66999	0.67097	0.6957	0.7266	0.32257	0.66604
cg26859083	2.6146	-1.167	9.0146	1.1e-12	9.83e-10	chr3	55002054	-	cg26859083	44630978	0.10126	0.52698	0.14238	0.27266	0.44556	0.22178	0.56839	0.5481	0.10135	0.2033	0.44256	0.10138	0.45367	0.42132	0.1113	0.42456	0.4379	0.08158	0.33358	0.20797	0.38074	0.09645	0.24039	0.39006	0.33589	0.08785	0.19909	0.06171	0.53483	0.56082	0.25066	0.60879	0.32606	0.47918	0.68817	0.59526	0.43295	0.14763	0.28336
cg07793033	0.9832	0.7756	9.0068	1.12e-12	9.99e-10	chr16	85256423	+	cg07793033	74615981	0.4982	0.6059	0.63399	0.61473	0.64175	0.67346	0.63981	0.59945	0.49534	0.52345	0.70196	0.47012	0.70494	0.67933	0.68927	0.70092	0.574	0.49141	0.65011	0.59644	0.69997	0.49887	0.63612	0.65376	0.69086	0.49567	0.5987	0.50782	0.59857	0.72748	0.62757	0.70263	0.7115	0.67519	0.81764	0.61637	0.73646	0.44733	0.66284
cg03478159	1.6638	-1.0151	9.0059	1.12e-12	1e-09	chr12	112171952	-	cg03478159	10700861	0.10533	0.35348	0.30322	0.2888	0.3353	0.33823	0.40839	0.35964	0.22074	0.2094	0.39451	0.15676	0.33278	0.40372	0.23289	0.3091	0.24925	0.16675	0.32737	0.35987	0.26912	0.13593	0.49869	0.33904	0.43747	0.17619	0.24979	0.1193	0.44765	0.57568	0.2738	0.47915	0.3887	0.34331	0.53416	0.29544	0.54455	0.16049	0.35819
cg16689133	1.7638	-0.4297	8.9997	1.15e-12	1.02e-09	chr5	56303351	+	cg16689133	28755941	0.1109	0.49359	0.27097	0.51485	0.55249	0.35753	0.59365	0.54861	0.17159	0.31613	0.50783	0.18525	0.452	0.40302	0.27701	0.3961	0.27718	0.30628	0.49373	0.42947	0.39704	0.25867	0.47837	0.45652	0.50622	0.24046	0.35899	0.20844	0.72028	0.63312	0.43707	0.567	0.38008	0.49492	0.58273	0.47821	0.50273	0.20467	0.45729
cg22463596	1.2642	1.9719	8.9992	1.15e-12	1.02e-09	chr22	36904394	+	cg22463596	77720152	0.51136	0.84314	0.69744	0.80749	0.86028	0.73062	0.84353	0.8612	0.72211	0.7728	0.82651	0.70682	0.77686	0.83224	0.72899	0.82127	0.80059	0.75552	0.80729	0.85448	0.80531	0.73458	0.8092	0.83884	0.83438	0.55456	0.7904	0.63839	0.8091	0.89225	0.79398	0.80965	0.83313	0.80739	0.84593	0.85692	0.77799	0.67922	0.77288
cg20245024	0.9833	0.4764	8.998	1.16e-12	1.03e-09	chr6	149897427	-	cg20245024	93661381	0.43	0.59607	0.53207	0.58279	0.61483	0.52716	0.58833	0.6125	0.44499	0.46305	0.6643	0.43774	0.5829	0.61302	0.53798	0.6333	0.52142	0.45476	0.62201	0.61157	0.60605	0.51926	0.68933	0.59563	0.63476	0.46312	0.49195	0.4282	0.68792	0.65287	0.52337	0.61591	0.57038	0.60944	0.68552	0.61273	0.64133	0.43723	0.55286
cg05468967	1.0557	0.4848	8.9947	1.17e-12	1.03e-09	chr1	169060754	-	cg05468967	37752869	0.38207	0.59387	0.54025	0.58528	0.56939	0.52508	0.73611	0.60816	0.39404	0.53859	0.60517	0.43944	0.54627	0.57401	0.51921	0.58685	0.51593	0.52854	0.62036	0.54293	0.50684	0.48111	0.6283	0.58347	0.63292	0.52379	0.58756	0.35469	0.66283	0.6868	0.54966	0.61496	0.67104	0.58988	0.63747	0.62241	0.70279	0.42905	0.58564
cg17281677	1.0483	0.6532	8.9947	1.17e-12	1.03e-09	chr12	6658557	+	cg17281677	36691592	0.48209	0.61658	0.6751	0.61725	0.55109	0.61086	0.69922	0.5982	0.53147	0.56098	0.65014	0.43267	0.6506	0.66959	0.61696	0.50419	0.5549	0.49803	0.63866	0.70585	0.54966	0.46178	0.63991	0.56848	0.64666	0.43057	0.52958	0.44557	0.64818	0.74503	0.61908	0.6789	0.6272	0.60357	0.71687	0.66939	0.71917	0.494	0.5987
cg15357199	1.2419	-1.354	8.9827	1.23e-12	1.07e-09	chr17	16995607	-	cg15357199	61795975	0.1413	0.30955	0.3505	0.27799	0.20803	0.27328	0.26301	0.34337	0.13415	0.19453	0.34853	0.08191	0.35999	0.29779	0.34291	0.34559	0.26138	0.20115	0.23871	0.22843	0.32546	0.22016	0.3637	0.33622	0.36305	0.10614	0.22933	0.12753	0.3468	0.32826	0.28974	0.32189	0.3444	0.29559	0.47389	0.33497	0.36545	0.14859	0.363
cg08321264	1.2275	0.383	8.98	1.24e-12	1.08e-09	chr2	30245660	-	cg08321264	46660923	0.4934	0.67152	0.47668	0.58717	0.58842	0.44981	0.69931	0.45056	0.38258	0.50101	0.6606	0.40157	0.62854	0.62122	0.53599	0.50497	0.52097	0.45637	0.57297	0.5363	0.53893	0.42462	0.5153	0.61965	0.69906	0.41432	0.56295	0.33493	0.67092	0.6864	0.59659	0.64327	0.51707	0.66802	0.72029	0.65336	0.58992	0.39762	0.53934
cg11069751	1.915	2.9419	8.9751	1.29e-12	1.12e-09	chr17	4663317	-	cg11069751	32709566	0.72123	0.82689	0.68177	0.93273	0.89763	0.87509	0.94157	0.92139	0.599	0.81583	0.91427	0.73109	0.81115	0.94274	0.81901	0.89349	0.88318	0.83116	0.89067	0.94717	0.87613	0.72222	0.86415	0.90313	0.93332	0.72368	0.90139	0.69473	0.91848	0.93527	0.90054	0.9258	0.87409	0.91805	0.9342	0.93601	0.90409	0.70016	0.83787
cg26562691	1.8308	1.1707	8.9681	1.3e-12	1.12e-09	chr16	23850404	+	cg26562691	51608179	0.57798	0.69341	0.55423	0.72889	0.74026	0.6168	0.7567	0.80399	0.36737	0.53443	0.6771	0.32572	0.74624	0.72785	0.59178	0.66239	0.58514	0.54181	0.74324	0.71194	0.6581	0.49454	0.72667	0.78105	0.80701	0.47067	0.56619	0.40836	0.81341	0.84352	0.56114	0.81779	0.69034	0.73049	0.85113	0.75163	0.80795	0.46293	0.72384
cg06719065	1.8931	-0.4637	8.9661	1.31e-12	1.13e-09	chr8	6486245	-	cg06719065	23795286	0.13714	0.44556	0.29935	0.31295	0.55466	0.33371	0.45931	0.65842	0.12324	0.29787	0.37519	0.14441	0.49848	0.48491	0.35391	0.51859	0.34721	0.23457	0.40544	0.40551	0.42631	0.18057	0.53792	0.48991	0.46574	0.20332	0.34855	0.22818	0.58895	0.66802	0.41564	0.64101	0.38658	0.53701	0.71317	0.43696	0.662	0.18708	0.55916
cg16544734	1.4246	0.4307	8.9669	1.3e-12	1.13e-09	chr14	20972508	+	cg16544734	23654543	0.38972	0.58506	0.49079	0.53755	0.59044	0.50135	0.64108	0.63437	0.35214	0.46156	0.62799	0.34107	0.63391	0.59236	0.53388	0.57157	0.51785	0.46361	0.6198	0.59085	0.5425	0.42763	0.66097	0.57572	0.67328	0.37685	0.48791	0.30943	0.65724	0.73666	0.48819	0.69939	0.60678	0.61052	0.74059	0.64729	0.71695	0.36818	0.59778
cg17388157	1.5787	-0.6636	8.9659	1.31e-12	1.13e-09	chr2	169928097	+	cg17388157	81631556	0.18868	0.36628	0.37101	0.4342	0.17518	0.33989	0.50459	0.48722	0.22933	0.49137	0.51389	0.21764	0.47862	0.43084	0.31315	0.26584	0.40215	0.20937	0.29516	0.38412	0.30925	0.20005	0.45041	0.46961	0.53697	0.21257	0.52339	0.14129	0.55928	0.54463	0.3766	0.4631	0.44631	0.48852	0.475	0.44842	0.31735	0.2095	0.35239
cg12945470	0.9526	-0.2535	8.963	1.32e-12	1.14e-09	chr1	94161277	+	cg12945470	76642319	0.36682	0.42881	0.45935	0.4238	0.50267	0.484	0.49137	0.4684	0.35024	0.43378	0.46541	0.30944	0.51128	0.54799	0.50832	0.58951	0.42739	0.32982	0.46829	0.47595	0.46331	0.38188	0.47425	0.43879	0.50442	0.33054	0.37434	0.28179	0.45708	0.56318	0.41473	0.52861	0.52463	0.50051	0.60319	0.45595	0.60022	0.2928	0.50084
cg26955383	1.3645	-1.0989	8.9595	1.34e-12	1.15e-09	chr10	105218660	-	cg26955383	6722507	0.28898	0.28536	0.36841	0.24856	0.37797	0.34808	0.32831	0.29205	0.17102	0.2558	0.41773	0.16657	0.40744	0.34903	0.4303	0.34387	0.23661	0.20744	0.30704	0.22872	0.31457	0.1678	0.36445	0.40174	0.45561	0.15509	0.21869	0.1274	0.35165	0.4992	0.32238	0.40642	0.41111	0.32158	0.4471	0.3471	0.45957	0.15701	0.37185
cg08208133	1.9409	-1.2041	8.9543	1.37e-12	1.17e-09	chr11	113848161	-	cg08208133	46730888	0.13234	0.28862	0.32809	0.21382	0.37362	0.26024	0.32181	0.34426	0.0817	0.19627	0.39144	0.11862	0.40145	0.41024	0.37791	0.43086	0.26098	0.22372	0.35222	0.22991	0.36013	0.16204	0.38427	0.37131	0.39655	0.06972	0.11871	0.16185	0.34958	0.61923	0.38532	0.46079	0.39696	0.44369	0.5372	0.37245	0.51069	0.12936	0.32158
cg06266732	1.6552	0.2677	8.9526	1.38e-12	1.18e-09	chr19	40845311	-	cg06266732	29610528	0.31322	0.56423	0.59116	0.52125	0.54875	0.48181	0.59982	0.6095	0.27	0.50062	0.55075	0.31971	0.52568	0.551	0.36186	0.52529	0.6402	0.36712	0.72782	0.56338	0.39436	0.38069	0.6757	0.52692	0.64378	0.40079	0.50106	0.28371	0.69429	0.76147	0.46576	0.7458	0.5801	0.56445	0.71173	0.67108	0.78164	0.28907	0.61955
cg11364301	1.6025	1.2856	8.9484	1.4e-12	1.19e-09	chr3	105961912	-	cg11364301	95763499	0.53951	0.82612	0.62112	0.70134	0.78	0.59347	0.75215	0.76884	0.59344	0.75497	0.7027	0.4644	0.58847	0.66918	0.64507	0.77892	0.60536	0.46299	0.73295	0.67126	0.70125	0.54455	0.72145	0.74453	0.70899	0.4653	0.66693	0.47258	0.85728	0.84024	0.72276	0.77074	0.60218	0.78377	0.84334	0.73874	0.86574	0.44681	0.70275
cg26554461	1.7459	-0.7498	8.9433	1.43e-12	1.21e-09	chr5	77405838	+	cg26554461	30644156	0.17343	0.3393	0.45052	0.2619	0.2838	0.25195	0.43679	0.52984	0.16066	0.37572	0.32599	0.15281	0.44303	0.36142	0.29363	0.43231	0.29485	0.21246	0.45941	0.34215	0.30286	0.13032	0.44791	0.3336	0.50857	0.21685	0.33323	0.19727	0.50903	0.49364	0.32238	0.56504	0.4112	0.41881	0.66655	0.46881	0.51866	0.23118	0.42711
cg25081128	1.2158	1.2916	8.937	1.46e-12	1.24e-09	chr4	99449246	+	cg25081128	47790149	0.38725	0.82312	0.78185	0.70243	0.72278	0.57659	0.79671	0.76566	0.65171	0.73595	0.68386	0.56277	0.66096	0.70047	0.66258	0.66573	0.72724	0.51861	0.75939	0.7144	0.73335	0.56337	0.74912	0.7428	0.74863	0.58333	0.75076	0.47422	0.8426	0.79339	0.70112	0.69092	0.73053	0.77062	0.66611	0.75612	0.78551	0.6202	0.72598
cg22694983	1.5159	0.1939	8.9321	1.49e-12	1.26e-09	chr3	177514999	-	cg22694983	66739226	0.34209	0.52229	0.40508	0.70036	0.50653	0.44184	0.53802	0.60793	0.34909	0.61583	0.4587	0.31712	0.43542	0.60327	0.52711	0.41865	0.56067	0.33631	0.64251	0.65279	0.55757	0.31594	0.46413	0.66417	0.4743	0.3062	0.63132	0.26547	0.72359	0.64977	0.64124	0.64387	0.57431	0.61524	0.55557	0.59726	0.71959	0.28952	0.39743
cg26821104	1.4191	-1.3268	8.9314	1.49e-12	1.26e-09	chr1	206855704	+	cg26821104	21790234	0.22985	0.30874	0.23793	0.22678	0.33953	0.22635	0.36608	0.34797	0.12989	0.27788	0.23378	0.09587	0.29364	0.32293	0.2191	0.29456	0.22081	0.20217	0.33882	0.30824	0.21697	0.18063	0.3663	0.28894	0.36966	0.14999	0.18173	0.1583	0.45327	0.38633	0.2372	0.4132	0.27719	0.35011	0.46192	0.36583	0.45815	0.1303	0.30671
cg26352615	1.6167	-1.1593	8.927	1.52e-12	1.28e-09	chr5	111482162	-	cg26352615	58619244	0.1802	0.39296	0.25209	0.33558	0.34031	0.17375	0.31061	0.36305	0.16302	0.29545	0.38271	0.14531	0.31674	0.25427	0.22675	0.36765	0.17261	0.19675	0.3495	0.31313	0.31861	0.15837	0.33491	0.34624	0.36528	0.18813	0.20691	0.10491	0.45828	0.51826	0.37937	0.4338	0.41839	0.38083	0.50291	0.36857	0.35183	0.30831	0.30633
cg13757028	2.0183	-1.6333	8.9233	1.54e-12	1.29e-09	chr4	153849072	+	cg13757028	96713442	0.10559	0.33914	0.18681	0.27583	0.24003	0.14432	0.43773	0.36283	0.15109	0.20524	0.2591	0.12486	0.20471	0.22156	0.17378	0.22004	0.12569	0.15628	0.41679	0.28986	0.16416	0.11954	0.29311	0.2985	0.37108	0.0562	0.18556	0.11591	0.41616	0.4922	0.17869	0.34152	0.22819	0.29542	0.40209	0.40041	0.40647	0.09014	0.17823
cg12754019	2.0339	0.2957	8.9222	1.55e-12	1.3e-09	chr1	108581659	-	cg12754019	55674993	0.36948	0.43116	0.36559	0.5446	0.50206	0.60302	0.62295	0.57623	0.30404	0.55823	0.42356	0.27522	0.68766	0.71251	0.53941	0.31117	0.64008	0.26497	0.68119	0.61677	0.51413	0.24892	0.49167	0.72769	0.57482	0.31486	0.39478	0.18357	0.74798	0.81918	0.68844	0.7981	0.5884	0.65189	0.87022	0.57819	0.77456	0.23109	0.61694
cg19769287	1.1018	0.8588	8.9192	1.56e-12	1.31e-09	chr6	79668315	-	cg19769287	90680520	0.42442	0.62045	0.56054	0.66422	0.6235	0.58316	0.6643	0.63293	0.51197	0.65365	0.63573	0.53195	0.62554	0.68475	0.5937	0.67184	0.60048	0.48153	0.70728	0.6749	0.62144	0.43598	0.7046	0.73293	0.65562	0.51862	0.68782	0.51176	0.73138	0.76327	0.63987	0.71263	0.61025	0.6734	0.79072	0.72795	0.7176	0.43847	0.60641
cg16282183	1.2655	0.9305	8.9093	1.62e-12	1.35e-09	chr5	76886145	+	cg16282183	71654975	0.52499	0.64685	0.75462	0.61629	0.60399	0.61993	0.79051	0.65465	0.57965	0.64664	0.58731	0.39644	0.67452	0.66077	0.63362	0.63041	0.60968	0.52178	0.78916	0.67416	0.61858	0.4531	0.72836	0.64757	0.64019	0.49833	0.62573	0.45933	0.7435	0.79808	0.628	0.71193	0.63402	0.70687	0.80303	0.74097	0.79969	0.46691	0.67477
cg00177203	1.041	0.5295	8.9073	1.64e-12	1.36e-09	chr1	149901142	-	cg00177203	1766594	0.40706	0.58779	0.54441	0.55454	0.62362	0.57079	0.63135	0.61287	0.4318	0.53864	0.63462	0.46091	0.65632	0.59957	0.56156	0.54939	0.53694	0.4743	0.55039	0.635	0.58368	0.4998	0.60984	0.59852	0.66327	0.45245	0.51433	0.41053	0.66825	0.70123	0.53507	0.68767	0.63532	0.65835	0.76648	0.60593	0.66761	0.44861	0.55206
cg06963503	1.3032	-0.4353	8.8992	1.69e-12	1.41e-09	chr6	35331259	+	cg06963503	91800105	0.28103	0.42757	0.32344	0.4548	0.52134	0.41452	0.48349	0.44945	0.25511	0.31755	0.44781	0.29128	0.40654	0.46073	0.33915	0.41106	0.38539	0.27497	0.41173	0.39099	0.4086	0.24804	0.44285	0.40333	0.48929	0.27366	0.3668	0.20982	0.53343	0.70076	0.36224	0.55128	0.45061	0.54157	0.62534	0.41067	0.51175	0.23719	0.4432
cg11283403	1.6674	-0.8734	8.8981	1.7e-12	1.41e-09	chr19	18972137	-	cg11283403	32661234	0.15738	0.34154	0.34244	0.29525	0.3869	0.24445	0.38734	0.39091	0.19733	0.22653	0.41607	0.20626	0.40993	0.41377	0.28175	0.27797	0.26587	0.21986	0.44498	0.3771	0.2878	0.21825	0.47337	0.30482	0.54462	0.15882	0.30213	0.13629	0.47852	0.51471	0.2665	0.52624	0.43563	0.35205	0.58834	0.40584	0.51967	0.21023	0.38008
cg25249713	1.5339	1.5003	8.8982	1.7e-12	1.41e-09	chr4	177045356	-	cg25249713	56788181	0.57683	0.77266	0.65461	0.76975	0.79533	0.70762	0.73778	0.81291	0.4859	0.68747	0.73204	0.50213	0.73175	0.78439	0.68498	0.74886	0.73417	0.66227	0.75064	0.82923	0.70806	0.6553	0.75361	0.7936	0.72523	0.49743	0.67299	0.52636	0.85604	0.84353	0.81633	0.8251	0.50503	0.75082	0.85462	0.80601	0.76797	0.5941	0.70579
cg23581252	1.2224	-0.646	8.8924	1.73e-12	1.43e-09	chr6	32897912	+	cg23581252	80777266	0.27163	0.46956	0.37222	0.38986	0.30937	0.24582	0.49218	0.45044	0.26936	0.38586	0.38324	0.26655	0.35737	0.41444	0.30624	0.32143	0.30261	0.26405	0.53102	0.42384	0.32209	0.27009	0.40107	0.40295	0.48164	0.19313	0.40844	0.23974	0.52009	0.52174	0.39971	0.46405	0.36766	0.41616	0.52557	0.45967	0.48101	0.22273	0.41212
cg16933118	1.7183	-0.2509	8.8881	1.76e-12	1.45e-09	chr3	159640407	-	cg16933118	23810945	0.1559	0.4805	0.40076	0.45972	0.56748	0.42204	0.53428	0.58469	0.14928	0.3585	0.57551	0.29503	0.49679	0.67269	0.36682	0.41786	0.43133	0.30689	0.49112	0.47505	0.39166	0.28769	0.55811	0.60429	0.48194	0.17001	0.37383	0.26543	0.57575	0.64968	0.39477	0.51647	0.42127	0.50974	0.67422	0.50131	0.63746	0.26606	0.41282
cg18956006	0.9262	-0.3008	8.8877	1.77e-12	1.45e-09	chr16	68110621	+	cg18956006	65603917	0.36714	0.49084	0.54353	0.40559	0.43178	0.40383	0.46974	0.45313	0.2731	0.60053	0.42181	0.24114	0.55591	0.5177	0.49148	0.34442	0.47255	0.37394	0.47608	0.47105	0.42972	0.37548	0.42341	0.49438	0.4922	0.35866	0.41584	0.2399	0.46367	0.50967	0.53186	0.4546	0.54111	0.47822	0.50798	0.49603	0.50296	0.32922	0.49852
cg25720688	1.5298	0.1284	8.8809	1.81e-12	1.49e-09	chr7	129295884	+	cg25720688	96778129	0.36397	0.51711	0.34333	0.53563	0.63685	0.49985	0.54805	0.63432	0.33461	0.44791	0.48496	0.27723	0.51315	0.6823	0.43023	0.53957	0.50151	0.35606	0.56475	0.5486	0.58188	0.34929	0.49758	0.56687	0.53251	0.24671	0.46779	0.28511	0.63461	0.70478	0.52056	0.6095	0.3815	0.62742	0.70586	0.59161	0.55661	0.30148	0.55588
cg14702231	0.9774	1.3283	8.8801	1.82e-12	1.49e-09	chr8	11413234	-	cg14702231	93675165	0.59985	0.71076	0.65406	0.72856	0.80365	0.68242	0.72257	0.70869	0.54955	0.67966	0.73329	0.59842	0.77052	0.79708	0.73861	0.71386	0.73211	0.68179	0.75009	0.67711	0.73006	0.57838	0.75463	0.70047	0.81871	0.48863	0.64494	0.55408	0.72109	0.78824	0.71647	0.79557	0.74256	0.72964	0.8243	0.76995	0.75073	0.6089	0.72221
cg11547576	2.1448	1.1479	8.8792	1.84e-12	1.5e-09	chr5	96503501	-	cg11547576	27679189	0.33003	0.74823	0.67718	0.61808	0.6659	0.65823	0.76108	0.75592	0.46024	0.53297	0.55684	0.31006	0.78044	0.74523	0.64676	0.59298	0.6128	0.46943	0.84725	0.72966	0.75062	0.36753	0.70962	0.77019	0.81836	0.46824	0.51866	0.36972	0.8253	0.86115	0.57696	0.89818	0.77779	0.74688	0.82035	0.78148	0.89275	0.35004	0.68537
cg26489029	1.0006	0.9012	8.8774	1.84e-12	1.5e-09	chr18	10010855	+	cg26489029	74669911	0.52477	0.69597	0.63071	0.65363	0.6819	0.54673	0.71137	0.68428	0.53469	0.69452	0.68066	0.47234	0.66326	0.66227	0.62727	0.62515	0.6361	0.55505	0.65829	0.63304	0.67025	0.46832	0.6373	0.69696	0.69525	0.56031	0.65798	0.53417	0.75644	0.77187	0.63117	0.65456	0.52848	0.68445	0.6805	0.64346	0.7507	0.50623	0.62429
cg04868886	2.1749	-1.2882	8.8745	1.86e-12	1.51e-09	chr15	38963972	-	cg04868886	8743448	0.09695	0.17303	0.24111	0.23817	0.41306	0.18516	0.23963	0.26131	0.15961	0.22758	0.23618	0.1002	0.24498	0.46056	0.26315	0.24706	0.28109	0.13468	0.41833	0.33053	0.27719	0.12478	0.55535	0.34099	0.432	0.11159	0.26221	0.0973	0.21643	0.42821	0.24701	0.45679	0.30496	0.40151	0.68533	0.25835	0.70446	0.10962	0.26533
cg14563834	1.5217	0.6849	8.8672	1.91e-12	1.55e-09	chr10	38154983	+	cg14563834	1734197	0.25444	0.68842	0.57561	0.60274	0.69321	0.51664	0.62924	0.69449	0.3547	0.53053	0.63142	0.2969	0.67504	0.73415	0.56008	0.65287	0.68897	0.50733	0.74612	0.69878	0.61759	0.54504	0.67636	0.65688	0.65933	0.28984	0.6137	0.34725	0.79871	0.79454	0.58293	0.70327	0.63137	0.7052	0.71834	0.71521	0.69405	0.40665	0.70936
cg15490607	1.331	0.609	8.8674	1.91e-12	1.55e-09	chr5	98390820	+	cg15490607	25802175	0.36686	0.71229	0.57791	0.64678	0.62309	0.4249	0.66985	0.72499	0.47771	0.68353	0.62922	0.32887	0.62845	0.57368	0.52831	0.58078	0.51973	0.4278	0.62967	0.60607	0.5189	0.478	0.65517	0.65275	0.56243	0.54795	0.5283	0.44048	0.73305	0.70749	0.67809	0.63615	0.55302	0.57663	0.73886	0.63718	0.68958	0.38133	0.6449
cg16834953	1.531	-1.0131	8.8549	2e-12	1.61e-09	chr16	50748861	-	cg16834953	76721965	0.21393	0.39985	0.54788	0.39054	0.22124	0.26471	0.32175	0.33941	0.2437	0.37737	0.43806	0.2424	0.34184	0.39739	0.24374	0.23121	0.26562	0.19787	0.4475	0.34717	0.26041	0.12752	0.37135	0.35096	0.42647	0.15109	0.35097	0.18759	0.47464	0.43326	0.26015	0.36535	0.32804	0.36355	0.45131	0.44789	0.47138	0.13936	0.40624
cg15880456	1.5611	0.3238	8.8521	2.02e-12	1.63e-09	chr3	150607040	-	cg15880456	34748104	0.30792	0.58288	0.5797	0.65765	0.65	0.47698	0.63738	0.62775	0.28285	0.61085	0.60362	0.42773	0.60365	0.62824	0.44326	0.39754	0.44507	0.33687	0.52842	0.4875	0.48708	0.35943	0.79171	0.54591	0.57399	0.31977	0.63502	0.29358	0.64255	0.70177	0.49791	0.68641	0.62245	0.76194	0.74093	0.64003	0.55716	0.3402	0.56788
cg13022387	1.5052	0.6262	8.8489	2.05e-12	1.64e-09	chr1	207173753	-	cg13022387	89703988	0.59769	0.69244	0.53019	0.6364	0.63023	0.4562	0.73786	0.66824	0.40624	0.54198	0.67298	0.41889	0.61595	0.60756	0.46787	0.64495	0.46256	0.45436	0.71955	0.64559	0.55543	0.42552	0.62412	0.66475	0.66978	0.31481	0.52604	0.34643	0.75468	0.80551	0.57282	0.66423	0.59897	0.64606	0.75233	0.64755	0.78031	0.39645	0.63381
cg22913839	2.0335	2.2492	8.8528	2.05e-12	1.64e-09	chr6	21213928	-	cg22913839	73652211	0.54479	0.83806	0.67465	0.87298	0.88612	0.79687	0.8846	0.87174	0.61006	0.66242	0.77817	0.54677	0.78478	0.86936	0.81986	0.84053	0.80486	0.6774	0.90245	0.85625	0.81502	0.68347	0.85827	0.87885	0.8644	0.61687	0.68709	0.58504	0.89568	0.92368	0.70092	0.91178	0.73854	0.88377	0.92477	0.88981	0.90697	0.56113	0.80885
cg12459932	1.3257	2.0602	8.846	2.07e-12	1.66e-09	chr1	25292018	+	cg12459932	25666962	0.58407	0.75403	0.77059	0.8515	0.86646	0.77623	0.84392	0.8682	0.56423	0.71322	0.8043	0.67554	0.82228	0.84954	0.82504	0.81213	0.83596	0.688	0.80612	0.76514	0.80684	0.71121	0.81759	0.82447	0.84484	0.69205	0.74518	0.61105	0.83466	0.88067	0.74197	0.88369	0.86553	0.89088	0.88972	0.85152	0.86245	0.66863	0.77811
cg04709551	1.6286	0.2692	8.8455	2.08e-12	1.66e-09	chr3	185823669	+	cg04709551	8770399	0.29463	0.67015	0.38863	0.56405	0.67204	0.40871	0.61158	0.52664	0.26355	0.51961	0.57561	0.34535	0.51041	0.53634	0.5709	0.54701	0.47483	0.41421	0.51717	0.50305	0.47825	0.42866	0.50388	0.61444	0.56226	0.37514	0.45831	0.35224	0.65812	0.60485	0.60646	0.6432	0.46467	0.66941	0.7182	0.66698	0.75671	0.29898	0.52791
cg12219307	1.1674	1.3303	8.8422	2.1e-12	1.67e-09	chr4	15437727	-	cg12219307	98618490	0.63908	0.70256	0.67364	0.77559	0.6764	0.70075	0.76799	0.76089	0.57374	0.68228	0.69306	0.54495	0.73724	0.74732	0.62322	0.70453	0.66733	0.63008	0.73366	0.73924	0.66085	0.53199	0.79235	0.76555	0.78705	0.61173	0.68479	0.54614	0.78008	0.81809	0.64669	0.82114	0.77904	0.76851	0.8405	0.75661	0.83208	0.54048	0.69444
cg22488367	1.3906	1.9368	8.842	2.1e-12	1.67e-09	chr22	45608448	+	cg22488367	78799211	0.62012	0.80829	0.74046	0.86668	0.80999	0.72104	0.85051	0.82155	0.67209	0.75702	0.82672	0.63664	0.8434	0.81614	0.77702	0.78872	0.7581	0.63906	0.82806	0.77543	0.82747	0.64633	0.82189	0.74474	0.86764	0.61978	0.69976	0.62074	0.8757	0.91617	0.82173	0.77412	0.8088	0.88144	0.80629	0.83621	0.89651	0.70532	0.80958
cg23893830	1.3281	0.255	8.8377	2.14e-12	1.7e-09	chr6	14312880	+	cg23893830	42643218	0.31056	0.59126	0.4248	0.57587	0.65868	0.52422	0.61348	0.67145	0.31163	0.41045	0.59343	0.34468	0.53695	0.5118	0.40136	0.57635	0.49327	0.38419	0.46999	0.51987	0.53937	0.42607	0.55903	0.56898	0.55295	0.43394	0.5012	0.35856	0.64831	0.77484	0.50858	0.61109	0.52659	0.60746	0.75605	0.63302	0.60157	0.31991	0.54592
cg20341089	0.9323	0.7274	8.8372	2.14e-12	1.7e-09	chr10	121447367	-	cg20341089	22723560	0.50756	0.61998	0.5703	0.68608	0.6154	0.6628	0.73076	0.64036	0.50354	0.59245	0.59777	0.52787	0.60769	0.63968	0.62628	0.64618	0.62872	0.49882	0.70555	0.65808	0.58477	0.5143	0.63071	0.64741	0.65169	0.55475	0.6272	0.41261	0.70198	0.81202	0.64902	0.72049	0.58767	0.6733	0.729	0.60821	0.67278	0.4552	0.62244
cg03302807	1.4082	-0.4397	8.8368	2.15e-12	1.7e-09	chr7	90254095	-	cg03302807	91686408	0.24729	0.47352	0.44117	0.46805	0.36577	0.4017	0.52702	0.54172	0.24381	0.47942	0.44326	0.23774	0.46294	0.46937	0.3419	0.55317	0.29874	0.22831	0.47456	0.54413	0.33267	0.31889	0.43153	0.40258	0.41582	0.25784	0.34968	0.20253	0.58377	0.56426	0.43259	0.48134	0.35481	0.41598	0.57276	0.48396	0.62833	0.22836	0.4465
cg04977760	1.4317	0.6618	8.8312	2.19e-12	1.73e-09	chr7	5720095	-	cg04977760	73618594	0.34913	0.54935	0.49658	0.64528	0.58303	0.48054	0.60185	0.62603	0.44129	0.62134	0.73336	0.46744	0.65965	0.70383	0.56205	0.47571	0.59885	0.43592	0.53142	0.64366	0.56361	0.39622	0.67863	0.66735	0.74824	0.39937	0.62461	0.42817	0.71873	0.67683	0.59356	0.7264	0.69348	0.59648	0.7933	0.66539	0.76232	0.40194	0.67608
cg00997264	1.2539	1.3437	8.8275	2.23e-12	1.75e-09	chr1	219259351	+	cg00997264	48645211	0.50821	0.73505	0.69052	0.71146	0.73435	0.63633	0.78337	0.82054	0.6504	0.70153	0.67899	0.53407	0.76347	0.78914	0.64729	0.81909	0.69483	0.53026	0.78782	0.7488	0.71453	0.62583	0.69344	0.67619	0.72903	0.53516	0.62956	0.5023	0.81798	0.83481	0.67471	0.73437	0.667	0.7759	0.87385	0.80832	0.78729	0.58876	0.72976
cg00564061	1.3252	1.5974	8.8252	2.25e-12	1.76e-09	chr6	117001170	-	cg00564061	91728598	0.57941	0.78093	0.70098	0.77282	0.77172	0.69573	0.79248	0.84492	0.58143	0.74903	0.77978	0.57379	0.70285	0.68585	0.61017	0.74925	0.65403	0.63012	0.81971	0.77027	0.78384	0.65537	0.75217	0.83811	0.81418	0.64328	0.71583	0.55965	0.82969	0.85397	0.71443	0.81028	0.75939	0.75714	0.84043	0.84252	0.82257	0.54591	0.77299
cg03063471	1.4537	-0.1391	8.8249	2.25e-12	1.76e-09	chr13	53522174	-	cg03063471	97662174	0.32953	0.61017	0.62504	0.4795	0.46544	0.45643	0.5682	0.59733	0.26695	0.37381	0.61159	0.31953	0.49979	0.49942	0.3592	0.42545	0.42659	0.33379	0.59258	0.5603	0.58538	0.3257	0.53778	0.39128	0.54575	0.37018	0.48517	0.22706	0.6228	0.46647	0.35615	0.63139	0.62637	0.56855	0.62209	0.63714	0.57151	0.38143	0.43051
cg01159791	2.1412	-1.7011	8.8229	2.27e-12	1.78e-09	chr4	39611476	+	cg01159791	6724363	0.0739	0.27321	0.23438	0.27058	0.27561	0.17902	0.30181	0.38072	0.10042	0.13908	0.11543	0.07787	0.29465	0.25614	0.12143	0.20996	0.12885	0.11266	0.37469	0.2633	0.17146	0.12387	0.18203	0.2069	0.29415	0.06792	0.17838	0.09781	0.47125	0.41127	0.23556	0.46262	0.23371	0.26008	0.45542	0.34531	0.43836	0.08038	0.24326
cg12018179	1.0493	-0.317	8.8214	2.28e-12	1.78e-09	chr6	167493383	+	cg12018179	56676128	0.29668	0.48994	0.39406	0.50352	0.51387	0.40902	0.48501	0.53163	0.29106	0.38971	0.41847	0.30215	0.41015	0.43097	0.4218	0.4358	0.37499	0.3724	0.47424	0.43201	0.48507	0.33335	0.42269	0.48834	0.46121	0.3081	0.41593	0.25311	0.5715	0.64879	0.41934	0.5796	0.35061	0.49405	0.60368	0.51756	0.55872	0.29538	0.45294
cg08409347	1.2491	0.6896	8.8206	2.29e-12	1.79e-09	chr7	30241229	-	cg08409347	56753870	0.40494	0.58351	0.5174	0.62853	0.66263	0.57073	0.64315	0.70926	0.40526	0.53171	0.532	0.33917	0.60763	0.68013	0.57484	0.62013	0.59849	0.50302	0.69642	0.61543	0.61263	0.46084	0.73554	0.64494	0.64344	0.4305	0.58209	0.44486	0.70506	0.71247	0.55799	0.75943	0.63396	0.68948	0.7411	0.67525	0.76583	0.45476	0.6742
cg12099018	1.344	-1.5346	8.8154	2.33e-12	1.82e-09	chr11	47921550	-	cg12099018	98749471	0.12081	0.23751	0.27137	0.22614	0.24751	0.19913	0.2958	0.31236	0.11809	0.15421	0.25253	0.10755	0.31335	0.28886	0.24109	0.25465	0.17874	0.19863	0.3485	0.2676	0.23415	0.17598	0.32529	0.31578	0.31382	0.10746	0.26287	0.11366	0.35641	0.43109	0.21401	0.28595	0.30084	0.26777	0.37093	0.28671	0.33137	0.12716	0.32055
cg15755387	1.725	-1.877	8.8152	2.33e-12	1.82e-09	chr21	32985857	-	cg15755387	5622124	0.10211	0.27648	0.25529	0.18829	0.25791	0.21746	0.28235	0.24969	0.10279	0.23576	0.33671	0.10881	0.43456	0.29031	0.16302	0.10119	0.22342	0.10001	0.21017	0.11096	0.25087	0.07892	0.20089	0.25741	0.21098	0.07944	0.21296	0.13823	0.28875	0.3475	0.23957	0.32302	0.29839	0.30456	0.6085	0.26872	0.35493	0.0717	0.21917
cg02766704	1.4534	1.6492	8.8142	2.34e-12	1.82e-09	chr7	117470793	-	cg02766704	11724191	0.712	0.84745	0.79752	0.77549	0.82475	0.65708	0.76563	0.85106	0.60876	0.77262	0.78313	0.6271	0.80053	0.77591	0.61178	0.77629	0.69236	0.65568	0.79505	0.75656	0.78426	0.62335	0.74337	0.77811	0.82083	0.58603	0.64348	0.5937	0.82223	0.77843	0.87482	0.8437	0.75759	0.82718	0.81111	0.80627	0.74724	0.47579	0.80477
cg13089083	1.8352	1.4418	8.8136	2.35e-12	1.83e-09	chr20	52376655	-	cg13089083	85703459	0.52692	0.81044	0.69347	0.76687	0.76425	0.56182	0.56063	0.82636	0.42394	0.72858	0.79345	0.41695	0.76376	0.77956	0.76027	0.75322	0.69068	0.64592	0.73648	0.62885	0.73132	0.55793	0.65649	0.77419	0.82408	0.52296	0.74039	0.30927	0.81997	0.84986	0.79102	0.78876	0.79734	0.8273	0.82452	0.83352	0.72993	0.45591	0.78154
cg14609405	1.08	-0.342	8.7889	2.58e-12	1.99e-09	chr2	145283018	+	cg14609405	83751509	0.21994	0.38401	0.41413	0.42915	0.38323	0.47019	0.49302	0.46323	0.34775	0.44023	0.42288	0.2776	0.5686	0.45857	0.37605	0.35259	0.41884	0.32628	0.47216	0.40266	0.45772	0.3571	0.49159	0.47915	0.43032	0.2858	0.42777	0.3047	0.46311	0.5707	0.47248	0.54138	0.49175	0.49456	0.51483	0.48141	0.53504	0.31818	0.52986
cg21019156	1.3917	0.4087	8.7797	2.68e-12	2.05e-09	chr12	71930408	+	cg21019156	44751853	0.41105	0.62694	0.57238	0.51165	0.66381	0.47959	0.6019	0.76405	0.32356	0.5449	0.50052	0.37962	0.68081	0.64606	0.55501	0.68721	0.54651	0.45683	0.6527	0.48454	0.5278	0.42053	0.6644	0.59667	0.59567	0.30002	0.47839	0.32518	0.69096	0.76329	0.59997	0.60526	0.57372	0.64238	0.67085	0.62497	0.68317	0.33482	0.64085
cg16107643	0.9392	1.0335	8.7716	2.76e-12	2.11e-09	chr8	37430731	+	cg16107643	12636862	0.54419	0.71066	0.71576	0.67319	0.68727	0.61488	0.69255	0.68196	0.6079	0.68675	0.71787	0.5201	0.72869	0.67538	0.76867	0.64443	0.65203	0.57001	0.57379	0.67039	0.63517	0.56431	0.6835	0.69218	0.66399	0.51509	0.6173	0.53496	0.69988	0.73389	0.64081	0.77348	0.69743	0.69429	0.81346	0.67296	0.70529	0.49609	0.71455
cg22384801	1.321	-1.4255	8.7692	2.79e-12	2.13e-09	chr15	60767308	+	cg22384801	24789218	0.15867	0.35732	0.26711	0.23534	0.24844	0.21429	0.33751	0.28161	0.20055	0.29647	0.29286	0.17158	0.17982	0.32424	0.23842	0.22012	0.20119	0.14094	0.32164	0.2758	0.2539	0.10472	0.33066	0.28229	0.26243	0.1854	0.26299	0.14473	0.37198	0.45862	0.24609	0.36366	0.20381	0.28764	0.46126	0.32823	0.43759	0.16063	0.26647
cg06216065	1.0154	1.2064	8.7678	2.8e-12	2.13e-09	chr1	27155559	+	cg06216065	88757310	0.53019	0.68857	0.68566	0.71946	0.74938	0.65274	0.74886	0.74834	0.51523	0.66563	0.67321	0.57134	0.69192	0.72785	0.68808	0.7045	0.69996	0.60446	0.71655	0.67117	0.69397	0.57401	0.7316	0.72368	0.76461	0.55663	0.62997	0.48713	0.74704	0.79022	0.68875	0.83249	0.65759	0.76096	0.73798	0.5642	0.78121	0.59813	0.76416
cg20708282	1.2072	-0.0768	8.7675	2.8e-12	2.14e-09	chr5	127234683	+	cg20708282	97724393	0.33332	0.58775	0.47833	0.46373	0.59466	0.48811	0.52876	0.47892	0.32827	0.39439	0.49198	0.35883	0.54721	0.50482	0.35612	0.51924	0.45708	0.38181	0.46148	0.54551	0.43819	0.3714	0.5612	0.58091	0.54929	0.39323	0.3838	0.29125	0.6369	0.60802	0.49999	0.55264	0.39296	0.45247	0.66896	0.53493	0.60039	0.28774	0.54147
cg22510659	2.3367	0.8525	8.7672	2.86e-12	2.17e-09	chr2	101039343	-	cg22510659	42721243	0.2796	0.79805	0.31799	0.72219	0.74429	0.55056	0.73417	0.72726	0.38681	0.6343	0.71398	0.35869	0.68427	0.81364	0.60095	0.59503	0.64075	0.46361	0.63368	0.8013	0.6733	0.47132	0.65058	0.64141	0.80748	0.20039	0.44198	0.33541	0.83347	0.85706	0.55428	0.69805	0.61428	0.73276	0.87233	0.80311	0.75729	0.28683	0.52352
cg02311275	1.5697	-0.7866	8.761	2.87e-12	2.18e-09	chr4	84277683	-	cg02311275	78628563	0.15639	0.38076	0.2968	0.39079	0.45501	0.41564	0.32659	0.4038	0.18785	0.28735	0.27271	0.17554	0.38072	0.47652	0.37781	0.41823	0.41044	0.17846	0.35659	0.48136	0.30844	0.1694	0.2448	0.46715	0.45329	0.12815	0.24912	0.17021	0.43088	0.55925	0.49078	0.53491	0.2716	0.40794	0.71153	0.38916	0.64358	0.18024	0.40199
cg19697345	1.1153	1.521	8.7541	2.95e-12	2.24e-09	chr1	116894909	-	cg19697345	62771275	0.63255	0.72784	0.71898	0.79822	0.77233	0.77113	0.77761	0.80962	0.62909	0.68087	0.71895	0.53481	0.7655	0.75114	0.66764	0.76399	0.68598	0.62449	0.75083	0.74493	0.75945	0.69896	0.72777	0.76856	0.77888	0.55805	0.69152	0.51456	0.81043	0.82587	0.77393	0.82057	0.67558	0.76094	0.84757	0.76455	0.86356	0.56272	0.75987
cg17782974	1.3307	0.1367	8.7529	2.97e-12	2.25e-09	chr10	104406990	-	cg17782974	87642905	0.41517	0.50973	0.64043	0.49466	0.54294	0.4776	0.53166	0.62213	0.35817	0.4277	0.49484	0.27456	0.62274	0.60761	0.44901	0.44552	0.49525	0.36021	0.67523	0.47722	0.43478	0.32028	0.59849	0.54671	0.58147	0.39931	0.45825	0.27436	0.56549	0.67169	0.47082	0.64407	0.57961	0.53745	0.67734	0.62226	0.67437	0.3651	0.63362
cg03981685	1.0799	1.2274	8.7511	2.99e-12	2.26e-09	chr1	87615654	-	cg03981685	73709545	0.6185	0.72547	0.71167	0.71292	0.7089	0.60946	0.76134	0.73191	0.62714	0.73324	0.73525	0.50986	0.76929	0.71372	0.65626	0.657	0.61562	0.60677	0.72105	0.72908	0.68417	0.49402	0.71021	0.67984	0.7078	0.5513	0.66349	0.55599	0.79213	0.78819	0.69828	0.72786	0.63642	0.82291	0.75783	0.71681	0.79798	0.56276	0.67418
cg17682825	2.0354	0.8928	8.7445	3.06e-12	2.31e-09	chr12	108935168	+	cg17682825	71752116	0.3456	0.63187	0.49776	0.58458	0.68894	0.71293	0.64929	0.71355	0.31794	0.48696	0.5519	0.34461	0.67531	0.80983	0.59667	0.70576	0.62075	0.39755	0.70822	0.70969	0.56038	0.41202	0.67406	0.70271	0.81221	0.3474	0.46658	0.30544	0.7345	0.88108	0.60324	0.79598	0.65024	0.72169	0.8759	0.7674	0.83834	0.33758	0.62795
cg11078875	1.4448	-0.713	8.7409	3.11e-12	2.33e-09	chr1	5805293	+	cg11078875	7718139	0.24642	0.43081	0.30777	0.29693	0.44285	0.29679	0.486	0.48791	0.13644	0.25503	0.36685	0.23831	0.45506	0.4627	0.36276	0.51132	0.30719	0.28558	0.45371	0.32348	0.40496	0.24366	0.4548	0.4271	0.44463	0.27404	0.37471	0.15873	0.4622	0.53032	0.32804	0.54452	0.42754	0.46324	0.57607	0.38638	0.53599	0.18747	0.41071
cg09817283	1.7396	0.2854	8.7306	3.23e-12	2.42e-09	chr7	2653702	+	cg09817283	88650870	0.31406	0.62699	0.33555	0.63784	0.52721	0.46331	0.70964	0.68561	0.37618	0.46383	0.52504	0.2661	0.61361	0.62347	0.42003	0.49577	0.618	0.35799	0.50733	0.51729	0.6283	0.32906	0.46567	0.57066	0.65006	0.27341	0.38461	0.26906	0.7479	0.78904	0.56433	0.62566	0.65833	0.66156	0.75863	0.70268	0.70505	0.34526	0.58802
cg17705916	1.8295	-0.5757	8.7286	3.26e-12	2.43e-09	chr3	184602569	+	cg17705916	41675552	0.14382	0.41872	0.33499	0.35077	0.40313	0.32919	0.45055	0.44296	0.14241	0.29444	0.34774	0.13235	0.40786	0.45728	0.33767	0.44148	0.33307	0.25747	0.45791	0.46438	0.34037	0.26139	0.53244	0.45717	0.5566	0.19473	0.2937	0.1588	0.54002	0.64257	0.26907	0.57733	0.46447	0.48467	0.70855	0.45521	0.66007	0.2016	0.40893
cg05594470	1.9958	-1.0449	8.7251	3.3e-12	2.45e-09	chr21	47247491	+	cg05594470	9603275	0.19291	0.36652	0.38808	0.38643	0.30652	0.25516	0.36463	0.4345	0.09515	0.24017	0.20241	0.07829	0.38857	0.37767	0.26049	0.2866	0.15998	0.19639	0.52801	0.32348	0.23581	0.14338	0.40096	0.35874	0.46955	0.13644	0.26378	0.12106	0.55784	0.64034	0.29723	0.51048	0.32573	0.32064	0.54882	0.46762	0.53055	0.16683	0.39583
cg05848434	1.2663	1.8504	8.7247	3.31e-12	2.46e-09	chr4	153618027	-	cg05848434	58707228	0.64461	0.77572	0.77979	0.8028	0.79656	0.752	0.83116	0.8599	0.66118	0.7711	0.70525	0.62676	0.78242	0.84305	0.71892	0.79503	0.74531	0.68595	0.85276	0.82458	0.75861	0.68687	0.75923	0.82684	0.82196	0.67493	0.7709	0.62195	0.8849	0.59139	0.78008	0.84731	0.65822	0.83299	0.89529	0.81808	0.8435	0.59773	0.76736
cg18065623	1.2662	1.84	8.7245	3.31e-12	2.46e-09	chr4	83417981	-	cg18065623	45772963	0.66055	0.80079	0.70695	0.75068	0.77825	0.73258	0.81818	0.80825	0.68125	0.73102	0.79977	0.62106	0.77762	0.80402	0.71763	0.8031	0.69981	0.68084	0.75007	0.80316	0.75328	0.67926	0.80979	0.87416	0.82926	0.65109	0.75945	0.59188	0.86105	0.898	0.7066	0.86079	0.77538	0.85667	0.8765	0.80893	0.87326	0.60097	0.76174
cg11618131	1.0256	1.1392	8.7205	3.36e-12	2.49e-09	chr16	46646161	+	cg11618131	86781493	0.5573	0.7292	0.63253	0.7107	0.72159	0.68403	0.69887	0.77483	0.55229	0.62778	0.67477	0.54073	0.60116	0.78195	0.64822	0.72426	0.60584	0.55336	0.71788	0.74541	0.66409	0.58878	0.67458	0.71373	0.74897	0.57184	0.63107	0.52604	0.75168	0.78508	0.65687	0.73701	0.66205	0.72482	0.82926	0.78013	0.71419	0.54166	0.62447
cg15841006	0.9534	0.8202	8.7193	3.38e-12	2.5e-09	chr9	114840901	+	cg15841006	89623441	0.45451	0.6162	0.58982	0.67861	0.67735	0.59983	0.67132	0.65321	0.50521	0.57415	0.58563	0.43402	0.61405	0.68548	0.62776	0.58841	0.61376	0.58911	0.61212	0.61652	0.6254	0.54183	0.73428	0.61654	0.66349	0.49721	0.63543	0.50512	0.70513	0.77649	0.62799	0.69917	0.66669	0.65232	0.72342	0.66978	0.75166	0.47101	0.68589
cg08062215	1.7041	1.3156	8.7161	3.42e-12	2.53e-09	chr6	134785219	+	cg08062215	74728882	0.59198	0.74919	0.68335	0.73231	0.75037	0.58463	0.69422	0.77325	0.5736	0.68252	0.70603	0.48712	0.58053	0.77557	0.57635	0.68595	0.54145	0.47401	0.71602	0.81515	0.72419	0.515	0.72857	0.80528	0.77086	0.52675	0.67226	0.45734	0.80134	0.88363	0.67276	0.73766	0.60984	0.76767	0.8848	0.81691	0.83814	0.52262	0.71585
cg00823170	1.717	-0.25	8.7157	3.42e-12	2.53e-09	chr20	1715120	-	cg00823170	64731581	0.27849	0.5064	0.46523	0.40351	0.53005	0.39063	0.5224	0.54426	0.11622	0.42436	0.31404	0.20749	0.55545	0.40558	0.41434	0.49217	0.5209	0.35173	0.55349	0.37623	0.40374	0.24998	0.53261	0.53885	0.67049	0.20563	0.3686	0.26388	0.61194	0.6015	0.37866	0.61682	0.47247	0.5332	0.64452	0.57115	0.68175	0.28632	0.50359
cg26084714	1.6857	0.5784	8.713	3.46e-12	2.55e-09	chr1	99697134	-	cg26084714	82759118	0.63948	0.60056	0.77364	0.59086	0.66413	0.45172	0.72911	0.67423	0.59584	0.62561	0.73948	0.48624	0.65713	0.52454	0.54939	0.59521	0.47905	0.49873	0.74788	0.64331	0.58176	0.23089	0.62552	0.73694	0.59348	0.50606	0.72542	0.39547	0.75054	0.66439	0.67063	0.49677	0.45356	0.6839	0.71054	0.70306	0.54083	0.26931	0.55425
cg14641506	2.1017	-1.9987	8.7013	3.62e-12	2.66e-09	chr11	27431603	-	cg14641506	13757164	0.11903	0.18184	0.30062	0.12452	0.23608	0.19347	0.20751	0.29317	0.08014	0.09942	0.28688	0.11426	0.36928	0.20364	0.18167	0.42544	0.2063	0.0755	0.25971	0.1572	0.18341	0.05357	0.40297	0.15472	0.31463	0.05579	0.16095	0.05889	0.38019	0.28786	0.20432	0.35335	0.33015	0.16718	0.36684	0.12094	0.37134	0.07676	0.24553
cg05132293	1.0392	-0.7907	8.6974	3.67e-12	2.69e-09	chr4	39628001	-	cg05132293	76614926	0.2388	0.39811	0.34833	0.3347	0.33734	0.32962	0.38189	0.43479	0.22732	0.3492	0.2752	0.18525	0.40053	0.44995	0.3437	0.36876	0.30917	0.24369	0.41145	0.33115	0.31161	0.28479	0.42385	0.38511	0.38258	0.2833	0.32453	0.21184	0.47226	0.47907	0.3544	0.48094	0.40111	0.40924	0.58166	0.38457	0.53839	0.21243	0.45379
cg07078732	0.9712	-0.2921	8.6874	3.82e-12	2.79e-09	chr2	30505165	-	cg07078732	27699272	0.33954	0.46006	0.43774	0.49142	0.41515	0.45099	0.48896	0.45092	0.36549	0.37582	0.38723	0.2663	0.46311	0.50391	0.45595	0.39458	0.42439	0.34749	0.39464	0.45604	0.43615	0.37318	0.43143	0.46672	0.56268	0.28488	0.40135	0.29154	0.54835	0.52953	0.46797	0.53454	0.53522	0.50996	0.57429	0.46375	0.48286	0.29824	0.41516
cg19594635	1.3121	-0.1561	8.6867	3.83e-12	2.79e-09	chr16	72822362	-	cg19594635	99805254	0.29942	0.5334	0.58767	0.35808	0.47401	0.4055	0.60569	0.436	0.39769	0.45933	0.57612	0.28751	0.60973	0.45017	0.52718	0.29181	0.42101	0.26604	0.45225	0.4164	0.45604	0.29705	0.45986	0.51979	0.48481	0.27019	0.41526	0.27118	0.54399	0.79846	0.53775	0.5694	0.54393	0.49685	0.69223	0.50078	0.58851	0.31767	0.51163
cg15725086	1.7699	1.8981	8.684	3.87e-12	2.82e-09	chr11	33210030	+	cg15725086	44688178	0.65759	0.75274	0.73799	0.73255	0.80463	0.71493	0.87921	0.69399	0.62095	0.77186	0.88876	0.55889	0.88298	0.80397	0.78303	0.75356	0.72195	0.64048	0.86676	0.72099	0.86237	0.64031	0.84916	0.88282	0.87477	0.58224	0.74239	0.54373	0.84041	0.90387	0.72341	0.87764	0.80932	0.78655	0.938	0.81563	0.83387	0.59071	0.82111
cg19470138	1.2345	1.7954	8.6815	3.91e-12	2.84e-09	chr18	74199185	+	cg19470138	41729525	0.72559	0.82858	0.82204	0.71795	0.77516	0.67251	0.79761	0.77775	0.694	0.7218	0.83238	0.57525	0.83867	0.82311	0.74921	0.71162	0.75197	0.66775	0.83496	0.792	0.73573	0.67618	0.84076	0.82381	0.74465	0.66808	0.75864	0.56298	0.84787	0.83677	0.83085	0.81318	0.74119	0.76487	0.88546	0.81956	0.81541	0.5769	0.83114
cg01797224	1.8494	0.7537	8.6802	3.93e-12	2.85e-09	chr7	16851442	-	cg01797224	87795506	0.41703	0.66102	0.55657	0.63598	0.66808	0.53581	0.66318	0.68137	0.34988	0.64517	0.6773	0.48256	0.56321	0.66746	0.47282	0.4869	0.50362	0.46153	0.50858	0.72108	0.58242	0.47813	0.74192	0.67406	0.74229	0.33869	0.55212	0.30473	0.82254	0.73023	0.63655	0.77369	0.54885	0.69198	0.84234	0.79514	0.65529	0.36579	0.59147
cg01280180	1.5641	0.4446	8.679	3.94e-12	2.86e-09	chr3	138047362	+	cg01280180	30695238	0.19634	0.52901	0.55642	0.57768	0.63357	0.58048	0.66405	0.62268	0.25717	0.5358	0.52466	0.26793	0.61631	0.69773	0.55473	0.44664	0.56239	0.4613	0.6108	0.50203	0.54823	0.33797	0.63619	0.63558	0.63181	0.4462	0.50188	0.31081	0.74814	0.75126	0.58221	0.77487	0.5504	0.65262	0.83481	0.64995	0.77719	0.34395	0.64648
cg01526553	1.25	-0.809	8.675	4.01e-12	2.9e-09	chr12	56554264	-	cg01526553	2727467	0.2236	0.31469	0.35151	0.27886	0.39857	0.3886	0.48375	0.3901	0.18951	0.4078	0.40587	0.20373	0.36633	0.43433	0.30854	0.28118	0.35371	0.22802	0.38832	0.39	0.23666	0.20052	0.35621	0.36399	0.39818	0.28489	0.37086	0.16233	0.35369	0.47844	0.38828	0.36112	0.36087	0.46303	0.55881	0.35707	0.49589	0.28993	0.41199
cg17571286	1.6142	1.4583	8.6745	4.01e-12	2.9e-09	chr1	108613442	-	cg17571286	96653850	0.48097	0.75491	0.66899	0.83904	0.62827	0.64053	0.81979	0.83765	0.49909	0.73002	0.64006	0.47993	0.71688	0.72188	0.60549	0.66706	0.6173	0.54076	0.80277	0.75903	0.69963	0.56028	0.74912	0.75901	0.85688	0.47991	0.76433	0.51115	0.87008	0.86926	0.75374	0.84149	0.74704	0.78652	0.8548	0.86642	0.80738	0.50618	0.79887
cg12920744	1.4924	1.1414	8.6691	4.1e-12	2.95e-09	chr13	60902250	-	cg12920744	66693225	0.52221	0.71726	0.73893	0.63425	0.75601	0.68999	0.77613	0.68171	0.58922	0.54951	0.72881	0.47363	0.74267	0.64497	0.64691	0.65808	0.68512	0.6182	0.72541	0.68936	0.75739	0.56267	0.71035	0.73209	0.79281	0.49327	0.71991	0.47125	0.76458	0.76435	0.73858	0.82092	0.70496	0.77292	0.83478	0.78812	0.76207	0.49401	0.73311
cg15253738	1.4313	0.6229	8.6678	4.12e-12	2.97e-09	chr14	90760895	+	cg15253738	17786267	0.50055	0.6694	0.71253	0.63278	0.48462	0.49702	0.80953	0.60873	0.50663	0.6885	0.62555	0.42499	0.61002	0.65193	0.51392	0.51028	0.49332	0.42897	0.74807	0.61632	0.56041	0.43743	0.59304	0.55322	0.69437	0.40609	0.5317	0.3507	0.71519	0.7947	0.59968	0.57979	0.62405	0.61189	0.76857	0.63876	0.7131	0.37924	0.62443
cg15756156	1.6236	-0.7683	8.6667	4.14e-12	2.97e-09	chr22	23245724	-	cg15756156	16736209	0.1678	0.38641	0.28294	0.44268	0.4438	0.38497	0.40005	0.36429	0.24985	0.20944	0.4276	0.22502	0.35833	0.52577	0.40985	0.41921	0.43547	0.13646	0.39912	0.38384	0.46816	0.15875	0.60833	0.36527	0.49422	0.12153	0.198	0.14862	0.4407	0.58394	0.25029	0.45783	0.28102	0.47457	0.59524	0.37798	0.51627	0.21323	0.32434
cg13124890	1.5456	2.3855	8.6651	4.16e-12	2.99e-09	chr1	162382662	-	cg13124890	31761206	0.54822	0.79968	0.88702	0.87995	0.87774	0.86198	0.87672	0.90471	0.6993	0.87642	0.84636	0.67839	0.8463	0.90295	0.85208	0.80395	0.75005	0.68184	0.88471	0.8213	0.85972	0.7139	0.82661	0.91331	0.87992	0.80338	0.83053	0.65009	0.8569	0.91782	0.80456	0.90578	0.81324	0.83367	0.89867	0.8977	0.8853	0.65749	0.86345
cg20101057	1.693	-1.4574	8.6644	4.17e-12	2.99e-09	chr16	67361968	+	cg20101057	25692270	0.10937	0.20546	0.1872	0.24414	0.25479	0.23377	0.36621	0.3027	0.13989	0.19318	0.21384	0.11324	0.32946	0.33359	0.20282	0.26664	0.24422	0.13174	0.28768	0.24123	0.23731	0.13115	0.32884	0.28616	0.38841	0.11438	0.17529	0.11584	0.39369	0.46045	0.18018	0.47314	0.34465	0.38355	0.47928	0.33238	0.50021	0.11717	0.26933
cg18709562	1.8847	-0.7717	8.6562	4.31e-12	3.07e-09	chr20	20248696	-	cg18709562	76767873	0.25362	0.47497	0.35049	0.52562	0.36548	0.33469	0.46696	0.41822	0.16063	0.33046	0.42979	0.22367	0.33828	0.48666	0.29172	0.27561	0.29248	0.14156	0.46523	0.40285	0.26777	0.17006	0.32317	0.37481	0.36322	0.12268	0.32998	0.09679	0.64491	0.55124	0.40816	0.39541	0.29351	0.45602	0.54116	0.588	0.42385	0.17971	0.32747
cg00062151	1.126	0.4996	8.6528	4.36e-12	3.1e-09	chr7	126336750	+	cg00062151	28614212	0.42212	0.62145	0.51485	0.64283	0.61986	0.55415	0.66634	0.70141	0.3833	0.53054	0.50407	0.4285	0.54684	0.59966	0.57883	0.56163	0.50957	0.42761	0.63256	0.59482	0.5731	0.44502	0.61743	0.61512	0.62466	0.46381	0.52814	0.39072	0.74623	0.78024	0.62703	0.60649	0.5342	0.64761	0.687	0.66409	0.68444	0.41206	0.58114
cg22094071	1.2371	-0.889	8.6384	4.61e-12	3.25e-09	chr8	87521456	+	cg22094071	79779136	0.23971	0.36883	0.36311	0.39704	0.28101	0.35913	0.34436	0.36297	0.15534	0.2925	0.42718	0.3425	0.33415	0.38706	0.40744	0.33915	0.31696	0.29739	0.47698	0.45232	0.30802	0.16276	0.38709	0.37369	0.5098	0.16471	0.43026	0.16954	0.38177	0.5129	0.38412	0.42132	0.33257	0.32027	0.50497	0.46428	0.37236	0.16971	0.29757
cg14007090	2.131	0.0058	8.6298	4.77e-12	3.33e-09	chr20	60915009	+	cg14007090	25723571	0.16941	0.41476	0.37112	0.44137	0.54385	0.48047	0.50884	0.5068	0.21517	0.43631	0.39373	0.29008	0.65647	0.47374	0.57306	0.56989	0.36565	0.26513	0.78084	0.42537	0.51821	0.26452	0.81302	0.47395	0.75562	0.2377	0.43503	0.20934	0.6519	0.78659	0.39498	0.70231	0.73485	0.55442	0.68966	0.64212	0.70605	0.20345	0.46099
cg11780008	1.7445	-0.7571	8.6291	4.78e-12	3.34e-09	chr1	169092413	-	cg11780008	72660549	0.20981	0.35462	0.19335	0.43303	0.4388	0.34156	0.532	0.54859	0.13052	0.29632	0.3584	0.29633	0.34699	0.44576	0.24676	0.37869	0.23917	0.25753	0.32696	0.43523	0.26614	0.18143	0.39795	0.45406	0.42998	0.21055	0.30219	0.12382	0.54502	0.65552	0.42452	0.46435	0.31655	0.40079	0.60324	0.44952	0.59888	0.15753	0.33001
cg19452202	1.1091	-0.1055	8.6287	4.79e-12	3.34e-09	chr15	80503626	+	cg19452202	65800216	0.39268	0.46952	0.5527	0.45028	0.45193	0.38742	0.52911	0.56396	0.35176	0.43602	0.53934	0.36512	0.4134	0.52094	0.42495	0.45152	0.36184	0.37349	0.55976	0.51521	0.44869	0.33183	0.62976	0.42687	0.52613	0.31063	0.50552	0.27674	0.58378	0.62528	0.43415	0.52795	0.52993	0.50868	0.55725	0.5298	0.7089	0.31937	0.50597
cg22201540	1.4802	1.3034	8.6283	4.8e-12	3.34e-09	chr9	35976986	-	cg22201540	66627993	0.51053	0.71949	0.6094	0.66777	0.74405	0.56784	0.76419	0.77975	0.49475	0.6552	0.72987	0.42299	0.71629	0.78359	0.63821	0.73542	0.6809	0.57151	0.67248	0.73522	0.66579	0.62009	0.74551	0.73461	0.81601	0.52623	0.63808	0.48701	0.82043	0.78933	0.65827	0.82869	0.69361	0.77219	0.84822	0.68552	0.8503	0.50027	0.74873
cg00871371	0.8911	-0.1328	8.6256	4.85e-12	3.37e-09	chr17	75371476	-	cg00871371	3712583	0.31336	0.43218	0.50126	0.4236	0.52043	0.42381	0.51729	0.48704	0.35261	0.43293	0.4215	0.35616	0.4786	0.55823	0.46713	0.47764	0.51569	0.40459	0.51663	0.45101	0.49523	0.30044	0.44547	0.55401	0.57264	0.44009	0.42499	0.33762	0.48295	0.61151	0.49669	0.50604	0.52133	0.56136	0.49561	0.46916	0.59213	0.35905	0.50412
cg08309302	1.1117	1.6173	8.6216	4.92e-12	3.41e-09	chr7	131891	+	cg08309302	95726876	0.54604	0.71049	0.66356	0.82822	0.7974	0.75972	0.76236	0.78193	0.56491	0.6321	0.76281	0.55305	0.82123	0.8076	0.78017	0.75369	0.76001	0.6165	0.74604	0.80855	0.78631	0.65419	0.76942	0.76353	0.81302	0.59378	0.69962	0.59161	0.80542	0.83592	0.72212	0.84363	0.78132	0.8214	0.857	0.79676	0.7575	0.60613	0.75223
cg19942007	1.5431	2.3022	8.6164	5.02e-12	3.47e-09	chr17	67095887	+	cg19942007	44720273	0.63674	0.80935	0.78133	0.87548	0.8635	0.70874	0.83771	0.9025	0.73013	0.86458	0.85836	0.66752	0.76421	0.82993	0.80779	0.78587	0.73055	0.69775	0.86399	0.8925	0.81191	0.68415	0.87064	0.8753	0.80484	0.63721	0.82381	0.66151	0.9145	0.90537	0.89179	0.88544	0.74847	0.84816	0.89474	0.90994	0.85872	0.6494	0.8035
cg27617715	1.0175	-0.2983	8.6166	5.02e-12	3.47e-09	chr2	200637602	+	cg27617715	25693910	0.36824	0.43048	0.44374	0.43683	0.42104	0.38169	0.52027	0.50988	0.3456	0.46714	0.42182	0.3203	0.47298	0.47503	0.3999	0.34697	0.40543	0.34016	0.47428	0.43649	0.38626	0.2995	0.50889	0.45702	0.45418	0.31405	0.51151	0.2501	0.52584	0.60338	0.42549	0.54541	0.46428	0.46023	0.63413	0.49385	0.58215	0.29871	0.48664
cg09552510	0.9702	0.9285	8.6074	5.2e-12	3.56e-09	chr11	58980665	-	cg09552510	69757937	0.56645	0.6478	0.61453	0.61009	0.61691	0.70762	0.69882	0.68338	0.55484	0.6269	0.68872	0.48664	0.71222	0.75802	0.66379	0.62379	0.68359	0.53791	0.65204	0.65303	0.68708	0.59508	0.67807	0.68672	0.64092	0.50042	0.67758	0.51996	0.70751	0.76305	0.66935	0.66146	0.58819	0.6635	0.78265	0.70107	0.7267	0.48378	0.58474
cg15212453	1.5222	-1.1979	8.6078	5.19e-12	3.56e-09	chr2	128458434	+	cg15212453	6641285	0.16214	0.25495	0.29204	0.33013	0.2954	0.27076	0.31942	0.34539	0.13214	0.17096	0.35801	0.17338	0.38059	0.33236	0.21908	0.21706	0.20158	0.20097	0.35931	0.41898	0.23825	0.18231	0.41193	0.29951	0.42185	0.11771	0.26167	0.13363	0.38126	0.45417	0.29231	0.46435	0.34001	0.31843	0.44794	0.33709	0.48245	0.15495	0.41451
cg00567849	1.0809	0.859	8.6056	5.24e-12	3.57e-09	chr18	9147103	-	cg00567849	10640560	0.45952	0.65127	0.65816	0.76307	0.55534	0.63603	0.67878	0.64722	0.44003	0.70732	0.65822	0.46818	0.66028	0.61476	0.62834	0.62341	0.70398	0.53867	0.69799	0.61101	0.60465	0.46886	0.53579	0.6663	0.70444	0.50973	0.67953	0.58692	0.70211	0.75757	0.71904	0.69498	0.7327	0.73517	0.59593	0.72743	0.64889	0.61836	0.70073
cg10192587	1.5522	0.1368	8.6057	5.23e-12	3.57e-09	chr5	66498328	-	cg10192587	97793288	0.2734	0.56114	0.31185	0.51374	0.49316	0.52871	0.69432	0.66351	0.32903	0.48554	0.52009	0.25261	0.56063	0.57756	0.47998	0.48559	0.57373	0.35422	0.49033	0.55085	0.55616	0.31226	0.36524	0.62059	0.56006	0.37252	0.4461	0.27306	0.49956	0.6715	0.63006	0.59961	0.54706	0.63787	0.73259	0.5665	0.49539	0.28788	0.53963
cg08665196	0.9966	0.4493	8.5992	5.37e-12	3.65e-09	chr12	22385067	+	cg08665196	77672145	0.45961	0.61454	0.53891	0.57449	0.61554	0.47808	0.64967	0.55997	0.43401	0.7135	0.66602	0.43574	0.64965	0.60413	0.63546	0.5309	0.52121	0.51578	0.59858	0.51494	0.60445	0.47686	0.58394	0.68174	0.6092	0.45579	0.53467	0.40976	0.70215	0.52167	0.58925	0.60293	0.60332	0.64413	0.67873	0.57416	0.6225	0.46824	0.58315
cg24365837	0.9506	0.3982	8.5913	5.53e-12	3.74e-09	chr1	10509935	+	cg24365837	9777178	0.41671	0.60618	0.49577	0.58687	0.52442	0.49697	0.61274	0.55797	0.44546	0.57257	0.6141	0.44502	0.61235	0.57259	0.54175	0.61437	0.50837	0.4566	0.59014	0.50457	0.60474	0.46289	0.57587	0.60187	0.60881	0.41687	0.50389	0.34058	0.57098	0.7242	0.61007	0.64536	0.61676	0.62654	0.78208	0.57591	0.56853	0.40868	0.60319
cg24969642	1.1769	2.1187	8.5788	5.81e-12	3.89e-09	chr17	9952398	-	cg24969642	56804967	0.62404	0.81018	0.7388	0.88161	0.82472	0.79335	0.79796	0.84566	0.72568	0.84333	0.87543	0.70173	0.8058	0.8861	0.77574	0.82621	0.8204	0.6823	0.81605	0.85691	0.79125	0.6505	0.78133	0.836	0.82167	0.71488	0.82062	0.60584	0.85404	0.87676	0.81497	0.85218	0.79292	0.88161	0.91461	0.84551	0.87514	0.69547	0.81383
cg18859612	1.1127	-0.6607	8.5746	5.9e-12	3.94e-09	chr2	127422064	+	cg18859612	79753374	0.37652	0.39235	0.39947	0.30823	0.38419	0.28044	0.47176	0.38319	0.32558	0.38136	0.34001	0.18292	0.55176	0.42971	0.3399	0.42445	0.36039	0.28597	0.39408	0.41701	0.37498	0.22886	0.46706	0.44845	0.45096	0.22038	0.34486	0.22811	0.49506	0.47469	0.40744	0.48092	0.37447	0.4721	0.50498	0.36306	0.53172	0.30707	0.4645
cg00595053	1.2825	-0.887	8.5736	5.93e-12	3.96e-09	chr22	17160658	+	cg00595053	95663475	0.32015	0.42878	0.34865	0.38655	0.30124	0.27792	0.3972	0.40631	0.19796	0.439	0.49356	0.23661	0.34765	0.39708	0.42622	0.36822	0.29081	0.25762	0.35153	0.26531	0.35349	0.14872	0.31372	0.38111	0.33736	0.14202	0.33707	0.26193	0.4197	0.33239	0.33663	0.39157	0.32862	0.54904	0.54102	0.32825	0.45309	0.24649	0.40956
cg15723802	1.5704	0.0699	8.5657	6.11e-12	4.05e-09	chr2	208816814	+	cg15723802	62674948	0.22855	0.52662	0.44658	0.43994	0.53891	0.41493	0.58962	0.66945	0.33791	0.38855	0.59293	0.3046	0.65136	0.68761	0.51044	0.53669	0.44738	0.26901	0.50045	0.43416	0.5008	0.24237	0.61285	0.59892	0.52229	0.2911	0.38723	0.29354	0.64234	0.76159	0.54484	0.57789	0.48245	0.48743	0.77987	0.59039	0.6459	0.30358	0.64914
cg17411636	1.1295	0.576	8.5628	6.18e-12	4.09e-09	chr11	65570817	+	cg17411636	2751910	0.45079	0.59279	0.66795	0.53037	0.57038	0.54541	0.67893	0.73992	0.48961	0.61251	0.6677	0.41831	0.64631	0.58695	0.56145	0.6312	0.46583	0.51974	0.58758	0.59655	0.53098	0.43384	0.72701	0.64335	0.67496	0.43119	0.54026	0.41009	0.60286	0.7018	0.57328	0.70382	0.65997	0.59396	0.68572	0.61943	0.78367	0.35989	0.66282
cg14495236	1.5483	1.5294	8.5619	6.2e-12	4.1e-09	chr12	111344521	+	cg14495236	3781370	0.53152	0.7184	0.6919	0.67205	0.76925	0.66582	0.83989	0.77493	0.56002	0.66337	0.73682	0.41408	0.79178	0.79187	0.69053	0.74047	0.67989	0.69759	0.74925	0.74432	0.76148	0.55614	0.71163	0.82872	0.79285	0.54199	0.62286	0.59466	0.85772	0.85556	0.77502	0.84064	0.69776	0.78846	0.876	0.75783	0.8815	0.52114	0.73782
cg26116906	1.9013	0.3381	8.5577	6.3e-12	4.15e-09	chr2	200528171	+	cg26116906	52630569	0.31832	0.55359	0.43228	0.47442	0.6397	0.50479	0.52236	0.59744	0.26616	0.45552	0.81963	0.28198	0.69131	0.6612	0.43339	0.53192	0.67271	0.45983	0.6953	0.61571	0.50662	0.26265	0.58398	0.56465	0.68072	0.23597	0.56289	0.23981	0.61233	0.77123	0.5987	0.74118	0.55514	0.65658	0.81628	0.73146	0.50456	0.30998	0.72189
cg07899102	1.4413	-1.7434	8.5512	6.46e-12	4.23e-09	chr22	36763832	+	cg07899102	83746425	0.14843	0.28989	0.29392	0.20446	0.12616	0.16318	0.23989	0.35914	0.0985	0.18657	0.18226	0.07374	0.31167	0.34428	0.17787	0.18731	0.20175	0.09635	0.29789	0.31799	0.18572	0.13152	0.32496	0.22569	0.28739	0.16837	0.14739	0.08718	0.30885	0.25641	0.26383	0.32181	0.30342	0.32219	0.25957	0.36492	0.43634	0.11351	0.32366
cg03883939	1.0597	0.1236	8.5506	6.48e-12	4.23e-09	chr3	49754876	-	cg03883939	71611255	0.34186	0.53643	0.5179	0.50288	0.55113	0.51934	0.48626	0.55157	0.40961	0.46754	0.5402	0.32194	0.57594	0.55037	0.48302	0.55279	0.49708	0.39909	0.48542	0.47965	0.48572	0.41085	0.62193	0.49899	0.61075	0.27773	0.49165	0.32381	0.58884	0.65933	0.49624	0.59194	0.57438	0.62049	0.70377	0.55447	0.61163	0.32761	0.61125
cg16809457	1.8532	-1.3303	8.5474	6.56e-12	4.28e-09	chr6	90399677	+	cg16809457	62733550	0.26522	0.27289	0.33438	0.27411	0.34116	0.25174	0.45078	0.33318	0.13873	0.22585	0.41728	0.16263	0.28059	0.30167	0.1928	0.09424	0.15916	0.14127	0.30354	0.30991	0.19524	0.12774	0.35133	0.30064	0.45606	0.09931	0.22054	0.09657	0.32389	0.4849	0.25773	0.43824	0.27566	0.29702	0.59553	0.39111	0.41803	0.13447	0.24357
cg00461584	1.3811	0.5271	8.537	6.83e-12	4.44e-09	chr3	3166156	-	cg00461584	95676581	0.48661	0.72028	0.76704	0.49762	0.53731	0.49683	0.74374	0.67143	0.47147	0.64889	0.61208	0.31009	0.73169	0.65506	0.64356	0.55089	0.49357	0.52235	0.71549	0.56418	0.56245	0.39607	0.63156	0.59742	0.57372	0.41723	0.42577	0.349	0.63176	0.76446	0.70525	0.61422	0.67492	0.61286	0.69981	0.67451	0.75407	0.38638	0.63183
cg06541968	0.8868	0.3085	8.5351	6.88e-12	4.46e-09	chr2	240431144	+	cg06541968	47653167	0.41169	0.53048	0.61092	0.54257	0.48679	0.52898	0.5849	0.57502	0.47954	0.62068	0.59194	0.46016	0.53246	0.5865	0.49175	0.62612	0.53487	0.3913	0.62447	0.53036	0.63925	0.43674	0.61649	0.58395	0.54266	0.45714	0.50105	0.34861	0.63902	0.72384	0.58963	0.64862	0.53657	0.6009	0.64808	0.58772	0.55813	0.3843	0.58696
cg02038962	1.314	-1.2655	8.5333	6.92e-12	4.48e-09	chr22	17703776	+	cg02038962	87687455	0.10704	0.29612	0.34583	0.34492	0.17186	0.25004	0.42491	0.3064	0.3036	0.31168	0.39092	0.20586	0.34156	0.32755	0.23718	0.26674	0.26208	0.15145	0.31372	0.27693	0.25201	0.19296	0.38275	0.27299	0.3392	0.15909	0.26396	0.16097	0.43311	0.41816	0.30299	0.36449	0.27075	0.33363	0.38521	0.32458	0.42909	0.17974	0.2567
cg20380468	1.2416	1.9843	8.5318	6.97e-12	4.5e-09	chr5	39203057	-	cg20380468	95782522	0.66895	0.84113	0.82017	0.83505	0.78282	0.72282	0.85644	0.84599	0.68882	0.85402	0.79919	0.70305	0.75902	0.78741	0.81287	0.79625	0.68617	0.7399	0.83876	0.79887	0.79202	0.66177	0.77383	0.80635	0.83494	0.66961	0.75959	0.67988	0.81907	0.86268	0.83529	0.77292	0.78109	0.844	0.85224	0.854	0.85823	0.77042	0.74802
cg20522398	1.3358	1.7419	8.5315	6.97e-12	4.5e-09	chr7	17316151	+	cg20522398	6688849	0.68801	0.85023	0.65669	0.79244	0.8148	0.69382	0.83561	0.89449	0.55696	0.77588	0.77863	0.61294	0.80799	0.78416	0.66735	0.75186	0.6752	0.70971	0.81527	0.79133	0.72082	0.6933	0.85323	0.77914	0.80967	0.65083	0.74929	0.56798	0.84743	0.81619	0.77113	0.83333	0.6849	0.82889	0.83973	0.80683	0.83009	0.58402	0.7965
cg00010572	1.9067	0.0805	8.5298	7.02e-12	4.53e-09	chr2	8345013	-	cg00010572	76802967	0.28454	0.45045	0.52587	0.60324	0.44792	0.48604	0.52916	0.66108	0.23111	0.4937	0.41886	0.21894	0.56475	0.75347	0.28051	0.59059	0.49632	0.36511	0.59609	0.53363	0.4409	0.30002	0.50821	0.66912	0.59454	0.20222	0.53329	0.3049	0.71165	0.47895	0.57665	0.65868	0.4953	0.70961	0.71447	0.68523	0.62196	0.2512	0.58014
cg26697654	1.1003	-0.7602	8.5223	7.23e-12	4.64e-09	chr21	47851941	-	cg26697654	46705564	0.22276	0.35132	0.30931	0.47562	0.38654	0.38627	0.43905	0.43938	0.28324	0.25406	0.45911	0.24867	0.39258	0.38243	0.32919	0.41999	0.28831	0.25938	0.47785	0.38437	0.44098	0.23989	0.41217	0.40049	0.469	0.20177	0.3405	0.20655	0.44171	0.52386	0.29499	0.42174	0.39121	0.43264	0.44071	0.41922	0.37995	0.25776	0.31833
cg15732451	1.1901	1.4157	8.5202	7.28e-12	4.67e-09	chr1	228997949	+	cg15732451	51742918	0.60614	0.64029	0.69675	0.68385	0.73352	0.69077	0.72829	0.73659	0.54933	0.71455	0.66575	0.51839	0.77813	0.75881	0.73836	0.7015	0.80902	0.63909	0.72849	0.73225	0.73762	0.53443	0.76163	0.74576	0.79125	0.57307	0.62021	0.51043	0.77049	0.81404	0.74075	0.80589	0.71194	0.772	0.86003	0.85697	0.84228	0.56488	0.72901
cg27331500	1.2119	1.8877	8.5201	7.29e-12	4.67e-09	chr8	28196022	+	cg27331500	2753859	0.6011	0.74706	0.85556	0.81774	0.70691	0.73126	0.83853	0.79422	0.63494	0.76886	0.7836	0.64698	0.77572	0.80047	0.81316	0.78161	0.72507	0.6873	0.79871	0.80648	0.75983	0.64824	0.84721	0.77217	0.88871	0.67808	0.78885	0.66515	0.80072	0.91624	0.78322	0.77626	0.86483	0.78003	0.85582	0.80721	0.81042	0.60674	0.78053
cg21520055	1.3529	0.8064	8.5186	7.33e-12	4.7e-09	chr14	21504190	+	cg21520055	72690971	0.47214	0.68046	0.687	0.57549	0.64059	0.55174	0.66407	0.6608	0.36527	0.51799	0.67553	0.47122	0.63106	0.71264	0.57674	0.68116	0.56925	0.51305	0.65962	0.69503	0.5767	0.46207	0.69324	0.65834	0.70671	0.46618	0.56631	0.36127	0.69308	0.81268	0.56727	0.69395	0.61161	0.6346	0.78223	0.68506	0.7687	0.45249	0.64001
cg04661335	1.6975	-1.8718	8.5129	7.49e-12	4.8e-09	chr3	156060002	+	cg04661335	78687968	0.0711	0.18621	0.18176	0.18897	0.25173	0.1636	0.27014	0.19862	0.04502	0.16417	0.25747	0.09429	0.23478	0.21697	0.24582	0.21097	0.22057	0.17395	0.21437	0.14013	0.30238	0.06289	0.45126	0.23088	0.28679	0.10597	0.27259	0.12931	0.41457	0.30936	0.27216	0.31301	0.17936	0.28974	0.31399	0.2092	0.20353	0.12233	0.25425
cg18712919	1.6789	-0.7505	8.5121	7.52e-12	4.8e-09	chr2	28112170	-	cg18712919	84648876	0.20522	0.30422	0.4648	0.40366	0.27063	0.3663	0.35988	0.3299	0.20126	0.29079	0.4428	0.26745	0.54205	0.45704	0.39493	0.18819	0.37449	0.15347	0.5538	0.39516	0.35557	0.17039	0.42615	0.36489	0.4242	0.21867	0.25163	0.16847	0.48864	0.62365	0.46073	0.52182	0.50689	0.51509	0.58111	0.47101	0.4676	0.19499	0.49049
cg05452432	1.5411	-0.5998	8.5104	7.57e-12	4.83e-09	chr12	73067770	+	cg05452432	28701201	0.27068	0.45857	0.41329	0.34305	0.57426	0.47245	0.5363	0.54827	0.19374	0.45191	0.41255	0.18998	0.53122	0.48816	0.30446	0.27356	0.46351	0.34595	0.43761	0.34875	0.43269	0.26137	0.46703	0.41971	0.45497	0.09389	0.38111	0.21974	0.57845	0.55784	0.3266	0.55241	0.454	0.42477	0.56962	0.42708	0.36719	0.22038	0.49622
cg17358215	1.8162	0.1964	8.5055	7.71e-12	4.91e-09	chr9	3500328	+	cg17358215	26693878	0.24857	0.6008	0.47086	0.5112	0.50393	0.4662	0.67095	0.68544	0.21605	0.44717	0.30393	0.25846	0.59299	0.55119	0.41547	0.60875	0.39468	0.36855	0.68678	0.53873	0.5124	0.39254	0.64608	0.61502	0.65395	0.2799	0.52198	0.25924	0.72697	0.73782	0.49903	0.70308	0.52365	0.60395	0.75828	0.69716	0.68091	0.28898	0.61743
cg07964522	1.644	-0.8082	8.5028	7.79e-12	4.95e-09	chr8	103138904	-	cg07964522	45679895	0.19343	0.41297	0.31385	0.31059	0.38164	0.44669	0.61603	0.36268	0.21607	0.37146	0.43514	0.22627	0.53189	0.33779	0.24612	0.51654	0.4134	0.24254	0.459	0.47794	0.28318	0.26316	0.46342	0.35248	0.39276	0.13482	0.64839	0.17188	0.42379	0.44781	0.31684	0.33809	0.47809	0.34741	0.4849	0.42514	0.56243	0.14338	0.28825
cg19992418	1.138	1.6433	8.5016	7.83e-12	4.97e-09	chr3	105802642	-	cg19992418	3637170	0.67013	0.80539	0.75179	0.78654	0.75937	0.73511	0.80243	0.78945	0.63521	0.79929	0.76032	0.6121	0.72727	0.76603	0.68091	0.72377	0.70906	0.66728	0.79395	0.76042	0.70482	0.66957	0.71784	0.82664	0.75799	0.58822	0.71781	0.58884	0.8939	0.85205	0.83142	0.83239	0.72478	0.80362	0.83819	0.82097	0.87278	0.49883	0.80194
cg16993682	1.0441	1.4936	8.492	8.13e-12	5.14e-09	chr1	158259268	+	cg16993682	72674581	0.58443	0.75207	0.68004	0.74701	0.78241	0.63048	0.77006	0.71044	0.64641	0.73191	0.78166	0.62569	0.79371	0.82205	0.67865	0.743	0.68254	0.65641	0.71238	0.69189	0.76963	0.61133	0.79823	0.79357	0.75571	0.6177	0.80114	0.52324	0.79354	0.84761	0.71099	0.74085	0.75804	0.78332	0.85377	0.73395	0.82251	0.58494	0.7286
cg26416074	1.1524	1.5823	8.4918	8.13e-12	5.14e-09	chr13	46688810	+	cg26416074	49717174	0.6185	0.78345	0.76298	0.80299	0.71904	0.69419	0.81346	0.76564	0.66194	0.7104	0.79545	0.67106	0.78316	0.73019	0.65322	0.68068	0.62363	0.64921	0.83322	0.79093	0.70784	0.62336	0.75009	0.70447	0.82366	0.5963	0.76218	0.56682	0.83278	0.88428	0.79972	0.8418	0.72497	0.76352	0.80034	0.79737	0.80742	0.67537	0.71744
cg21385052	0.9773	0.7578	8.4877	8.26e-12	5.21e-09	chr1	149903249	-	cg21385052	94737223	0.52844	0.59096	0.57776	0.60831	0.62958	0.61361	0.66722	0.66714	0.46313	0.61493	0.65761	0.49082	0.6378	0.63718	0.57328	0.57611	0.59956	0.55139	0.61326	0.67631	0.60238	0.53145	0.67622	0.61588	0.68397	0.48588	0.55648	0.4626	0.75602	0.74931	0.62681	0.7183	0.61733	0.64898	0.80777	0.6383	0.70992	0.44857	0.65961
cg20022139	1.7279	-0.3708	8.4868	8.29e-12	5.22e-09	chr11	118722722	+	cg20022139	44807850	0.28247	0.6269	0.53021	0.24134	0.59596	0.37542	0.53938	0.41886	0.23219	0.27865	0.46189	0.16392	0.63651	0.53328	0.53038	0.38575	0.33705	0.3266	0.41042	0.34313	0.52183	0.25954	0.42269	0.5288	0.46882	0.22234	0.26739	0.20512	0.45622	0.4258	0.44114	0.58324	0.51666	0.50323	0.74436	0.40241	0.61594	0.23036	0.51033
cg09043456	0.9702	0.3159	8.4856	8.33e-12	5.24e-09	chr17	79024087	-	cg09043456	2754275	0.42507	0.53478	0.54672	0.6164	0.53791	0.47828	0.56008	0.57435	0.37626	0.48476	0.53973	0.39148	0.53853	0.55764	0.48766	0.5048	0.53805	0.38926	0.51126	0.58532	0.58194	0.43382	0.58925	0.58718	0.59643	0.43611	0.5391	0.38671	0.66097	0.69462	0.53099	0.6889	0.56702	0.62609	0.70285	0.51183	0.63442	0.39234	0.57967
cg11929188	1.5009	1.1934	8.4839	8.38e-12	5.26e-09	chr15	37103299	+	cg11929188	84601892	0.56801	0.81678	0.69099	0.69605	0.75721	0.64681	0.78279	0.81653	0.55948	0.60799	0.68134	0.45192	0.73444	0.67192	0.63097	0.61656	0.62766	0.62067	0.74425	0.67652	0.77418	0.45635	0.65225	0.73422	0.78037	0.36829	0.61691	0.48772	0.82656	0.77649	0.62611	0.83332	0.65088	0.78323	0.85714	0.72956	0.72055	0.4859	0.68505
cg15173892	1.9105	-1.8576	8.4791	8.54e-12	5.34e-09	chr18	76970215	-	cg15173892	45796293	0.20745	0.26781	0.15872	0.27007	0.19534	0.18119	0.28546	0.27397	0.07716	0.10218	0.31328	0.11043	0.23958	0.19453	0.12562	0.18942	0.13653	0.06991	0.24388	0.28411	0.1454	0.07994	0.26167	0.21394	0.26009	0.10728	0.20206	0.0647	0.46726	0.47473	0.14847	0.30405	0.17845	0.26222	0.42337	0.24237	0.45245	0.07036	0.2247
cg06543730	1.7373	-1.6478	8.4786	8.56e-12	5.35e-09	chr18	74700055	-	cg06543730	21688986	0.07242	0.28189	0.11192	0.35548	0.22453	0.20172	0.39692	0.28316	0.12214	0.21616	0.31225	0.1737	0.26651	0.27789	0.21894	0.16445	0.15078	0.09805	0.22696	0.26286	0.31254	0.13111	0.30074	0.23904	0.25648	0.07482	0.24876	0.10039	0.35015	0.62616	0.25528	0.36746	0.27415	0.35452	0.50532	0.21763	0.39876	0.08499	0.21896
cg06061492	1.0477	-0.0302	8.4731	8.74e-12	5.45e-09	chr10	50221200	+	cg06061492	52651272	0.35319	0.5268	0.4714	0.49203	0.48266	0.42899	0.56825	0.51023	0.36708	0.39994	0.49322	0.3493	0.50957	0.50585	0.42848	0.54963	0.45362	0.40652	0.53983	0.50787	0.44474	0.40416	0.56828	0.47589	0.58149	0.33187	0.41474	0.29735	0.57227	0.61311	0.37937	0.61238	0.53996	0.52001	0.62914	0.55887	0.59639	0.37626	0.46763
cg09975738	1.7025	-1.07	8.4734	8.73e-12	5.45e-09	chr12	56769679	-	cg09975738	83675841	0.19824	0.48657	0.40256	0.32012	0.33275	0.28208	0.45796	0.36361	0.18699	0.30061	0.30581	0.10962	0.32227	0.25707	0.20438	0.28833	0.35432	0.27259	0.3216	0.38493	0.25371	0.11761	0.32823	0.39485	0.48803	0.17761	0.26233	0.16118	0.52028	0.56066	0.28059	0.31079	0.36692	0.2617	0.50259	0.45992	0.20201	0.10254	0.24661
cg10163211	1.3403	-0.0163	8.4689	8.88e-12	5.53e-09	chr6	43672630	-	cg10163211	35689295	0.2517	0.55817	0.31016	0.54699	0.59872	0.45677	0.53193	0.56325	0.33722	0.44404	0.50129	0.25768	0.54798	0.50235	0.41855	0.51117	0.43914	0.42184	0.4749	0.50329	0.53934	0.35895	0.49022	0.56036	0.54346	0.32978	0.41375	0.26423	0.64285	0.66269	0.4453	0.63265	0.49433	0.48098	0.70533	0.54582	0.55233	0.31934	0.4468
cg24816286	1.0502	0.6172	8.4613	9.15e-12	5.66e-09	chr8	54753935	-	cg24816286	87709158	0.36416	0.61472	0.55648	0.66707	0.63152	0.57892	0.59987	0.69378	0.52159	0.62921	0.63362	0.46623	0.63504	0.69367	0.53501	0.51198	0.58989	0.44576	0.65129	0.61095	0.59917	0.46209	0.57299	0.64727	0.59726	0.46121	0.55235	0.45746	0.74109	0.70051	0.67744	0.68307	0.6317	0.72162	0.76011	0.68532	0.63295	0.4633	0.51218
cg26997966	1.4414	-0.8538	8.4611	9.16e-12	5.66e-09	chr11	117155868	-	cg26997966	8601404	0.20476	0.41175	0.29855	0.33741	0.3861	0.35288	0.46106	0.45333	0.22399	0.24227	0.46276	0.24928	0.31865	0.30413	0.23993	0.38097	0.2035	0.20468	0.44986	0.38902	0.30923	0.24481	0.41304	0.31586	0.40086	0.22475	0.31529	0.19344	0.48914	0.6017	0.26012	0.42871	0.34381	0.40565	0.60632	0.41525	0.51163	0.18934	0.32227
cg01058360	1.5492	-0.6337	8.453	9.45e-12	5.81e-09	chr7	151442371	+	cg01058360	68728861	0.34074	0.4349	0.58723	0.39351	0.37292	0.2963	0.50235	0.34419	0.20265	0.423	0.39359	0.23346	0.51321	0.48676	0.43033	0.20937	0.31581	0.21503	0.50041	0.37091	0.32465	0.28986	0.38848	0.43287	0.47529	0.12911	0.29244	0.21849	0.49535	0.5074	0.44153	0.45087	0.47672	0.44129	0.51983	0.52441	0.66829	0.25335	0.51531
cg11344771	2.2708	1.4708	8.459	9.47e-12	5.82e-09	chr3	188108786	-	cg11344771	33688893	0.52433	0.59932	0.53056	0.84612	0.74421	0.62785	0.75082	0.86756	0.47631	0.80707	0.81004	0.42025	0.76539	0.91652	0.61352	0.66767	0.63067	0.43318	0.56868	0.71315	0.66198	0.43311	0.70279	0.82761	0.78481	0.38611	0.69906	0.30875	0.88894	0.82928	0.8731	0.82728	0.65668	0.8323	0.91712	0.80925	0.80107	0.3773	0.77309
cg12240358	1.8441	0.4019	8.4459	9.71e-12	5.95e-09	chr15	83619523	-	cg12240358	93661466	0.21785	0.55209	0.37894	0.56935	0.65764	0.68718	0.6119	0.71268	0.26203	0.4143	0.51819	0.17121	0.56954	0.62953	0.41729	0.61997	0.59556	0.33474	0.58236	0.53991	0.59323	0.34548	0.72083	0.69656	0.58061	0.28566	0.42426	0.33022	0.70924	0.79915	0.48271	0.73725	0.60646	0.71537	0.78845	0.63115	0.63667	0.31719	0.61121
cg03072921	1.2567	0.8203	8.442	9.86e-12	6.04e-09	chr7	99077090	-	cg03072921	7651139	0.44919	0.59616	0.50501	0.67254	0.63025	0.67505	0.68953	0.68686	0.45638	0.5409	0.61898	0.38986	0.69245	0.72387	0.62604	0.63519	0.63528	0.47865	0.57733	0.65223	0.67968	0.51574	0.72746	0.60957	0.73542	0.42752	0.52275	0.36877	0.70172	0.77048	0.63601	0.76986	0.66579	0.73634	0.7534	0.63389	0.78403	0.49342	0.63787
cg25997486	1.5025	0.0394	8.4373	1e-11	6.13e-09	chr6	41251653	-	cg25997486	99730465	0.26284	0.53194	0.41441	0.58431	0.4868	0.4524	0.64474	0.62914	0.30393	0.48442	0.51014	0.27021	0.55628	0.5291	0.4308	0.54032	0.42517	0.341	0.54474	0.31487	0.44746	0.35905	0.57449	0.51983	0.51927	0.33034	0.47187	0.22457	0.71393	0.70057	0.48633	0.61842	0.4383	0.60158	0.64525	0.55813	0.74086	0.26223	0.52887
cg06301912	1.2835	0.623	8.4327	1.02e-11	6.23e-09	chr5	32166014	-	cg06301912	90722877	0.57031	0.6941	0.61036	0.56716	0.58784	0.55285	0.78031	0.65089	0.47027	0.62163	0.62777	0.44533	0.64118	0.68182	0.5834	0.51384	0.61097	0.40917	0.74158	0.60163	0.49744	0.51286	0.57075	0.62208	0.63513	0.40077	0.50572	0.38369	0.74491	0.66187	0.59424	0.73387	0.60362	0.6806	0.77903	0.61696	0.7263	0.37251	0.62492
cg06676778	1.7799	-0.1233	8.4328	1.02e-11	6.23e-09	chr5	148209341	-	cg06676778	23673555	0.13046	0.49537	0.42325	0.44597	0.54008	0.37718	0.51626	0.61282	0.37812	0.3476	0.46179	0.16939	0.55832	0.63019	0.36563	0.41372	0.43098	0.30359	0.50671	0.61445	0.46056	0.27993	0.57263	0.46211	0.5027	0.3671	0.33667	0.20804	0.55413	0.75017	0.41167	0.65083	0.47514	0.554	0.69381	0.50613	0.70684	0.28787	0.52716
cg06259313	1.2552	1.5434	8.4317	1.03e-11	6.25e-09	chr6	11413553	-	cg06259313	73668287	0.61436	0.75052	0.7695	0.72246	0.74825	0.72123	0.80485	0.83407	0.69537	0.73525	0.71819	0.52562	0.82347	0.77446	0.75219	0.71693	0.71171	0.66093	0.70164	0.69665	0.77045	0.63279	0.81825	0.77958	0.79138	0.6589	0.66123	0.4968	0.82294	0.85717	0.79584	0.80386	0.62413	0.75838	0.86777	0.78628	0.83018	0.50669	0.74774
cg00488514	1.659	-0.7077	8.4283	1.04e-11	6.31e-09	chr22	26877690	+	cg00488514	87739268	0.18283	0.35781	0.2311	0.43001	0.42933	0.37524	0.52538	0.48523	0.11039	0.25196	0.38436	0.19974	0.46418	0.46425	0.28961	0.38518	0.36326	0.24703	0.37996	0.41448	0.33025	0.22335	0.48109	0.40508	0.42288	0.20159	0.29879	0.14014	0.53833	0.66878	0.3365	0.52541	0.34332	0.42277	0.54949	0.41407	0.62874	0.21552	0.4374
cg17940986	2.0128	-0.7508	8.4262	1.05e-11	6.35e-09	chr8	42747197	+	cg17940986	21757130	0.17889	0.40078	0.35224	0.49409	0.33346	0.29972	0.35063	0.47043	0.21379	0.38077	0.22945	0.12453	0.4211	0.3934	0.30141	0.41315	0.18032	0.17314	0.276	0.30438	0.32942	0.2129	0.37763	0.49503	0.51015	0.2191	0.30417	0.17989	0.58028	0.58518	0.50708	0.4862	0.30011	0.50502	0.62308	0.69019	0.72748	0.12375	0.25794
cg08862479	1.8109	0.0443	8.4234	1.06e-11	6.41e-09	chr5	177889945	+	cg08862479	13675552	0.43748	0.52393	0.55102	0.56205	0.42661	0.34233	0.67513	0.47824	0.34963	0.47814	0.60864	0.36877	0.56018	0.53514	0.60416	0.30586	0.43032	0.33006	0.66364	0.57922	0.4577	0.1536	0.5367	0.46929	0.61034	0.27814	0.46657	0.26846	0.66066	0.75243	0.47405	0.59964	0.56265	0.5472	0.78417	0.56074	0.63168	0.37595	0.50694
cg10141261	2.0412	-1.9836	8.4205	1.07e-11	6.47e-09	chr10	125805554	+	cg10141261	93642853	0.05815	0.15713	0.10102	0.24589	0.20087	0.2262	0.30887	0.38299	0.04376	0.1429	0.15038	0.06454	0.22827	0.24453	0.16804	0.19038	0.21158	0.07067	0.1826	0.26419	0.18254	0.07567	0.22695	0.21719	0.25895	0.07783	0.0947	0.05193	0.38964	0.46988	0.20173	0.4051	0.24763	0.3702	0.48159	0.26825	0.47939	0.05492	0.16144
cg19750657	0.9768	1.0463	8.419	1.08e-11	6.5e-09	chr13	38935967	+	cg19750657	92630930	0.54008	0.71349	0.66597	0.67657	0.73278	0.60565	0.75497	0.73774	0.56196	0.69678	0.79534	0.53952	0.77058	0.67322	0.71909	0.61823	0.65342	0.53467	0.65502	0.75469	0.70279	0.59816	0.64283	0.69742	0.65412	0.52448	0.74047	0.58847	0.6567	0.72194	0.66332	0.64414	0.67327	0.76206	0.74472	0.69534	0.70922	0.54505	0.6638
cg27447140	1.9478	-1.1331	8.4155	1.09e-11	6.58e-09	chr1	172735804	-	cg27447140	96780117	0.09747	0.33912	0.09009	0.43371	0.32593	0.32985	0.35534	0.52212	0.07494	0.37896	0.41281	0.13938	0.39637	0.41298	0.16924	0.32322	0.28742	0.19955	0.28005	0.33392	0.32825	0.15018	0.2766	0.40728	0.28586	0.0913	0.25569	0.11356	0.47478	0.47592	0.38734	0.50974	0.25092	0.44139	0.62723	0.35703	0.46451	0.11105	0.3872
cg26898246	1.8231	1.0666	8.4132	1.1e-11	6.62e-09	chr6	73789894	+	cg26898246	67616264	0.29638	0.77008	0.56374	0.62995	0.72629	0.52439	0.80419	0.81682	0.65682	0.70314	0.66813	0.36891	0.69282	0.68724	0.44867	0.6793	0.53987	0.58726	0.7379	0.80561	0.64947	0.59866	0.64745	0.70576	0.70215	0.37964	0.64665	0.39841	0.86567	0.81552	0.62847	0.78264	0.65412	0.70941	0.80867	0.7534	0.81206	0.3237	0.72534
cg07343977	1.3658	2.4187	8.4129	1.1e-11	6.63e-09	chr5	74912492	+	cg07343977	89737451	0.65448	0.88135	0.85827	0.85976	0.80812	0.78546	0.86297	0.84894	0.67374	0.84966	0.78878	0.6929	0.85792	0.84705	0.7571	0.79193	0.77215	0.82606	0.8999	0.85611	0.79967	0.72857	0.88679	0.86268	0.91019	0.75122	0.7991	0.67676	0.89719	0.89617	0.81125	0.92912	0.88578	0.86408	0.90306	0.86618	0.90198	0.67475	0.88093
cg03681057	1.1675	-0.5506	8.4114	1.11e-11	6.66e-09	chr5	143172702	+	cg03681057	6755252	0.34951	0.463	0.37333	0.42368	0.46615	0.32325	0.48544	0.50745	0.23905	0.43917	0.38188	0.20942	0.3835	0.47023	0.49428	0.33197	0.41652	0.35726	0.46657	0.49524	0.2993	0.26303	0.45955	0.49263	0.42829	0.22891	0.41344	0.20647	0.40332	0.56589	0.36276	0.49205	0.3138	0.47548	0.61043	0.41414	0.52388	0.18512	0.52522
cg18376568	1.2407	1.5056	8.4087	1.12e-11	6.71e-09	chr14	76164217	+	cg18376568	70780224	0.65097	0.78772	0.79575	0.69251	0.70809	0.77824	0.76175	0.80918	0.62096	0.66673	0.74281	0.56756	0.81955	0.75737	0.6857	0.83348	0.69265	0.57196	0.77092	0.78246	0.71207	0.63716	0.84471	0.7822	0.85559	0.58943	0.64497	0.5662	0.77603	0.82244	0.66274	0.83343	0.78575	0.75362	0.83969	0.76005	0.85329	0.50244	0.68938
cg01588592	1.2996	0.0366	8.4066	1.13e-11	6.76e-09	chr1	157069325	-	cg01588592	26785549	0.38264	0.4544	0.31774	0.58649	0.51398	0.58719	0.45391	0.50402	0.34987	0.4965	0.62532	0.29237	0.45306	0.62905	0.49827	0.4559	0.56143	0.31417	0.42532	0.61876	0.43217	0.30403	0.49932	0.50038	0.54973	0.36715	0.47843	0.33834	0.58899	0.7167	0.61486	0.58771	0.53867	0.56045	0.6761	0.55808	0.59792	0.27236	0.46679
cg24180759	1.1424	0.7956	8.4035	1.14e-11	6.83e-09	chr5	167551234	-	cg24180759	9777150	0.46319	0.64565	0.53135	0.66569	0.61197	0.65006	0.70522	0.72688	0.42909	0.58217	0.58228	0.50684	0.66746	0.63628	0.5943	0.6954	0.64687	0.5347	0.62137	0.72436	0.63712	0.53793	0.58483	0.71871	0.6496	0.47281	0.55604	0.40663	0.75707	0.78556	0.65507	0.72436	0.57365	0.73903	0.74013	0.66157	0.75268	0.35957	0.5918
cg13256645	1.8419	-0.5068	8.3984	1.17e-11	6.95e-09	chr1	13911884	-	cg13256645	88653323	0.16958	0.49509	0.32878	0.39962	0.52778	0.37739	0.4778	0.59223	0.13801	0.46619	0.4687	0.15104	0.49539	0.46154	0.4027	0.48894	0.42731	0.23841	0.35694	0.34895	0.41522	0.16242	0.4444	0.53105	0.45944	0.16658	0.30892	0.19153	0.50402	0.83306	0.43406	0.58121	0.34138	0.47568	0.60418	0.45343	0.54987	0.26505	0.51052
cg11345976	1.481	0.4867	8.3975	1.17e-11	6.97e-09	chr2	30864107	-	cg11345976	64708892	0.35073	0.64769	0.77258	0.57644	0.55706	0.46367	0.67404	0.57164	0.40567	0.61853	0.54236	0.33218	0.5289	0.50466	0.56186	0.49507	0.4556	0.47055	0.71491	0.6363	0.44151	0.44086	0.64465	0.65639	0.6864	0.36195	0.60105	0.43959	0.64192	0.70674	0.4979	0.60168	0.73722	0.65146	0.67303	0.67027	0.72596	0.38844	0.58127
cg11918171	1.0681	-0.8074	8.3814	1.25e-11	7.34e-09	chr3	111314495	+	cg11918171	8756479	0.23038	0.47976	0.37759	0.32425	0.32638	0.27734	0.421	0.36109	0.26336	0.34893	0.37218	0.2458	0.35189	0.4084	0.3492	0.50405	0.30711	0.2908	0.47056	0.31131	0.3592	0.2901	0.53194	0.40091	0.40518	0.22336	0.35959	0.26471	0.47279	0.43988	0.34307	0.34685	0.33393	0.45287	0.43568	0.43219	0.42992	0.24967	0.3608
cg03202732	1.6362	-1.3716	8.3797	1.26e-11	7.39e-09	chr11	63655087	-	cg03202732	1714191	0.15205	0.17375	0.4445	0.3333	0.17881	0.18064	0.37382	0.36341	0.15721	0.36181	0.31462	0.12613	0.31851	0.46834	0.2103	0.2043	0.23387	0.13216	0.35117	0.38338	0.21338	0.2098	0.2985	0.26015	0.31413	0.1257	0.24594	0.13524	0.34589	0.31012	0.23924	0.31822	0.34724	0.40499	0.55051	0.41577	0.25675	0.11135	0.28484
cg00293644	1.6293	-1.6524	8.3769	1.27e-11	7.45e-09	chr1	32674341	-	cg00293644	35809177	0.06513	0.24478	0.21085	0.2226	0.25069	0.22863	0.2689	0.29736	0.0675	0.11622	0.23772	0.08903	0.26948	0.24739	0.17319	0.24929	0.19142	0.15501	0.281	0.2932	0.18528	0.14325	0.34746	0.22505	0.36352	0.12747	0.21095	0.09276	0.36623	0.43255	0.17705	0.35778	0.29204	0.30569	0.38442	0.29493	0.45136	0.1062	0.22271
cg24430287	1.0437	0.8359	8.3753	1.28e-11	7.48e-09	chr6	187739	-	cg24430287	61712968	0.5051	0.62023	0.60965	0.61098	0.6223	0.59827	0.6599	0.66544	0.51242	0.54321	0.63569	0.4186	0.58279	0.67523	0.58136	0.66056	0.63365	0.45342	0.64698	0.64546	0.68703	0.51117	0.64493	0.63249	0.71203	0.63727	0.61239	0.44865	0.76962	0.78107	0.57584	0.70224	0.72743	0.67423	0.75058	0.70225	0.64531	0.48192	0.6476
cg04597312	1.2608	0.9631	8.3739	1.28e-11	7.51e-09	chr16	85933163	-	cg04597312	74782116	0.53393	0.63982	0.6911	0.71305	0.65786	0.57883	0.67056	0.68299	0.4176	0.61152	0.67486	0.38024	0.64743	0.71655	0.71812	0.65381	0.67316	0.51303	0.67617	0.63498	0.67662	0.51523	0.63851	0.66608	0.63778	0.40905	0.54484	0.50352	0.7549	0.8969	0.62881	0.75066	0.7103	0.66538	0.78481	0.72716	0.74282	0.51642	0.6503
cg22028323	1.4846	-0.7814	8.3736	1.29e-11	7.51e-09	chr10	98486758	-	cg22028323	76635342	0.23179	0.35145	0.39483	0.37293	0.36061	0.35957	0.3822	0.40847	0.2058	0.28515	0.38436	0.08016	0.409	0.4546	0.29007	0.37023	0.28067	0.29777	0.40769	0.36471	0.33922	0.25671	0.41897	0.3833	0.3934	0.12646	0.29576	0.16412	0.52426	0.45325	0.43784	0.43088	0.35746	0.35124	0.73439	0.41756	0.52034	0.19645	0.44436
cg06988336	1.3239	0.793	8.3731	1.29e-11	7.51e-09	chr16	89922397	+	cg06988336	94806563	0.42738	0.62656	0.5114	0.77435	0.6422	0.5718	0.74948	0.68099	0.39406	0.52853	0.6648	0.45912	0.59659	0.5693	0.57185	0.59252	0.52697	0.53899	0.68616	0.69375	0.60082	0.46975	0.61601	0.60212	0.69071	0.47647	0.55922	0.45357	0.74996	0.73811	0.60068	0.7265	0.69002	0.65872	0.72251	0.67076	0.7707	0.46415	0.61565
cg11122645	1.585	-1.4336	8.3618	1.35e-11	7.83e-09	chr11	45535716	+	cg11122645	63693213	0.25188	0.33801	0.2465	0.30525	0.29845	0.21649	0.36866	0.41385	0.22325	0.12153	0.34866	0.18383	0.22182	0.33251	0.20683	0.29263	0.26128	0.1326	0.31714	0.25977	0.36775	0.14943	0.40118	0.21094	0.28221	0.12645	0.26894	0.0779	0.36818	0.37448	0.23599	0.36527	0.31607	0.23205	0.4221	0.39579	0.39896	0.096	0.31361
cg13084525	1.1947	-1.262	8.3588	1.36e-11	7.9e-09	chr11	34642463	+	cg13084525	81627409	0.27717	0.34777	0.20354	0.35087	0.3667	0.26097	0.31925	0.33586	0.19794	0.33252	0.34084	0.14206	0.25253	0.32406	0.31556	0.39184	0.27088	0.13867	0.39195	0.2697	0.32235	0.18426	0.18736	0.40338	0.25299	0.15702	0.28221	0.16213	0.38276	0.41849	0.40645	0.38773	0.2088	0.37558	0.40045	0.33888	0.40581	0.15474	0.33289
cg09595020	1.6751	-1.5771	8.3565	1.37e-11	7.96e-09	chr7	2654120	+	cg09595020	88774424	0.13789	0.31263	0.21058	0.28575	0.20579	0.15728	0.37303	0.30972	0.13539	0.23793	0.12689	0.11305	0.30635	0.26921	0.18878	0.1909	0.18781	0.18956	0.30659	0.27294	0.27314	0.10465	0.15547	0.27745	0.32863	0.07692	0.14868	0.09483	0.36432	0.41456	0.28894	0.34123	0.34935	0.31185	0.43518	0.41779	0.448	0.1109	0.31408
cg00023174	0.8487	0.7235	8.3559	1.38e-11	7.97e-09	chr19	12202386	-	cg00023174	92700420	0.51195	0.64093	0.63583	0.60971	0.5406	0.58989	0.64676	0.70989	0.44398	0.61658	0.64722	0.49898	0.64559	0.60254	0.57136	0.6419	0.56455	0.48835	0.65926	0.62067	0.58494	0.52033	0.62591	0.68666	0.66357	0.51451	0.56232	0.45549	0.69083	0.73135	0.66177	0.70216	0.62732	0.66611	0.68241	0.62679	0.66721	0.49077	0.74348
cg17413460	1.7692	-0.3085	8.3513	1.4e-11	8.08e-09	chr12	96367302	-	cg17413460	35700130	0.31381	0.45957	0.33412	0.41006	0.48752	0.35495	0.53766	0.58967	0.23664	0.2483	0.51833	0.19647	0.45934	0.51744	0.30914	0.59975	0.29846	0.32776	0.5657	0.39997	0.41413	0.28367	0.51371	0.43872	0.51221	0.26442	0.38495	0.1846	0.66062	0.63194	0.33037	0.67121	0.46466	0.49091	0.62738	0.50711	0.66172	0.209	0.55419
cg10610290	1.6094	0.732	8.3467	1.43e-11	8.21e-09	chr16	80500080	+	cg10610290	42653834	0.40137	0.58985	0.49776	0.58934	0.68941	0.67476	0.61632	0.77299	0.44715	0.51907	0.57714	0.31142	0.62979	0.63974	0.49142	0.71569	0.56116	0.43344	0.69396	0.63766	0.67638	0.38588	0.70308	0.60629	0.75774	0.42022	0.55233	0.32641	0.72903	0.85069	0.56506	0.76918	0.64295	0.73092	0.82346	0.67048	0.72965	0.35802	0.68158
cg07290761	1.704	-1.3623	8.3397	1.47e-11	8.4e-09	chr10	5859460	-	cg07290761	87731411	0.10604	0.29612	0.22287	0.33679	0.3455	0.223	0.40638	0.4076	0.07969	0.21641	0.30678	0.0683	0.39123	0.2741	0.19207	0.15467	0.22686	0.1827	0.29157	0.37382	0.27107	0.20273	0.34005	0.29491	0.38094	0.09924	0.29084	0.09746	0.43923	0.36283	0.2611	0.43589	0.20793	0.45064	0.51521	0.36603	0.40777	0.15117	0.28296
cg06071063	1.1369	-0.1147	8.3393	1.47e-11	8.41e-09	chr5	150936730	-	cg06071063	54611280	0.277	0.46001	0.40544	0.46814	0.52831	0.43905	0.55196	0.54649	0.34055	0.38107	0.47022	0.38235	0.46821	0.61759	0.46448	0.45371	0.48596	0.36712	0.4395	0.46885	0.48367	0.3424	0.54295	0.47407	0.55288	0.31461	0.39036	0.30478	0.59232	0.61448	0.4196	0.62338	0.44705	0.55452	0.68694	0.4924	0.60735	0.27442	0.49496
cg05803420	1.3924	0.9571	8.3362	1.49e-11	8.5e-09	chr16	15832507	-	cg05803420	38784931	0.38348	0.73043	0.62926	0.70032	0.61844	0.70819	0.68614	0.67115	0.43532	0.59763	0.61068	0.38013	0.66919	0.67591	0.59686	0.6916	0.59645	0.52074	0.73912	0.7333	0.71886	0.60273	0.74626	0.657	0.77614	0.45601	0.44779	0.40481	0.79257	0.85534	0.62203	0.74894	0.70094	0.72994	0.8071	0.59443	0.81301	0.38007	0.62463
cg08300252	1.2537	2.1255	8.3352	1.49e-11	8.53e-09	chr6	169692731	-	cg08300252	41729179	0.61112	0.80953	0.84838	0.81239	0.84701	0.77654	0.83774	0.81595	0.66748	0.70586	0.88873	0.6826	0.8363	0.90754	0.84703	0.78037	0.85158	0.72449	0.81632	0.82018	0.84369	0.64836	0.80813	0.81332	0.87221	0.71822	0.72813	0.6926	0.88133	0.88523	0.86749	0.85336	0.7812	0.80122	0.90279	0.8677	0.83394	0.63207	0.80731
cg21674018	2.1688	-0.9605	8.3349	1.49e-11	8.53e-09	chr18	55212809	+	cg21674018	76654411	0.07276	0.33185	0.19149	0.29898	0.34101	0.325	0.48168	0.37217	0.13329	0.32147	0.24129	0.1503	0.44654	0.37886	0.21065	0.28371	0.37176	0.25724	0.47035	0.40336	0.25017	0.08023	0.18932	0.32271	0.41754	0.08493	0.28519	0.1121	0.41832	0.76912	0.29802	0.56634	0.45342	0.48795	0.7108	0.35614	0.59778	0.12917	0.54153
cg19515605	1.2899	-0.0149	8.3337	1.5e-11	8.56e-09	chr15	78380762	-	cg19515605	7736845	0.29977	0.56107	0.37805	0.47977	0.52401	0.45548	0.52429	0.61282	0.29179	0.48784	0.46982	0.32539	0.44045	0.60454	0.49076	0.51978	0.4428	0.3573	0.53954	0.547	0.53138	0.32551	0.49341	0.53405	0.52034	0.32986	0.41683	0.27385	0.64609	0.67954	0.46564	0.65743	0.42031	0.58916	0.72881	0.53905	0.69883	0.27458	0.45648
cg02845658	1.2884	1.2559	8.3295	1.53e-11	8.68e-09	chr13	47188869	+	cg02845658	16730969	0.59401	0.78317	0.7329	0.74692	0.72871	0.57053	0.71499	0.7858	0.61195	0.63802	0.83855	0.54837	0.63723	0.68768	0.61336	0.71717	0.57986	0.59388	0.79528	0.69557	0.63185	0.54313	0.74098	0.77055	0.73305	0.5518	0.7525	0.52348	0.79471	0.80609	0.68912	0.71534	0.60158	0.73561	0.80265	0.73358	0.81951	0.45568	0.76579
cg12928578	1.0647	0.7583	8.3283	1.53e-11	8.71e-09	chr19	14890004	+	cg12928578	85682400	0.48477	0.66038	0.55025	0.6234	0.68223	0.64589	0.63977	0.64445	0.41966	0.57632	0.62248	0.46112	0.5822	0.71198	0.63724	0.51856	0.66291	0.51641	0.71288	0.69343	0.64042	0.51987	0.64764	0.70585	0.61324	0.52574	0.55539	0.39032	0.65603	0.75383	0.52936	0.69822	0.57586	0.72621	0.76686	0.73001	0.66786	0.45918	0.6395
cg18387515	1.7546	-1.7657	8.3152	1.61e-11	9.12e-09	chr12	46049237	-	cg18387515	79649529	0.12086	0.32652	0.27999	0.18157	0.24199	0.1874	0.37265	0.38073	0.12873	0.15964	0.16725	0.16638	0.24744	0.20691	0.14626	0.15911	0.20482	0.10803	0.30245	0.14525	0.16894	0.08858	0.13884	0.2561	0.19567	0.10432	0.25596	0.05265	0.37839	0.38057	0.3625	0.25844	0.28031	0.31601	0.27979	0.22588	0.41774	0.07851	0.29578
cg10813029	1.4799	-0.1801	8.3034	1.69e-11	9.5e-09	chr18	3715502	-	cg10813029	7675908	0.35847	0.56995	0.49103	0.48665	0.54054	0.45328	0.56075	0.51698	0.19031	0.44057	0.40322	0.28624	0.44113	0.55425	0.47188	0.58344	0.31205	0.26695	0.5138	0.55399	0.43309	0.26544	0.39556	0.57112	0.54218	0.28502	0.29418	0.23952	0.57904	0.69286	0.50665	0.59668	0.35768	0.48646	0.7575	0.57216	0.71089	0.23507	0.47667
cg06975256	1.3395	-0.1776	8.2995	1.71e-11	9.58e-09	chr22	29993265	-	cg06975256	98792988	0.2803	0.51323	0.34618	0.49803	0.49448	0.41732	0.51359	0.5079	0.36123	0.43733	0.48483	0.34234	0.50567	0.44051	0.40218	0.47597	0.36792	0.28687	0.51743	0.3859	0.46912	0.3458	0.4901	0.46566	0.56628	0.27216	0.37781	0.16538	0.664	0.74125	0.51056	0.6412	0.52289	0.48714	0.67003	0.46607	0.55494	0.25274	0.55594
cg03634145	1.332	1.2985	8.298	1.72e-11	9.63e-09	chr6	484044	-	cg03634145	83769366	0.59324	0.78665	0.76492	0.66292	0.59985	0.63501	0.83053	0.77511	0.64117	0.75959	0.74325	0.54964	0.77441	0.67208	0.61546	0.78114	0.56696	0.54768	0.73448	0.73674	0.69314	0.56173	0.76809	0.75567	0.71002	0.51049	0.60771	0.4623	0.83086	0.85114	0.75721	0.78571	0.68789	0.77606	0.82932	0.74434	0.82177	0.53702	0.63525
cg04791145	1.4838	0.5762	8.2948	1.75e-11	9.74e-09	chr7	4665486	+	cg04791145	88754950	0.38898	0.64823	0.55479	0.55731	0.66137	0.53202	0.65331	0.66657	0.30501	0.4837	0.60795	0.31292	0.54961	0.66781	0.48758	0.6042	0.56354	0.48051	0.65459	0.57146	0.54187	0.35372	0.61663	0.65316	0.69546	0.31284	0.51014	0.56864	0.73767	0.78151	0.54553	0.72845	0.60387	0.67091	0.83612	0.67098	0.70996	0.28457	0.56151
cg02908223	1.1823	0.5668	8.2921	1.76e-11	9.84e-09	chr2	146569882	-	cg02908223	68763974	0.54004	0.6436	0.62751	0.63755	0.50112	0.4986	0.66281	0.67762	0.52067	0.76475	0.59841	0.41977	0.54998	0.56011	0.54438	0.52856	0.51484	0.46795	0.70231	0.68744	0.53028	0.42874	0.59513	0.62988	0.57704	0.41976	0.60878	0.4248	0.71769	0.80606	0.61759	0.60058	0.58118	0.60538	0.63561	0.66984	0.72743	0.40903	0.5402
cg03574306	1.4769	2.238	8.2874	1.8e-11	9.97e-09	chr16	85470662	+	cg03574306	49794960	0.52227	0.78328	0.77918	0.89201	0.81208	0.81955	0.86908	0.83329	0.64248	0.74688	0.89856	0.6818	0.78532	0.84333	0.84846	0.86407	0.77557	0.69991	0.78244	0.7722	0.87373	0.69137	0.90101	0.80407	0.88102	0.65315	0.80218	0.62033	0.85616	0.85813	0.78544	0.88759	0.90158	0.8944	0.90191	0.77476	0.88532	0.75475	0.84946
cg02329183	2.4602	-1.5141	8.2886	1.81e-11	1e-08	chr10	96996226	-	cg02329183	93610958	0.07955	0.11379	0.11749	0.20309	0.42541	0.21527	0.24182	0.4359	0.05446	0.09588	0.20859	0.06887	0.35491	0.3666	0.20967	0.25134	0.2919	0.11361	0.30437	0.22788	0.29669	0.07211	0.29186	0.30076	0.38821	0.07275	0.14488	0.07016	0.46693	0.58356	0.19346	0.48524	0.30041	0.37145	0.74771	0.40118	0.56938	0.09515	0.26513
cg26404226	1.3027	2.1508	8.2845	1.82e-11	1.01e-08	chr10	90686467	-	cg26404226	68714933	0.7385	0.81592	0.85249	0.82733	0.79668	0.80138	0.88439	0.81735	0.7837	0.81443	0.76228	0.53286	0.86694	0.85868	0.75816	0.79033	0.84928	0.77946	0.84757	0.76056	0.81554	0.6023	0.8716	0.80889	0.87113	0.78025	0.75552	0.55117	0.83223	0.89471	0.84726	0.89021	0.77426	0.82893	0.86777	0.84385	0.89015	0.50039	0.81901
cg16268734	1.7938	-0.398	8.2797	1.85e-11	1.02e-08	chr12	56690194	-	cg16268734	31762147	0.20111	0.62292	0.52333	0.50379	0.27892	0.30836	0.6052	0.49258	0.34166	0.48038	0.44737	0.23974	0.46796	0.38147	0.33493	0.28558	0.20323	0.22598	0.67606	0.45941	0.27247	0.20095	0.52175	0.48217	0.53433	0.25077	0.3953	0.21213	0.68463	0.59518	0.44839	0.54033	0.41582	0.4254	0.5568	0.55116	0.65951	0.1901	0.48703
cg05643339	1.025	1.2761	8.2746	1.89e-11	1.04e-08	chr1	175036687	+	cg05643339	3661171	0.64254	0.73236	0.68759	0.66583	0.73712	0.62763	0.7777	0.66741	0.61269	0.66864	0.7456	0.58449	0.74662	0.73827	0.72877	0.70543	0.69442	0.59601	0.6981	0.63597	0.73969	0.61114	0.7522	0.71283	0.73898	0.60712	0.61945	0.53402	0.75006	0.77189	0.64809	0.78207	0.70367	0.7305	0.82335	0.7454	0.79633	0.53069	0.75329
cg21227325	1.2373	1.7227	8.2707	1.92e-11	1.06e-08	chr9	78776599	-	cg21227325	3652171	0.71991	0.85893	0.77333	0.78428	0.73867	0.66036	0.89372	0.78167	0.6799	0.79146	0.84682	0.61366	0.81683	0.74915	0.7315	0.80513	0.67207	0.61769	0.83114	0.77454	0.72672	0.66184	0.74339	0.82453	0.77402	0.6389	0.69643	0.62915	0.85576	0.85908	0.75521	0.7264	0.72349	0.80068	0.86362	0.81615	0.78645	0.59643	0.79414
cg07624918	0.9607	0.0535	8.256	2.03e-11	1.11e-08	chr3	136533970	+	cg07624918	87750416	0.46189	0.52372	0.50705	0.40584	0.45878	0.51585	0.6188	0.50439	0.43681	0.47154	0.5264	0.36003	0.54787	0.51567	0.49436	0.49076	0.45208	0.37657	0.51273	0.53579	0.45524	0.41134	0.59756	0.51114	0.53507	0.37868	0.45521	0.32342	0.60123	0.62592	0.52901	0.58745	0.54105	0.53557	0.73096	0.50695	0.63485	0.32755	0.54609
cg22400554	1.0846	0.8035	8.2556	2.03e-11	1.11e-08	chr2	47296930	-	cg22400554	95776310	0.50724	0.50706	0.62035	0.64477	0.56583	0.66621	0.66732	0.68737	0.45074	0.60477	0.69071	0.47922	0.68734	0.74623	0.66106	0.55295	0.68953	0.47041	0.54374	0.65203	0.59918	0.50419	0.7021	0.71379	0.64294	0.48899	0.60699	0.42955	0.6923	0.73802	0.66694	0.71159	0.68771	0.67072	0.73179	0.62738	0.71655	0.5066	0.60847
cg19140064	1.3877	-0.9342	8.2549	2.04e-11	1.11e-08	chr5	78282793	-	cg19140064	88643216	0.21592	0.32082	0.24204	0.35896	0.33618	0.33735	0.40593	0.39928	0.0879	0.34497	0.36174	0.26067	0.34369	0.42487	0.30232	0.22682	0.27517	0.25163	0.40064	0.32459	0.28735	0.13999	0.34062	0.35484	0.44905	0.19073	0.29707	0.19984	0.39341	0.52813	0.31815	0.38823	0.47218	0.45448	0.55885	0.43078	0.50752	0.18307	0.31898
cg05701495	1.265	-1.438	8.25	2.08e-11	1.13e-08	chr2	102647776	-	cg05701495	29735168	0.24319	0.29056	0.34055	0.34804	0.18928	0.25979	0.34979	0.31043	0.16534	0.37231	0.2999	0.18019	0.33123	0.35126	0.24669	0.11475	0.21748	0.14721	0.28988	0.28883	0.23979	0.1539	0.2751	0.34237	0.29478	0.13863	0.23168	0.12976	0.28776	0.25506	0.26699	0.31443	0.32996	0.31956	0.39967	0.35406	0.42077	0.16213	0.23734
cg25190697	0.8908	0.4911	8.2456	2.11e-11	1.15e-08	chr12	121288174	-	cg25190697	19741192	0.47088	0.62015	0.55463	0.57095	0.57079	0.52977	0.57166	0.63501	0.39999	0.57257	0.56668	0.42191	0.62541	0.60568	0.50614	0.64728	0.47054	0.47356	0.62332	0.6848	0.56978	0.49539	0.64585	0.59627	0.55229	0.46621	0.48017	0.41743	0.66983	0.66141	0.63655	0.61068	0.5392	0.59487	0.70892	0.64881	0.72265	0.45489	0.64191
cg00449763	2.3222	-2.0449	8.2439	2.13e-11	1.15e-08	chr12	31559410	+	cg00449763	56702265	0.04896	0.16219	0.12179	0.17569	0.26773	0.22786	0.21308	0.27986	0.04384	0.07196	0.10679	0.05335	0.27494	0.25171	0.17217	0.26412	0.17467	0.11589	0.19474	0.26184	0.15935	0.09285	0.22449	0.2625	0.326	0.06416	0.09442	0.04909	0.34381	0.38646	0.15237	0.42762	0.23699	0.29552	0.42985	0.2639	0.4902	0.06522	0.2156
cg24461866	1.7308	-0.3389	8.2426	2.14e-11	1.16e-08	chr1	16416733	+	cg24461866	56645228	0.21016	0.46053	0.31536	0.39862	0.48942	0.40029	0.51003	0.52933	0.13172	0.29539	0.51635	0.1905	0.47713	0.46445	0.34893	0.41715	0.36824	0.29766	0.47594	0.42734	0.42683	0.30094	0.4655	0.45697	0.5706	0.23214	0.38534	0.20321	0.57927	0.65418	0.33507	0.67916	0.53108	0.49538	0.74152	0.47772	0.65283	0.21001	0.52438
cg21199854	1.2825	-1.2141	8.2347	2.2e-11	1.19e-08	chr3	52724044	+	cg21199854	31806253	0.25965	0.3664	0.25932	0.25402	0.35554	0.24295	0.32689	0.36006	0.20533	0.20083	0.38137	0.18978	0.28548	0.34699	0.18601	0.28521	0.19769	0.20812	0.38177	0.33125	0.27826	0.18925	0.35675	0.28635	0.37023	0.20363	0.21213	0.10994	0.44084	0.46638	0.23228	0.39917	0.30747	0.28079	0.45007	0.34174	0.39151	0.15651	0.28139
cg21124952	0.9726	0.9626	8.2337	2.21e-11	1.19e-08	chr12	56544386	-	cg21124952	11685862	0.5747	0.69807	0.74758	0.77879	0.59196	0.5618	0.69522	0.68352	0.40925	0.71918	0.72337	0.55998	0.70895	0.70934	0.61077	0.58196	0.59055	0.5161	0.75886	0.71447	0.57439	0.53892	0.62464	0.67782	0.69694	0.54297	0.6946	0.51851	0.78189	0.67182	0.67971	0.6752	0.69852	0.6672	0.68625	0.69571	0.68328	0.55027	0.68237
cg17968214	1.5171	0.8578	8.2273	2.27e-11	1.22e-08	chr1	207135517	+	cg17968214	94809112	0.49921	0.7216	0.59463	0.76461	0.72424	0.56835	0.82559	0.67502	0.37318	0.63353	0.6477	0.38321	0.69707	0.78403	0.69976	0.53092	0.65846	0.44789	0.69403	0.66056	0.64974	0.51317	0.57484	0.75741	0.71781	0.39968	0.52833	0.38391	0.65759	0.79415	0.73073	0.75418	0.46213	0.77777	0.79725	0.59705	0.75172	0.41713	0.61492
cg19907913	1.1661	0.6696	8.2224	2.31e-11	1.24e-08	chr17	455636	+	cg19907913	73668185	0.47122	0.60459	0.55762	0.70536	0.64903	0.55298	0.6376	0.72406	0.37162	0.507	0.62682	0.38859	0.56461	0.64579	0.51895	0.60893	0.59432	0.50859	0.63162	0.65846	0.57261	0.47777	0.62483	0.65263	0.67883	0.46478	0.57932	0.36582	0.71426	0.71585	0.56625	0.75216	0.57319	0.70137	0.81744	0.69844	0.77193	0.45322	0.60749
cg07528661	1.7832	2.5182	8.2165	2.39e-11	1.27e-08	chr10	78647708	-	cg07528661	75615875	0.6708	0.72563	0.89149	0.89722	0.88886	0.70367	0.88826	0.86901	0.71339	0.86539	0.9187	0.66506	0.73189	0.88449	0.69443	0.81256	0.83651	0.81438	0.85615	0.87636	0.69305	0.6599	0.92323	0.9045	0.91227	0.70542	0.89178	0.56221	0.91618	0.88526	0.88668	0.90552	0.90467	0.87204	0.92218	0.88917	0.85215	0.69527	0.8885
cg19024980	1.4995	1.7394	8.2093	2.43e-11	1.29e-08	chr13	100781335	+	cg19024980	19642911	0.60714	0.78455	0.74247	0.68468	0.87932	0.73696	0.81583	0.87127	0.41176	0.76295	0.84022	0.61821	0.66692	0.76205	0.66423	0.81223	0.72764	0.66897	0.78878	0.81505	0.74027	0.67252	0.76985	0.79637	0.81151	0.51419	0.77029	0.57268	0.8693	0.79752	0.78049	0.84066	0.6655	0.82658	0.8712	0.826	0.82087	0.45922	0.77234
cg26928210	1.3171	-0.7065	8.2078	2.45e-11	1.3e-08	chr20	10643871	-	cg26928210	42723161	0.21515	0.50822	0.34607	0.34432	0.39873	0.30986	0.42775	0.37951	0.27121	0.25349	0.4189	0.2538	0.37891	0.43681	0.3232	0.37357	0.28385	0.23877	0.33733	0.34909	0.39834	0.27508	0.44195	0.4193	0.46874	0.18621	0.35681	0.31419	0.4442	0.53166	0.36413	0.45803	0.44275	0.56434	0.56149	0.46331	0.47564	0.18676	0.36342
cg01863731	0.8744	-0.0705	8.2061	2.46e-11	1.3e-08	chr18	60810665	+	cg01863731	80735416	0.31435	0.48032	0.4959	0.46416	0.49884	0.42071	0.54872	0.44648	0.42678	0.40669	0.46889	0.34654	0.57779	0.5191	0.52485	0.47504	0.50343	0.39617	0.50557	0.44339	0.48211	0.4091	0.51084	0.48357	0.56633	0.36566	0.40137	0.34586	0.49747	0.62829	0.4445	0.57	0.53234	0.53028	0.64079	0.51193	0.59478	0.39261	0.55215
cg11822211	1.5687	1.182	8.205	2.47e-11	1.31e-08	chr17	1737837	+	cg11822211	47804568	0.50538	0.69276	0.62132	0.6025	0.75869	0.56268	0.64633	0.7608	0.5431	0.61488	0.72557	0.37718	0.82363	0.77366	0.64757	0.59277	0.64186	0.53561	0.8441	0.64016	0.68628	0.52644	0.66893	0.7323	0.79015	0.53547	0.60761	0.32637	0.84476	0.80718	0.77827	0.81058	0.61307	0.77596	0.87116	0.79743	0.78527	0.45937	0.77778
cg20550537	1.3236	-1.0399	8.1961	2.56e-11	1.35e-08	chr2	69922397	+	cg20550537	67752293	0.11921	0.31002	0.36966	0.33005	0.31966	0.32284	0.30473	0.34056	0.20166	0.25577	0.33678	0.16163	0.31687	0.39206	0.27306	0.27107	0.29886	0.12545	0.47818	0.33937	0.32397	0.18835	0.49177	0.37442	0.37668	0.20304	0.31061	0.15829	0.4044	0.54891	0.32202	0.35685	0.31586	0.33508	0.60636	0.43796	0.39163	0.21931	0.37786
cg19396973	1.4021	-0.7538	8.1954	2.57e-11	1.35e-08	chr5	168011171	+	cg19396973	2683426	0.3029	0.45302	0.35428	0.34216	0.44446	0.27298	0.37106	0.39766	0.17551	0.46641	0.42086	0.20062	0.37009	0.33526	0.22827	0.31851	0.46481	0.27786	0.58785	0.30212	0.36364	0.32361	0.47153	0.39351	0.53627	0.19084	0.50494	0.14987	0.39642	0.46566	0.32011	0.47112	0.35886	0.41284	0.54105	0.47608	0.415	0.23342	0.52434
cg13300315	0.8516	0.4041	8.1818	2.71e-11	1.42e-08	chr8	23409852	+	cg13300315	82672377	0.43691	0.58916	0.54351	0.62983	0.5547	0.57708	0.6097	0.59197	0.48849	0.53792	0.5467	0.40642	0.52673	0.62987	0.5358	0.52871	0.46854	0.43372	0.63167	0.57335	0.52504	0.46915	0.59728	0.59675	0.5543	0.40541	0.53833	0.41588	0.62023	0.73149	0.60425	0.63493	0.54971	0.57474	0.73655	0.64278	0.68789	0.44469	0.58085
cg04051889	0.9842	1.0686	8.1778	2.75e-11	1.44e-08	chr16	85028024	-	cg04051889	89799266	0.5229	0.68468	0.66038	0.69801	0.63163	0.61876	0.67551	0.744	0.62501	0.71338	0.76988	0.55423	0.68417	0.75673	0.65795	0.5747	0.59741	0.54936	0.64441	0.6967	0.67122	0.53001	0.67736	0.68258	0.6873	0.52297	0.7233	0.5179	0.72901	0.69807	0.76672	0.72585	0.63676	0.68995	0.76938	0.71355	0.72788	0.54806	0.63403
cg16481332	1.7209	-1.7156	8.1763	2.76e-11	1.44e-08	chr7	2654053	+	cg16481332	65659259	0.18222	0.34563	0.17015	0.2922	0.12367	0.15882	0.35118	0.32086	0.10872	0.28331	0.20428	0.12879	0.27393	0.23248	0.19283	0.15597	0.12663	0.14394	0.32908	0.26803	0.21591	0.06966	0.16703	0.2705	0.29266	0.10021	0.13219	0.08519	0.38927	0.36788	0.25127	0.37445	0.3161	0.31339	0.34532	0.3776	0.41893	0.10601	0.30854
cg21461955	1.7139	0.5481	8.1754	2.77e-11	1.45e-08	chr1	88655702	+	cg21461955	76647390	0.24786	0.68097	0.52777	0.5316	0.71764	0.56039	0.60417	0.5951	0.25687	0.40487	0.60454	0.29045	0.6452	0.74015	0.50279	0.63132	0.60819	0.4416	0.57605	0.60584	0.61027	0.35197	0.73119	0.63668	0.62999	0.43641	0.51063	0.27208	0.73736	0.8078	0.49792	0.75034	0.54241	0.69061	0.82771	0.65466	0.76562	0.45047	0.64949
cg12457771	1.06	-0.4611	8.1747	2.78e-11	1.45e-08	chr18	374829	-	cg12457771	88722863	0.25987	0.43487	0.44426	0.46133	0.45303	0.49623	0.48893	0.51203	0.31787	0.46569	0.3647	0.16248	0.52616	0.55116	0.46537	0.38025	0.2927	0.30601	0.46136	0.44392	0.43019	0.36011	0.47667	0.41294	0.37556	0.23679	0.40083	0.28491	0.52861	0.55296	0.50375	0.51199	0.40029	0.34683	0.58927	0.49928	0.54338	0.28164	0.48112
cg09090006	1.0091	-0.6294	8.1604	2.94e-11	1.53e-08	chr11	75350940	-	cg09090006	6607867	0.21668	0.37957	0.32326	0.3291	0.44341	0.36665	0.45447	0.49601	0.28212	0.32772	0.33044	0.2131	0.44708	0.48419	0.3672	0.38213	0.41974	0.30802	0.36202	0.39098	0.38386	0.30664	0.47693	0.40491	0.4732	0.28945	0.33122	0.19359	0.45604	0.46155	0.33281	0.52656	0.40342	0.47516	0.51854	0.44194	0.54562	0.26057	0.43885
cg03411579	0.9856	-0.8518	8.1601	2.94e-11	1.53e-08	chr12	76552736	-	cg03411579	97633573	0.20642	0.37661	0.25815	0.41552	0.40055	0.36393	0.38926	0.42233	0.17939	0.27475	0.33517	0.26628	0.39255	0.37719	0.33015	0.35167	0.30722	0.30205	0.34162	0.34284	0.37142	0.21729	0.43095	0.42103	0.4275	0.28484	0.34054	0.22023	0.44688	0.50187	0.3932	0.43299	0.27362	0.41517	0.48936	0.39992	0.47133	0.22367	0.36054
cg15130252	1.1296	-0.5074	8.1515	3.04e-11	1.57e-08	chr4	38766123	-	cg15130252	60671855	0.30778	0.38662	0.408	0.38995	0.40544	0.38196	0.4068	0.52598	0.24824	0.45974	0.30816	0.22351	0.46601	0.50096	0.38538	0.34788	0.41735	0.37354	0.51373	0.40856	0.34123	0.2659	0.3702	0.5327	0.47864	0.27211	0.32748	0.19335	0.52103	0.52813	0.45002	0.55441	0.38475	0.5221	0.63563	0.4616	0.57881	0.23299	0.43891
cg06546743	1.759	-1.9712	8.1374	3.22e-11	1.65e-08	chr2	145429799	+	cg06546743	31804553	0.07308	0.18556	0.09985	0.27177	0.23469	0.1847	0.25786	0.39412	0.05503	0.20259	0.26256	0.13856	0.15451	0.34071	0.11567	0.19227	0.15727	0.10204	0.22498	0.23168	0.16073	0.08353	0.18814	0.22522	0.18457	0.06852	0.22731	0.13011	0.38732	0.3621	0.25189	0.2783	0.1081	0.27535	0.4162	0.28392	0.29116	0.05912	0.19779
cg16695253	1.9631	1.0061	8.1366	3.24e-11	1.66e-08	chr16	88079762	-	cg16695253	47708196	0.40194	0.69822	0.70074	0.6924	0.86109	0.46019	0.74336	0.78102	0.5312	0.49126	0.72375	0.34097	0.53154	0.82707	0.66146	0.64044	0.49379	0.49359	0.74931	0.69008	0.64382	0.51514	0.69317	0.60094	0.70987	0.22928	0.77904	0.58363	0.68443	0.7435	0.57943	0.68275	0.66989	0.79003	0.86636	0.87936	0.78366	0.41426	0.75167
cg24617445	1.6712	1.2666	8.1338	3.26e-11	1.67e-08	chr8	131156242	-	cg24617445	85731547	0.48098	0.70963	0.68989	0.78499	0.63309	0.65682	0.77509	0.74284	0.53544	0.56973	0.64317	0.37281	0.67947	0.71371	0.60212	0.62231	0.63796	0.47224	0.7166	0.72607	0.77123	0.60484	0.79361	0.75141	0.70956	0.47567	0.62673	0.49125	0.81539	0.82943	0.72907	0.83583	0.60672	0.81583	0.84757	0.70685	0.91867	0.39083	0.69928
cg23607975	2.6232	-0.8453	8.1364	3.31e-11	1.69e-08	chr6	11386826	+	cg23607975	9797897	0.0921	0.46292	0.17482	0.37778	0.38712	0.33941	0.52282	0.60328	0.10211	0.22239	0.29468	0.06263	0.52345	0.34441	0.27422	0.31761	0.28224	0.17657	0.34972	0.33003	0.32318	0.09562	0.27019	0.38071	0.55074	0.12058	0.11791	0.09055	0.72075	0.75534	0.33599	0.77264	0.32524	0.51816	0.72659	0.53723	0.76767	0.11797	0.3985
cg07233343	1.1349	0.6668	8.1255	3.37e-11	1.71e-08	chr1	17944660	-	cg07233343	38669923	0.43966	0.57405	0.48672	0.73106	0.58454	0.689	0.63654	0.64034	0.46072	0.55762	0.60741	0.48067	0.62471	0.65117	0.56216	0.59657	0.72313	0.44463	0.55293	0.69732	0.645	0.46201	0.64506	0.62867	0.67618	0.44024	0.47124	0.40221	0.67895	0.7262	0.57655	0.7051	0.62848	0.75544	0.72294	0.62599	0.68215	0.47276	0.5669
cg20356147	1.5042	0.5482	8.1247	3.38e-11	1.72e-08	chr3	127914850	-	cg20356147	37695579	0.37719	0.68448	0.70967	0.61712	0.57033	0.52952	0.58931	0.61413	0.60865	0.64049	0.59254	0.16615	0.58634	0.64722	0.5347	0.54091	0.55311	0.25545	0.76946	0.6313	0.51389	0.41212	0.64827	0.64077	0.62099	0.33415	0.61919	0.4707	0.70784	0.70914	0.61277	0.59466	0.64981	0.47364	0.55964	0.70928	0.60414	0.427	0.72922
cg08692988	0.9214	0.0256	8.1236	3.39e-11	1.72e-08	chr7	133658	-	cg08692988	89608577	0.37142	0.53738	0.43771	0.62102	0.51131	0.42719	0.54533	0.50278	0.34903	0.43776	0.54419	0.36738	0.48598	0.5506	0.51365	0.48984	0.47057	0.38641	0.48397	0.51211	0.46084	0.40053	0.47495	0.58793	0.55768	0.34843	0.50811	0.30704	0.58641	0.68309	0.46108	0.51893	0.50878	0.48183	0.60404	0.53999	0.60173	0.3939	0.51735
cg08711803	1.4962	-0.9237	8.1224	3.41e-11	1.73e-08	chr19	38524590	-	cg08711803	51772564	0.07316	0.34723	0.40555	0.35485	0.44156	0.26495	0.42919	0.41799	0.23468	0.28772	0.30572	0.16663	0.4038	0.3988	0.28865	0.33056	0.20613	0.24491	0.35256	0.38772	0.30553	0.2493	0.42285	0.32931	0.32247	0.13455	0.30346	0.283	0.42621	0.59371	0.31274	0.50908	0.40362	0.30867	0.4787	0.35492	0.41922	0.16137	0.37469
cg03720138	1.4604	0.5556	8.1133	3.53e-11	1.78e-08	chr1	169651552	+	cg03720138	32605197	0.41874	0.65143	0.5712	0.51593	0.59466	0.55825	0.66212	0.68335	0.32997	0.70843	0.49157	0.22991	0.6033	0.6873	0.64989	0.75842	0.52003	0.41614	0.77085	0.59265	0.47634	0.45796	0.61594	0.66085	0.62061	0.52506	0.52078	0.42009	0.66716	0.71064	0.61961	0.62959	0.67962	0.65971	0.70321	0.65569	0.77103	0.42158	0.64641
cg05261835	1.1288	1.8039	8.1126	3.54e-11	1.78e-08	chr12	57052911	+	cg05261835	83746159	0.66537	0.81761	0.71014	0.81316	0.80729	0.76282	0.7629	0.80112	0.6819	0.79357	0.83449	0.64028	0.82299	0.85068	0.71978	0.79263	0.74832	0.6393	0.71265	0.80945	0.79967	0.67083	0.74839	0.77634	0.82034	0.70168	0.68079	0.57176	0.86365	0.76366	0.78279	0.81378	0.71643	0.8506	0.91807	0.80502	0.85658	0.6155	0.76844
cg04916406	1.242	-0.5295	8.1107	3.57e-11	1.79e-08	chr14	55324582	+	cg04916406	61784267	0.27704	0.64339	0.3833	0.47708	0.39023	0.3242	0.44385	0.41153	0.22478	0.48595	0.3757	0.26544	0.40667	0.36678	0.28137	0.4022	0.47868	0.26065	0.38021	0.46782	0.38493	0.26741	0.54116	0.38678	0.47211	0.30263	0.44975	0.18837	0.5521	0.55763	0.42967	0.44132	0.56446	0.4391	0.56391	0.44322	0.59264	0.26217	0.45313
cg26426448	1.0412	0.0756	8.1106	3.57e-11	1.79e-08	chr7	28337618	+	cg26426448	96773213	0.35157	0.49778	0.42163	0.48467	0.56388	0.4219	0.5055	0.55357	0.4057	0.46128	0.57401	0.32632	0.49699	0.58344	0.45488	0.52261	0.43678	0.42381	0.56436	0.49552	0.53901	0.36691	0.53182	0.60023	0.56764	0.40941	0.48272	0.3461	0.60448	0.66297	0.45473	0.58971	0.47052	0.56641	0.6998	0.52596	0.56397	0.36807	0.48283
cg23276715	1.1174	-0.2417	8.1056	3.64e-11	1.83e-08	chr8	61831044	+	cg23276715	51698589	0.41303	0.52228	0.57684	0.3893	0.47553	0.43355	0.59829	0.42284	0.37958	0.45734	0.54506	0.22426	0.61642	0.54143	0.45354	0.34001	0.50363	0.29292	0.44206	0.43491	0.45612	0.39006	0.54877	0.5121	0.49859	0.31153	0.36318	0.28932	0.53608	0.40748	0.47734	0.50336	0.55975	0.51209	0.67922	0.49537	0.57493	0.34729	0.46469
cg12598169	1.0805	0.4297	8.098	3.75e-11	1.88e-08	chr1	94169443	+	cg12598169	20699281	0.43753	0.55625	0.45858	0.56648	0.57082	0.58681	0.65619	0.65769	0.44581	0.52561	0.54277	0.44821	0.60789	0.63434	0.5195	0.5784	0.53393	0.41395	0.48223	0.60446	0.55062	0.44921	0.63214	0.58941	0.59059	0.43226	0.5076	0.36466	0.70652	0.7391	0.55213	0.71328	0.46401	0.61406	0.70153	0.58991	0.73351	0.3828	0.64183
cg20653770	1.4608	2.5388	8.0965	3.77e-11	1.89e-08	chr5	96454890	-	cg20653770	47617877	0.73089	0.88446	0.75	0.89824	0.91425	0.7849	0.93211	0.90118	0.69549	0.83582	0.84578	0.71623	0.84051	0.87833	0.7805	0.84859	0.81972	0.77521	0.86757	0.89364	0.88865	0.74581	0.8233	0.87895	0.84684	0.70835	0.80036	0.7406	0.94249	0.92174	0.82297	0.90949	0.7761	0.91178	0.91297	0.87378	0.84118	0.71882	0.85343
cg21323738	1.4403	-1.21	8.0935	3.81e-11	1.9e-08	chr17	29527461	+	cg21323738	9801409	0.14077	0.52016	0.33813	0.24396	0.34468	0.21147	0.39319	0.33865	0.25313	0.27407	0.31897	0.19203	0.3133	0.30078	0.30016	0.30291	0.28778	0.1188	0.39102	0.29938	0.23091	0.25549	0.50049	0.38902	0.31465	0.19838	0.20458	0.13194	0.43131	0.43207	0.18875	0.35972	0.29539	0.30445	0.43819	0.36271	0.3965	0.20139	0.26726
cg12545177	1.1033	0.3726	8.0787	4.04e-11	2e-08	chr20	16743207	-	cg12545177	5747250	0.40874	0.62916	0.57234	0.56796	0.58504	0.52822	0.66501	0.60272	0.54655	0.50155	0.58696	0.41166	0.55124	0.61876	0.55925	0.47178	0.59816	0.43607	0.67028	0.59978	0.51651	0.42554	0.62779	0.53755	0.65316	0.52211	0.58089	0.42783	0.6278	0.35655	0.5215	0.66101	0.58213	0.60357	0.77978	0.60117	0.73984	0.39203	0.62006
cg15818005	1.8953	1.4188	8.0779	4.07e-11	2.01e-08	chr2	138845177	-	cg15818005	29750117	0.59174	0.75373	0.59206	0.78504	0.71019	0.58496	0.86164	0.8047	0.61326	0.75966	0.65319	0.32855	0.75953	0.8485	0.6505	0.72236	0.54872	0.46078	0.58797	0.88102	0.5567	0.57209	0.7549	0.76155	0.86141	0.467	0.72879	0.49041	0.86934	0.75107	0.83325	0.85029	0.66501	0.81174	0.82946	0.82333	0.86829	0.54056	0.63239
cg27158011	1.7618	2.3467	8.0781	4.08e-11	2.02e-08	chr15	33188759	-	cg27158011	14604866	0.80438	0.89496	0.85886	0.91229	0.89912	0.88039	0.87132	0.89847	0.43776	0.63999	0.87522	0.7054	0.86515	0.8732	0.79172	0.79322	0.79511	0.76875	0.85979	0.90668	0.83257	0.58194	0.89786	0.80717	0.87795	0.45636	0.67782	0.62653	0.88115	0.90581	0.8129	0.8783	0.8042	0.87599	0.90371	0.88479	0.86962	0.65041	0.75508
cg12939025	1.2694	1.8283	8.0697	4.18e-11	2.06e-08	chr7	7196446	-	cg12939025	57767963	0.68167	0.82884	0.66032	0.74465	0.80186	0.63637	0.73363	0.81104	0.69583	0.76988	0.80486	0.57595	0.90474	0.82296	0.7633	0.72543	0.8151	0.66753	0.82735	0.78741	0.79253	0.61863	0.79735	0.81924	0.85351	0.57208	0.72158	0.5303	0.87307	0.8451	0.81049	0.82097	0.75673	0.83182	0.841	0.73186	0.80019	0.62285	0.79929
cg20124394	1.0488	-0.3173	8.0698	4.18e-11	2.06e-08	chr6	71376554	-	cg20124394	52684115	0.32226	0.41805	0.50952	0.5043	0.41596	0.42376	0.46614	0.52961	0.35561	0.49076	0.48768	0.37149	0.47167	0.46782	0.35969	0.41293	0.36289	0.33982	0.44767	0.48485	0.38554	0.33015	0.54772	0.4438	0.4518	0.30391	0.52751	0.27226	0.52607	0.60874	0.48427	0.48782	0.37937	0.45175	0.64102	0.53693	0.56414	0.29478	0.32134
cg25270225	1.0063	-0.4645	8.0662	4.24e-11	2.08e-08	chr1	203562205	-	cg25270225	23686174	0.28354	0.42839	0.45115	0.54522	0.26938	0.36633	0.47157	0.42184	0.38801	0.50862	0.47844	0.30685	0.4183	0.45368	0.41345	0.30242	0.39477	0.28196	0.52391	0.48287	0.30187	0.30264	0.45601	0.38592	0.43261	0.35966	0.43411	0.28548	0.5597	0.47747	0.45044	0.46681	0.42693	0.45114	0.44739	0.46585	0.52875	0.27374	0.38764
cg01604404	0.963	0.5383	8.0617	4.32e-11	2.11e-08	chr2	237460590	-	cg01604404	96692122	0.47572	0.60325	0.52666	0.60012	0.58887	0.58562	0.62224	0.66233	0.45664	0.61172	0.58712	0.33046	0.63901	0.73499	0.5178	0.58604	0.62001	0.48808	0.572	0.59485	0.58347	0.44159	0.701	0.53873	0.66434	0.41672	0.56735	0.51328	0.71512	0.67611	0.63131	0.68636	0.57013	0.6906	0.68207	0.59353	0.72818	0.53198	0.59529
cg06511330	1.1834	0.0068	8.0617	4.32e-11	2.11e-08	chr1	234635574	+	cg06511330	94644372	0.41089	0.60074	0.43371	0.59073	0.49025	0.41627	0.62405	0.56919	0.31897	0.50237	0.50791	0.36531	0.50532	0.45004	0.47705	0.44193	0.38689	0.39095	0.52155	0.58876	0.42862	0.37089	0.46459	0.4952	0.54134	0.40501	0.4987	0.2975	0.64247	0.6937	0.56397	0.59266	0.45492	0.50862	0.5522	0.56025	0.80905	0.31132	0.4995
cg00719771	1.9019	-1.4263	8.0595	4.35e-11	2.13e-08	chr6	23523214	+	cg00719771	95652588	0.14539	0.2665	0.52224	0.21916	0.24001	0.13874	0.39914	0.23851	0.25936	0.17686	0.54734	0.13811	0.39231	0.31622	0.35493	0.34566	0.46079	0.12881	0.33624	0.28216	0.41255	0.08548	0.32683	0.18433	0.31428	0.05471	0.17567	0.11815	0.28775	0.49544	0.26653	0.29311	0.44979	0.39045	0.49263	0.30958	0.42639	0.11671	0.30943
cg19047119	1.0287	0.9628	8.058	4.38e-11	2.14e-08	chr5	59482823	+	cg19047119	38633123	0.59192	0.73352	0.61727	0.73482	0.65723	0.67136	0.67748	0.77226	0.44305	0.68111	0.69288	0.58108	0.61475	0.70834	0.61302	0.68338	0.61106	0.42164	0.67769	0.74402	0.64438	0.55063	0.71606	0.66327	0.61424	0.53839	0.71505	0.55633	0.7744	0.77092	0.69483	0.64054	0.48977	0.68687	0.75505	0.73773	0.55344	0.50188	0.6237
cg26648455	1.4119	1.3502	8.0538	4.45e-11	2.17e-08	chr7	19736014	+	cg26648455	91770592	0.38712	0.74913	0.56601	0.73511	0.75021	0.75486	0.73908	0.83878	0.30808	0.64455	0.7686	0.55466	0.76182	0.69625	0.61782	0.77135	0.68704	0.68147	0.7108	0.7562	0.69095	0.56463	0.78181	0.73306	0.75544	0.6199	0.66228	0.40805	0.82468	0.82588	0.64806	0.82538	0.72341	0.7314	0.76723	0.78536	0.79734	0.48811	0.76587
cg22081096	1.2987	0.578	8.0523	4.48e-11	2.18e-08	chr17	67137953	-	cg22081096	74644961	0.4561	0.6712	0.50787	0.67239	0.64539	0.5103	0.66654	0.67439	0.52585	0.65351	0.67459	0.44835	0.49616	0.64136	0.46404	0.66605	0.44765	0.41229	0.56998	0.65726	0.54243	0.44001	0.68533	0.69462	0.561	0.46857	0.66046	0.39168	0.82708	0.64656	0.57141	0.59723	0.53357	0.67396	0.72023	0.73554	0.61381	0.38371	0.53097
cg09917223	1.7102	1.0765	8.0519	4.49e-11	2.18e-08	chr21	46322934	-	cg09917223	80789262	0.40728	0.69086	0.50719	0.70095	0.67183	0.60996	0.75669	0.81405	0.45607	0.62435	0.71702	0.39525	0.65267	0.80071	0.5985	0.64084	0.65179	0.5072	0.68703	0.6957	0.62102	0.49562	0.70505	0.75386	0.71421	0.33459	0.75337	0.42221	0.75291	0.83656	0.6355	0.81337	0.66306	0.78078	0.85772	0.79071	0.75063	0.54229	0.60524
cg15128443	1.0328	-0.3276	8.0445	4.62e-11	2.24e-08	chr10	30704743	+	cg15128443	29649941	0.33069	0.43093	0.4587	0.43917	0.32852	0.42303	0.50564	0.49131	0.31419	0.441	0.35815	0.24535	0.46065	0.51148	0.408	0.43804	0.35536	0.34809	0.52805	0.44559	0.40012	0.35536	0.50572	0.44731	0.47164	0.27781	0.42519	0.29372	0.54644	0.61321	0.48593	0.51463	0.46082	0.56035	0.64995	0.54502	0.62474	0.23254	0.42691
cg10295477	1.3518	0.7184	8.0318	4.85e-11	2.33e-08	chr4	53567487	+	cg10295477	60704970	0.45847	0.6607	0.47032	0.56064	0.65722	0.53547	0.62619	0.75052	0.47806	0.50584	0.627	0.36404	0.62516	0.60342	0.56118	0.6474	0.55459	0.53342	0.66917	0.62433	0.66764	0.47143	0.70399	0.6542	0.73198	0.46212	0.64326	0.36649	0.72422	0.7838	0.52288	0.69155	0.58383	0.69032	0.82261	0.65509	0.67269	0.38282	0.69678
cg16855604	1.0665	1.072	8.023	5.02e-11	2.4e-08	chr9	26746480	-	cg16855604	15628894	0.5055	0.66302	0.63894	0.68396	0.69669	0.57433	0.72205	0.68853	0.5074	0.63353	0.68221	0.52982	0.75353	0.67278	0.66316	0.75015	0.61854	0.57712	0.77444	0.64246	0.70024	0.59548	0.7204	0.67327	0.73445	0.56436	0.59303	0.49229	0.76023	0.78453	0.65677	0.70448	0.58412	0.73106	0.81734	0.68455	0.80674	0.52073	0.70281
cg00859479	1.2292	1.1266	8.0177	5.12e-11	2.45e-08	chr7	133743913	+	cg00859479	51713248	0.48818	0.60836	0.64106	0.68119	0.75229	0.65696	0.74823	0.78497	0.66483	0.60521	0.71443	0.54453	0.66054	0.72014	0.61128	0.62722	0.65526	0.51617	0.68564	0.74248	0.69504	0.65358	0.72298	0.71709	0.74509	0.55449	0.6874	0.51644	0.83563	0.79269	0.59841	0.77348	0.66361	0.77769	0.80479	0.76787	0.77726	0.48378	0.61086
cg09257665	1.328	-0.0479	8.0152	5.17e-11	2.47e-08	chr22	33695774	-	cg09257665	37697145	0.30024	0.52191	0.44869	0.44917	0.51794	0.43978	0.49488	0.6038	0.26222	0.33035	0.38731	0.24154	0.51762	0.57354	0.60213	0.53342	0.48264	0.37935	0.50953	0.55826	0.52818	0.32808	0.49363	0.50843	0.6615	0.18994	0.48185	0.27624	0.59842	0.67502	0.46672	0.6916	0.48019	0.53983	0.69891	0.48782	0.61726	0.39919	0.56772
cg20603106	1.6275	-0.6389	8.0136	5.2e-11	2.48e-08	chr4	86699705	-	cg20603106	98669530	0.23984	0.31048	0.39274	0.38093	0.43389	0.30916	0.32793	0.44054	0.25102	0.3235	0.37595	0.18705	0.43205	0.4336	0.36262	0.32201	0.34486	0.25199	0.23725	0.40521	0.39371	0.24583	0.5529	0.38955	0.45824	0.17678	0.40206	0.16457	0.55576	0.44321	0.44929	0.35973	0.39601	0.52186	0.60665	0.60492	0.53398	0.18001	0.34279
cg15525052	1.1849	1.4455	8.0092	5.3e-11	2.51e-08	chr9	134594721	-	cg15525052	15758532	0.57403	0.75499	0.65732	0.79041	0.79909	0.68599	0.73207	0.78926	0.5189	0.72166	0.70075	0.49234	0.65194	0.8272	0.66106	0.71913	0.6747	0.63175	0.67463	0.77909	0.67205	0.61414	0.71786	0.75706	0.78334	0.58373	0.7163	0.56693	0.84963	0.80107	0.77499	0.77647	0.6725	0.77148	0.86721	0.80208	0.68861	0.59954	0.7114
cg03936075	1.0649	0.4595	8.0073	5.34e-11	2.52e-08	chr6	11370479	-	cg03936075	38752973	0.45865	0.6211	0.63661	0.57373	0.52201	0.52746	0.66893	0.59849	0.57083	0.59726	0.55628	0.39447	0.67283	0.62859	0.60851	0.48615	0.48492	0.45558	0.61593	0.6009	0.55556	0.42734	0.61128	0.57297	0.57258	0.46252	0.44139	0.33571	0.66795	0.57744	0.61225	0.70483	0.55553	0.60421	0.79735	0.67892	0.76093	0.37253	0.60779
cg02912828	1.105	-0.6771	8.0054	5.37e-11	2.54e-08	chr2	85972592	-	cg02912828	3634876	0.21041	0.44589	0.33959	0.38105	0.39402	0.32427	0.43268	0.44187	0.2191	0.34211	0.46464	0.23196	0.435	0.37335	0.41905	0.35094	0.37493	0.27595	0.42386	0.43563	0.32554	0.24427	0.52296	0.49281	0.47431	0.22388	0.23568	0.19066	0.40216	0.24103	0.38069	0.42877	0.31096	0.47998	0.57991	0.47274	0.42826	0.38758	0.39135
cg24427029	1.5659	-1.6871	8.0052	5.38e-11	2.54e-08	chr19	55128235	+	cg24427029	27681962	0.04789	0.29587	0.12799	0.2954	0.31383	0.26312	0.30615	0.32285	0.11122	0.17812	0.25741	0.09427	0.22178	0.3847	0.21734	0.27232	0.22379	0.16209	0.20321	0.26761	0.27894	0.1252	0.23761	0.12966	0.26997	0.10481	0.14547	0.09653	0.36145	0.45572	0.21683	0.31861	0.21322	0.31016	0.41167	0.29915	0.41879	0.09433	0.21028
cg13988359	1.0957	1.7808	8.0008	5.47e-11	2.58e-08	chr3	130635871	+	cg13988359	79742164	0.57954	0.7782	0.71469	0.75213	0.81371	0.72786	0.80461	0.84649	0.61824	0.72503	0.72677	0.60509	0.84565	0.81777	0.69233	0.84331	0.72416	0.67528	0.76814	0.78284	0.78259	0.71452	0.8139	0.7916	0.81397	0.66274	0.7318	0.60948	0.81884	0.85886	0.72508	0.80894	0.69898	0.84337	0.88027	0.77358	0.77593	0.63379	0.77145
cg14752915	1.8478	0.0197	7.9988	5.51e-11	2.6e-08	chr17	38547702	+	cg14752915	29791980	0.20615	0.51156	0.43568	0.39024	0.55996	0.50055	0.54756	0.57069	0.15503	0.4649	0.50222	0.28357	0.57795	0.65882	0.41498	0.53143	0.36553	0.26392	0.63201	0.51444	0.41013	0.2959	0.51799	0.51421	0.63893	0.35969	0.19706	0.21873	0.6294	0.73834	0.42724	0.77285	0.58561	0.58778	0.7877	0.652	0.73749	0.21152	0.57707
cg11277907	1.0434	0.8856	7.998	5.53e-11	2.6e-08	chr20	40196338	+	cg11277907	28658937	0.44364	0.63579	0.58519	0.65861	0.63137	0.5787	0.73128	0.7587	0.52309	0.58768	0.67157	0.437	0.64084	0.63314	0.62589	0.68117	0.5528	0.55958	0.73374	0.65006	0.64636	0.54218	0.66729	0.68802	0.64349	0.51166	0.61406	0.45078	0.7969	0.79666	0.61949	0.68169	0.63349	0.6858	0.70139	0.65719	0.77728	0.51567	0.65123
cg03063413	1.1992	-0.6055	7.9911	5.68e-11	2.66e-08	chr15	25965140	+	cg03063413	58621127	0.31093	0.52003	0.36288	0.5012	0.41145	0.3868	0.37104	0.4209	0.29201	0.3525	0.49512	0.22352	0.41538	0.48355	0.42427	0.43691	0.34316	0.30834	0.52381	0.39424	0.40897	0.243	0.44196	0.41924	0.40286	0.2798	0.2364	0.19381	0.47892	0.42178	0.52602	0.34876	0.43718	0.50203	0.4894	0.51439	0.54496	0.27451	0.39242
cg12338550	1.4458	1.6786	7.9847	5.82e-11	2.72e-08	chr3	105801344	-	cg12338550	7772400	0.70027	0.87124	0.74341	0.6861	0.75947	0.74059	0.79844	0.78303	0.70078	0.86307	0.75286	0.52063	0.7548	0.73524	0.61669	0.69678	0.74464	0.63853	0.84242	0.74685	0.72473	0.60666	0.62063	0.84045	0.78758	0.60726	0.73173	0.59403	0.8783	0.87203	0.88228	0.84671	0.75206	0.81052	0.84176	0.8487	0.84875	0.4329	0.81068
cg22629417	1.6107	0.4745	7.984	5.84e-11	2.73e-08	chr7	28337610	-	cg22629417	52682963	0.22858	0.63069	0.46373	0.52284	0.60544	0.4728	0.67072	0.70612	0.36381	0.49434	0.50271	0.30683	0.50259	0.62975	0.51987	0.61127	0.53999	0.44221	0.58414	0.58589	0.59973	0.41938	0.53075	0.60181	0.64557	0.34848	0.4992	0.36165	0.73401	0.77409	0.50647	0.74143	0.51019	0.65725	0.84807	0.62573	0.69243	0.3132	0.61258
cg05065075	2.0753	-0.5024	7.9836	5.85e-11	2.73e-08	chr17	36476531	-	cg05065075	34802891	0.11167	0.57095	0.4886	0.52987	0.27983	0.21493	0.61321	0.51082	0.20151	0.43081	0.51533	0.21064	0.49919	0.35307	0.23548	0.26601	0.27579	0.23454	0.60292	0.45578	0.28734	0.19564	0.33466	0.46551	0.57433	0.20698	0.43594	0.20074	0.70414	0.56483	0.39345	0.61659	0.47399	0.36411	0.57981	0.56879	0.58189	0.19964	0.45252
cg27012744	1.1871	-0.3372	7.9833	5.86e-11	2.73e-08	chr6	71376642	-	cg27012744	45681946	0.30478	0.39608	0.4812	0.51974	0.38389	0.44519	0.46678	0.54052	0.36997	0.4541	0.47813	0.32637	0.43116	0.44699	0.30553	0.40135	0.34268	0.27076	0.43003	0.49051	0.36789	0.2776	0.58066	0.43499	0.43669	0.29603	0.52698	0.2314	0.57832	0.61029	0.48011	0.54195	0.36066	0.47045	0.68705	0.54466	0.55863	0.31676	0.38803
cg09463300	1.3469	0.2686	7.9821	5.88e-11	2.74e-08	chr12	132184227	+	cg09463300	64665904	0.42268	0.56614	0.54641	0.55277	0.55454	0.51264	0.61921	0.5203	0.41461	0.61049	0.62707	0.39968	0.58478	0.57666	0.68375	0.45349	0.39746	0.337	0.56203	0.49233	0.56213	0.3807	0.57299	0.56485	0.75745	0.39348	0.34678	0.36462	0.61616	0.69801	0.60493	0.56567	0.4997	0.58004	0.70519	0.67705	0.68449	0.37285	0.58292
cg20593470	1.0483	1.5985	7.9795	5.95e-11	2.77e-08	chr7	116725553	+	cg20593470	15675123	0.62608	0.78898	0.73799	0.77029	0.73995	0.63585	0.81011	0.77298	0.61916	0.77655	0.70612	0.57252	0.79118	0.78908	0.73703	0.67354	0.74675	0.65053	0.79356	0.73501	0.67742	0.64773	0.74576	0.76746	0.76992	0.62089	0.72515	0.62295	0.82059	0.87849	0.7461	0.80729	0.73007	0.75759	0.84592	0.78269	0.82924	0.61655	0.77588
cg16826149	1.369	1.4678	7.9789	5.96e-11	2.77e-08	chr6	149897284	-	cg16826149	73679205	0.58229	0.75952	0.62827	0.74844	0.74561	0.66359	0.74213	0.78245	0.56295	0.62275	0.78661	0.53271	0.744	0.81842	0.71334	0.80018	0.64028	0.63289	0.80333	0.75975	0.7721	0.64744	0.81566	0.7596	0.80981	0.59048	0.62718	0.4707	0.79639	0.80836	0.59917	0.78811	0.71957	0.73532	0.87507	0.72861	0.84337	0.54845	0.74875
cg01307228	1.1831	-0.6215	7.9721	6.12e-11	2.83e-08	chr10	90152007	+	cg01307228	32624171	0.31443	0.42958	0.40416	0.33986	0.40803	0.33184	0.40558	0.46364	0.24215	0.41266	0.39899	0.13087	0.39609	0.4318	0.38426	0.46397	0.34424	0.33579	0.50921	0.46897	0.3664	0.23575	0.48236	0.43277	0.40482	0.18315	0.40626	0.26241	0.44622	0.59516	0.33274	0.43756	0.38281	0.51446	0.55227	0.4369	0.45285	0.20674	0.41082
cg12047479	1.2927	-0.9741	7.9699	6.17e-11	2.85e-08	chr7	129170712	+	cg12047479	30796293	0.38796	0.37017	0.3706	0.34424	0.31927	0.29815	0.44064	0.33451	0.20367	0.3802	0.34963	0.20226	0.38233	0.37032	0.28685	0.2527	0.34947	0.22075	0.39751	0.32214	0.35387	0.25202	0.40101	0.3243	0.47911	0.23024	0.15258	0.18886	0.58264	0.49645	0.34059	0.39673	0.39356	0.41901	0.45045	0.42366	0.41932	0.21967	0.29587
cg12031524	1.2631	-0.7786	7.9691	6.19e-11	2.86e-08	chr8	82396390	-	cg12031524	23780149	0.29238	0.2729	0.43545	0.2929	0.40604	0.37205	0.43621	0.38345	0.13201	0.27107	0.36168	0.24035	0.43569	0.52708	0.35664	0.49735	0.38598	0.26035	0.39662	0.36104	0.50383	0.21977	0.47226	0.37399	0.51596	0.20085	0.34525	0.20653	0.47426	0.4627	0.33504	0.53012	0.3898	0.43481	0.63924	0.33457	0.54531	0.23801	0.37111
cg23728761	1.2587	-0.0223	7.9681	6.21e-11	2.87e-08	chr7	150132882	-	cg23728761	94759540	0.33011	0.40531	0.46342	0.4077	0.53425	0.48888	0.57747	0.52424	0.37739	0.37664	0.42634	0.25469	0.56061	0.61304	0.48617	0.41476	0.55002	0.35927	0.55867	0.514	0.46241	0.32982	0.5131	0.50883	0.61425	0.34776	0.36566	0.29381	0.5052	0.63791	0.40313	0.69226	0.50244	0.54024	0.70335	0.54826	0.72925	0.28538	0.54093
cg22205765	2.7306	-2.0011	7.9737	6.23e-11	2.87e-08	chr10	98734310	+	cg22205765	80785821	0.05907	0.2358	0.06131	0.21513	0.23543	0.10182	0.36271	0.32274	0.05002	0.09361	0.15679	0.03822	0.2088	0.14502	0.08026	0.14054	0.09327	0.05729	0.32248	0.25911	0.10976	0.0662	0.21554	0.20288	0.35066	0.06056	0.08297	0.04454	0.51307	0.58978	0.16075	0.46422	0.194	0.3479	0.55748	0.29803	0.49869	0.0363	0.14626
cg01473676	1.4216	-1.2477	7.9634	6.33e-11	2.91e-08	chr2	97449284	-	cg01473676	88676182	0.17055	0.3159	0.34784	0.27304	0.19052	0.26479	0.378	0.25537	0.20115	0.25872	0.36504	0.19932	0.42586	0.32946	0.27652	0.15109	0.22684	0.15675	0.39931	0.3504	0.23035	0.20773	0.4285	0.24134	0.41688	0.12859	0.20221	0.1063	0.39854	0.39408	0.24744	0.39728	0.46884	0.33368	0.41948	0.35302	0.47959	0.17704	0.35136
cg14382428	1.6298	-1.2867	7.9598	6.42e-11	2.95e-08	chr12	40624118	-	cg14382428	6746551	0.13495	0.22855	0.35831	0.238	0.24109	0.24911	0.18101	0.39892	0.14726	0.33946	0.31746	0.1409	0.30712	0.3475	0.30773	0.19819	0.16352	0.12916	0.37414	0.33111	0.16127	0.13491	0.46002	0.42046	0.23484	0.12299	0.39092	0.15544	0.36285	0.44086	0.36446	0.44768	0.28696	0.31579	0.55505	0.39125	0.51324	0.17066	0.21544
cg12786065	1.6453	-1.504	7.958	6.46e-11	2.97e-08	chr2	85284766	-	cg12786065	7691490	0.26966	0.36428	0.15715	0.21273	0.41312	0.17452	0.29197	0.37389	0.15689	0.16298	0.40391	0.15706	0.26569	0.26426	0.20452	0.36118	0.16033	0.16752	0.22775	0.30802	0.24597	0.16503	0.37608	0.29923	0.31315	0.09874	0.21557	0.11813	0.42458	0.37106	0.21364	0.38308	0.24554	0.26152	0.53513	0.32155	0.37869	0.11974	0.17763
cg23312369	2.1675	-1.2299	7.949	6.7e-11	3.06e-08	chr1	224398131	+	cg23312369	28776249	0.44256	0.18392	0.19108	0.30106	0.43129	0.29006	0.57975	0.24675	0.11052	0.25406	0.33195	0.13305	0.27193	0.31369	0.21327	0.1583	0.24114	0.10385	0.29887	0.28938	0.24754	0.08561	0.27608	0.23291	0.36898	0.10845	0.1708	0.09052	0.38828	0.61854	0.16081	0.6307	0.24975	0.43192	0.39997	0.41478	0.63133	0.12534	0.25434
cg14469972	1.7442	1.3829	7.9435	6.84e-11	3.12e-08	chr9	140703588	-	cg14469972	47625259	0.42016	0.68793	0.55324	0.62473	0.80658	0.64135	0.72237	0.81778	0.49123	0.5076	0.74739	0.44813	0.70919	0.82891	0.74618	0.73308	0.75781	0.58561	0.73483	0.74268	0.74193	0.42697	0.78435	0.76046	0.79034	0.46003	0.65272	0.48763	0.86251	0.87967	0.65234	0.82416	0.69202	0.77815	0.90579	0.77183	0.83047	0.4757	0.7438
cg27015054	1.078	1.5041	7.9425	6.87e-11	3.13e-08	chr19	36698957	+	cg27015054	12626232	0.56148	0.76574	0.77286	0.74961	0.75547	0.72669	0.70847	0.72047	0.64414	0.70368	0.80461	0.6206	0.79369	0.71191	0.69488	0.72181	0.60982	0.62517	0.78413	0.7402	0.78033	0.66281	0.81238	0.71216	0.77675	0.67993	0.62525	0.58558	0.80584	0.81624	0.70299	0.7971	0.67238	0.73944	0.8859	0.80501	0.74753	0.51941	0.72025
cg11016910	1.2471	-0.3281	7.9405	6.92e-11	3.15e-08	chr1	8517952	+	cg11016910	49775226	0.3145	0.397	0.44325	0.39728	0.42334	0.39557	0.42424	0.51096	0.20106	0.39096	0.50318	0.30466	0.39351	0.51546	0.35474	0.43642	0.38477	0.28916	0.45887	0.52715	0.33541	0.29267	0.641	0.50086	0.5194	0.2971	0.37367	0.28201	0.60608	0.57617	0.37052	0.51437	0.42184	0.49798	0.60914	0.5381	0.5804	0.29321	0.51692
cg21645341	1.8539	-2.0265	7.9369	7.02e-11	3.18e-08	chr13	49230980	+	cg21645341	91675563	0.13786	0.18477	0.33878	0.1764	0.09039	0.14366	0.30567	0.24266	0.0699	0.201	0.23228	0.1517	0.29165	0.27039	0.11759	0.09183	0.18946	0.06948	0.26996	0.20418	0.15335	0.04217	0.34368	0.22062	0.25627	0.07653	0.10982	0.08932	0.35467	0.28909	0.12956	0.33307	0.27711	0.25248	0.40769	0.29253	0.47242	0.09023	0.24358
cg21753092	1.5897	0.024	7.9347	7.08e-11	3.21e-08	chr2	238071771	-	cg21753092	46806930	0.31477	0.54371	0.49075	0.40393	0.54915	0.44743	0.60866	0.56174	0.23806	0.442	0.45863	0.18755	0.5931	0.65651	0.42567	0.65035	0.61346	0.38105	0.53765	0.46627	0.61601	0.38284	0.6151	0.43056	0.6345	0.30355	0.41315	0.2204	0.71657	0.46348	0.42059	0.6845	0.52771	0.55689	0.71916	0.59204	0.70597	0.32293	0.56207
cg06419601	1.2395	0.1699	7.932	7.15e-11	3.23e-08	chr8	60214275	+	cg06419601	93748179	0.40853	0.57762	0.49525	0.585	0.56531	0.5298	0.69668	0.52967	0.51774	0.54975	0.68258	0.37048	0.57093	0.57683	0.47783	0.54608	0.47743	0.26875	0.611	0.54032	0.43962	0.44196	0.48209	0.50311	0.57891	0.45094	0.58908	0.20859	0.58061	0.79469	0.60957	0.50134	0.43912	0.55898	0.65693	0.61453	0.58321	0.32086	0.52377
cg13084675	1.4095	-0.569	7.9281	7.26e-11	3.28e-08	chr11	115591594	+	cg13084675	86801591	0.26156	0.41797	0.29288	0.38606	0.41871	0.26831	0.50033	0.54837	0.19478	0.31738	0.40064	0.21162	0.4336	0.47951	0.34875	0.39946	0.34298	0.25052	0.38718	0.46148	0.36857	0.26173	0.51046	0.43967	0.45105	0.20103	0.25815	0.17242	0.6184	0.53686	0.458	0.54019	0.31163	0.53492	0.593	0.56532	0.58892	0.28495	0.42421
cg22708840	1.1975	1.2395	7.928	7.26e-11	3.28e-08	chr5	169779541	+	cg22708840	82732826	0.46607	0.61784	0.72085	0.72121	0.69683	0.60165	0.76532	0.75208	0.6141	0.67552	0.74889	0.56986	0.73724	0.69679	0.65827	0.62619	0.59391	0.64145	0.76465	0.77168	0.63089	0.5977	0.77124	0.66514	0.78001	0.52828	0.62791	0.46212	0.73659	0.74061	0.63818	0.82829	0.72581	0.68793	0.78416	0.75301	0.84238	0.55468	0.75122
cg12799137	1.1002	1.2653	7.9259	7.32e-11	3.3e-08	chr15	70576858	+	cg12799137	13626294	0.58466	0.67063	0.66969	0.63012	0.73272	0.62712	0.67015	0.72069	0.45071	0.64074	0.81325	0.56379	0.6469	0.79685	0.67716	0.71794	0.71151	0.61774	0.73085	0.75123	0.65966	0.63611	0.77259	0.73974	0.77953	0.65476	0.71137	0.51396	0.77444	0.78678	0.65638	0.75385	0.66832	0.66262	0.82517	0.72508	0.764	0.56894	0.70606
cg13237094	1.2037	-0.498	7.9243	7.37e-11	3.31e-08	chr2	37771327	+	cg13237094	76661915	0.30885	0.40131	0.39389	0.39712	0.46253	0.37028	0.55453	0.4897	0.22445	0.41915	0.47008	0.34217	0.41871	0.38685	0.30986	0.31064	0.39878	0.36474	0.41794	0.4801	0.29548	0.31648	0.47634	0.47311	0.47898	0.22548	0.36695	0.25074	0.59014	0.59363	0.46157	0.42024	0.26216	0.41858	0.64183	0.45731	0.49782	0.26519	0.391
cg16354404	1.4132	-0.5604	7.9172	7.58e-11	3.39e-08	chr11	94280121	-	cg16354404	15717988	0.31716	0.46288	0.37516	0.40785	0.28166	0.40983	0.54296	0.42997	0.32249	0.46703	0.54041	0.29391	0.33125	0.39692	0.42849	0.15074	0.37803	0.20095	0.46997	0.36882	0.4428	0.2356	0.45317	0.39965	0.43687	0.3125	0.31086	0.21729	0.53103	0.4841	0.41855	0.44178	0.47732	0.48054	0.4489	0.50309	0.33475	0.25923	0.48508
cg26174928	1.2953	0.9245	7.916	7.61e-11	3.4e-08	chr4	169929084	+	cg26174928	97637473	0.32291	0.75619	0.67421	0.69067	0.66318	0.57559	0.74573	0.64651	0.46354	0.72719	0.61706	0.43411	0.71911	0.67659	0.67526	0.3897	0.66914	0.54804	0.69082	0.68588	0.57399	0.47205	0.54127	0.66416	0.72153	0.46298	0.63342	0.47799	0.76683	0.81954	0.73394	0.77396	0.64526	0.7463	0.5811	0.7204	0.73066	0.50404	0.65096
cg23140290	1.4613	-1.4329	7.8995	8.12e-11	3.61e-08	chr13	26797279	-	cg23140290	4622435	0.26646	0.38572	0.25781	0.33904	0.26574	0.3378	0.34401	0.25168	0.12221	0.3264	0.28306	0.19669	0.27894	0.28024	0.17666	0.18941	0.21951	0.17965	0.35541	0.3489	0.22816	0.2534	0.37924	0.21102	0.25188	0.08395	0.29324	0.10884	0.41658	0.64218	0.23288	0.31265	0.26105	0.25919	0.44125	0.47717	0.36473	0.1257	0.28729
cg02378194	1.4268	0.4347	7.8987	8.14e-11	3.61e-08	chr18	48695128	-	cg02378194	89623368	0.50807	0.60004	0.73639	0.48223	0.62815	0.48086	0.55453	0.58198	0.39929	0.44751	0.64883	0.3802	0.76577	0.74232	0.66242	0.5859	0.58394	0.47081	0.58193	0.45138	0.67487	0.37464	0.68712	0.65484	0.69095	0.23421	0.54263	0.34036	0.58391	0.66762	0.60184	0.64708	0.67687	0.66881	0.77663	0.58936	0.59886	0.40501	0.5802
cg07713291	1.1543	2.0234	7.8985	8.15e-11	3.61e-08	chr6	16577265	-	cg07713291	6781210	0.66959	0.80235	0.72837	0.80208	0.84611	0.76595	0.7964	0.81389	0.66936	0.71078	0.74241	0.62971	0.79761	0.79913	0.80046	0.82997	0.74935	0.74396	0.76902	0.80307	0.84259	0.63344	0.85133	0.85596	0.80991	0.6889	0.84003	0.62513	0.8936	0.89996	0.8207	0.84401	0.75844	0.85255	0.86454	0.8125	0.87614	0.55085	0.80079
cg23905010	1.7245	0.742	7.8942	8.29e-11	3.66e-08	chr11	108534424	+	cg23905010	67752957	0.32434	0.79113	0.42959	0.60673	0.72501	0.62876	0.7076	0.71031	0.33612	0.63725	0.4935	0.34773	0.64584	0.7932	0.46421	0.68147	0.49696	0.4293	0.6416	0.65917	0.58916	0.48962	0.80165	0.62744	0.62511	0.31837	0.65701	0.36633	0.80723	0.82591	0.56034	0.72366	0.59229	0.65724	0.83417	0.60853	0.8738	0.36866	0.553
cg12308577	1.0955	1.1166	7.8936	8.31e-11	3.67e-08	chr3	9142417	+	cg12308577	90788477	0.51759	0.68434	0.70479	0.71291	0.70198	0.66079	0.74738	0.64067	0.65678	0.6071	0.75388	0.57775	0.7446	0.69585	0.6868	0.61198	0.60858	0.58116	0.78718	0.64572	0.70422	0.52171	0.73503	0.70736	0.7154	0.57072	0.68047	0.44961	0.65965	0.77183	0.63877	0.69798	0.68576	0.76693	0.84973	0.68559	0.79432	0.54433	0.68137
cg09277575	1.3648	1.4565	7.8932	8.32e-11	3.67e-08	chr7	137760222	+	cg09277575	53731523	0.59548	0.78196	0.59775	0.69572	0.73358	0.68222	0.82451	0.86236	0.50994	0.80835	0.70307	0.49885	0.79176	0.78488	0.67791	0.71114	0.64845	0.6012	0.82416	0.71101	0.75633	0.55923	0.77115	0.75093	0.7336	0.74015	0.69174	0.58038	0.81392	0.84596	0.64117	0.78919	0.66288	0.71559	0.85477	0.78243	0.84731	0.49108	0.70122
cg09612555	1.6773	0.3783	7.886	8.55e-11	3.76e-08	chr20	19991671	-	cg09612555	5776370	0.27212	0.57305	0.39445	0.5314	0.72603	0.52008	0.61542	0.63635	0.42851	0.52387	0.6099	0.27437	0.56383	0.62991	0.38379	0.70342	0.55044	0.38206	0.4403	0.6251	0.60931	0.39407	0.70643	0.60221	0.5729	0.31067	0.47898	0.30294	0.68689	0.77991	0.51803	0.62665	0.43698	0.64958	0.85811	0.65507	0.76648	0.32644	0.36823
cg15787744	1.125	0.7633	7.885	8.59e-11	3.77e-08	chr6	44234175	+	cg15787744	95755902	0.44219	0.58407	0.61877	0.60373	0.7054	0.58504	0.66248	0.68401	0.42165	0.57124	0.60212	0.42823	0.62595	0.71615	0.63664	0.62991	0.65687	0.5323	0.71462	0.66941	0.62816	0.53277	0.62666	0.66187	0.74063	0.48124	0.50797	0.44519	0.65802	0.76522	0.54982	0.74405	0.73281	0.69667	0.74852	0.69589	0.68912	0.47797	0.6106
cg02562678	0.9556	0.3696	7.8831	8.65e-11	3.79e-08	chr2	25966986	-	cg02562678	85717990	0.4771	0.60849	0.5252	0.6143	0.55377	0.48544	0.67999	0.58608	0.43118	0.57231	0.63745	0.40327	0.58967	0.59262	0.55574	0.49018	0.49414	0.47847	0.58376	0.65563	0.54248	0.44173	0.58648	0.58758	0.62483	0.40982	0.50305	0.36952	0.64199	0.66595	0.59517	0.5923	0.44518	0.56789	0.6957	0.57056	0.64538	0.39059	0.5265
cg01900237	1.1787	-0.7318	7.8782	8.82e-11	3.85e-08	chr11	6682135	+	cg01900237	5657308	0.19552	0.33936	0.27595	0.37209	0.43525	0.36248	0.4456	0.47403	0.20981	0.26792	0.33088	0.19551	0.41278	0.38917	0.27518	0.433	0.3157	0.28857	0.39599	0.39377	0.37169	0.28088	0.38479	0.42543	0.44299	0.24855	0.28609	0.18944	0.50658	0.54657	0.33676	0.49867	0.35731	0.447	0.5553	0.40048	0.55512	0.23006	0.38633
cg07686237	1.6079	3.0225	7.8748	9.04e-11	3.94e-08	chr15	67514565	-	cg07686237	18695272	0.79437	0.93232	0.88344	0.9209	0.92573	0.9136	0.9055	0.91559	0.66845	0.91002	0.91946	0.68243	0.93998	0.90514	0.80854	0.86437	0.90674	0.84982	0.93017	0.89725	0.92521	0.90305	0.86823	0.91566	0.90844	0.76765	0.76605	0.52652	0.91054	0.88371	0.83532	0.91599	0.87226	0.93894	0.94004	0.91456	0.92815	0.88991	0.90254
cg12964261	1.3005	-0.9431	7.8704	9.09e-11	3.95e-08	chr6	36332842	-	cg12964261	75796274	0.25903	0.35862	0.37062	0.45199	0.38691	0.26942	0.50017	0.36625	0.26978	0.42499	0.33339	0.21983	0.32406	0.37016	0.35319	0.44596	0.26017	0.12542	0.51901	0.40452	0.36304	0.27806	0.31107	0.39371	0.37068	0.13022	0.32596	0.17667	0.37409	0.29534	0.41796	0.37556	0.38481	0.48341	0.4301	0.43852	0.48647	0.21164	0.40093
cg04782928	1.5546	-0.6859	7.8701	9.1e-11	3.95e-08	chr10	45445921	+	cg04782928	66753109	0.18905	0.36559	0.32367	0.28056	0.47309	0.27633	0.41593	0.48152	0.19628	0.24203	0.32911	0.1184	0.43818	0.48342	0.31419	0.37353	0.3526	0.27568	0.40181	0.43015	0.3942	0.22208	0.4676	0.43099	0.51748	0.24583	0.27153	0.16261	0.48997	0.56895	0.32838	0.59861	0.42265	0.47632	0.70273	0.4622	0.61776	0.19094	0.47336
cg16949361	1.567	-1.4314	7.8687	9.15e-11	3.97e-08	chr11	8796038	+	cg16949361	33678590	0.14983	0.33864	0.51503	0.21795	0.27174	0.19858	0.37057	0.27746	0.09107	0.26945	0.34153	0.14263	0.37109	0.41207	0.27506	0.18686	0.17192	0.14076	0.35904	0.17639	0.18534	0.14592	0.44981	0.25365	0.31278	0.14773	0.17241	0.10147	0.36272	0.34301	0.26649	0.32536	0.39808	0.38978	0.50319	0.35916	0.40048	0.1802	0.28095
cg03663120	2.01	1.6048	7.8719	9.18e-11	3.98e-08	chr7	2284600	-	cg03663120	31722945	0.42312	0.83615	0.72724	0.70434	0.83571	0.6491	0.68292	0.86005	0.6108	0.643	0.89422	0.53407	0.73871	0.72931	0.55572	0.55734	0.65412	0.46141	0.73228	0.75731	0.76576	0.6169	0.81332	0.82282	0.81992	0.45146	0.71616	0.34405	0.82053	0.92313	0.57929	0.9025	0.87975	0.75882	0.87053	0.8054	0.87756	0.49408	0.83682
cg24394336	1.3862	-1.2437	7.867	9.21e-11	3.98e-08	chr1	17962705	+	cg24394336	45763198	0.23456	0.26162	0.30488	0.22917	0.30397	0.24913	0.29481	0.2959	0.17094	0.26998	0.36086	0.21785	0.32052	0.39188	0.30764	0.29681	0.29633	0.14524	0.30112	0.23903	0.32941	0.12257	0.36895	0.27191	0.3761	0.10736	0.27025	0.12986	0.34946	0.51927	0.23142	0.40268	0.30301	0.26206	0.54745	0.35629	0.45956	0.14494	0.37022
cg24344967	2.1166	1.4523	7.8711	9.26e-11	4e-08	chr11	76991903	+	cg24344967	87691877	0.34931	0.7709	0.41138	0.79314	0.73971	0.66844	0.79969	0.81164	0.49828	0.6402	0.70507	0.47375	0.71333	0.80244	0.6557	0.63261	0.68459	0.43412	0.6377	0.80682	0.75172	0.53219	0.68631	0.78827	0.82523	0.42019	0.57534	0.40764	0.90462	0.8849	0.71667	0.85274	0.61338	0.90914	0.91092	0.78281	0.83262	0.46384	0.68609
cg17797384	1.2442	1.4145	7.8571	9.58e-11	4.12e-08	chr7	129292941	-	cg17797384	82630306	0.61146	0.70035	0.68348	0.71181	0.72382	0.62615	0.80394	0.77293	0.54136	0.67469	0.63606	0.52196	0.74458	0.70353	0.61941	0.79456	0.62945	0.65674	0.77789	0.77429	0.70943	0.61375	0.81861	0.7429	0.82802	0.62556	0.69815	0.50667	0.8054	0.80947	0.67685	0.82091	0.73627	0.77465	0.79394	0.79489	0.83423	0.4431	0.71681
cg05117208	0.9942	-0.6464	7.8568	9.59e-11	4.13e-08	chr17	40438312	+	cg05117208	75773828	0.27756	0.35523	0.40399	0.3574	0.31664	0.3415	0.43244	0.34844	0.18983	0.32005	0.32881	0.27504	0.47473	0.47791	0.31998	0.32465	0.37813	0.24382	0.49665	0.42574	0.36136	0.30201	0.42452	0.39107	0.45206	0.25155	0.33383	0.24664	0.44919	0.54564	0.3933	0.47332	0.47529	0.40752	0.52916	0.5088	0.47223	0.26843	0.50753
cg06628133	1.7766	-0.9922	7.856	9.62e-11	4.14e-08	chr20	1811563	+	cg06628133	69781592	0.18235	0.39389	0.16762	0.45682	0.45779	0.3427	0.33535	0.39809	0.14944	0.28717	0.21179	0.12696	0.27978	0.4861	0.29235	0.29845	0.29924	0.19697	0.3588	0.37958	0.29564	0.12089	0.19908	0.41261	0.44388	0.15369	0.21313	0.13719	0.48729	0.64048	0.28038	0.45792	0.26477	0.48433	0.62429	0.5093	0.51126	0.19453	0.29928
cg20417830	1.3676	-1.598	7.8531	9.73e-11	4.18e-08	chr6	6988070	-	cg20417830	42689256	0.14357	0.25911	0.20256	0.2041	0.25356	0.2083	0.22986	0.34399	0.17596	0.17818	0.25899	0.14893	0.27288	0.23516	0.15547	0.24597	0.14434	0.15369	0.26294	0.32228	0.19029	0.15962	0.35	0.23854	0.29622	0.12194	0.16777	0.10569	0.38376	0.45004	0.19027	0.40115	0.30753	0.25179	0.45622	0.29805	0.40998	0.12502	0.29755
cg18158438	0.9233	0.8077	7.8505	9.82e-11	4.21e-08	chr11	64322994	+	cg18158438	3699152	0.56183	0.68072	0.59872	0.61797	0.66932	0.5887	0.68238	0.65799	0.60532	0.69754	0.56946	0.52212	0.68816	0.76536	0.67034	0.6881	0.61862	0.57935	0.64962	0.67848	0.62288	0.48012	0.5947	0.7139	0.6664	0.4665	0.5073	0.4151	0.64853	0.68235	0.66417	0.69958	0.65619	0.6684	0.76002	0.6528	0.73018	0.49616	0.71285
cg10576392	1.7696	2.7709	7.8472	1.01e-10	4.34e-08	chr16	65759562	-	cg10576392	37686827	0.76948	0.92818	0.9024	0.87632	0.80043	0.86617	0.91173	0.9171	0.75605	0.70985	0.92367	0.63142	0.88824	0.89362	0.86142	0.93942	0.90829	0.77233	0.88753	0.5865	0.91198	0.70343	0.92772	0.90256	0.9285	0.65577	0.8991	0.72853	0.9267	0.92061	0.9137	0.90198	0.91966	0.91899	0.91788	0.87326	0.8804	0.67857	0.86934
cg25640931	1.4677	0.0496	7.8352	1.04e-10	4.45e-08	chr13	33694410	-	cg25640931	37808232	0.33221	0.56797	0.42277	0.4708	0.48402	0.42312	0.5089	0.60943	0.35984	0.46683	0.6125	0.21508	0.56324	0.58083	0.49047	0.61161	0.38416	0.34956	0.62373	0.50577	0.5137	0.41191	0.53568	0.5643	0.57367	0.15552	0.36981	0.27062	0.55786	0.73641	0.65876	0.72182	0.53659	0.53105	0.77524	0.57054	0.57225	0.22861	0.52766
cg10927968	1.392	0.4644	7.8296	1.07e-10	4.54e-08	chr11	1807333	+	cg10927968	37745869	0.23294	0.5317	0.46184	0.61645	0.56037	0.52412	0.69232	0.50279	0.41339	0.49628	0.67446	0.40788	0.64377	0.65343	0.54239	0.38002	0.53403	0.38254	0.48195	0.61578	0.65487	0.40463	0.49563	0.64422	0.67948	0.35934	0.58216	0.32167	0.62306	0.84395	0.5999	0.65075	0.58588	0.65965	0.72593	0.65535	0.54884	0.43128	0.61788
cg19371711	1.1213	-0.3734	7.8282	1.07e-10	4.56e-08	chr20	62453915	+	cg19371711	83673102	0.33576	0.48375	0.46177	0.45708	0.52207	0.40705	0.55446	0.34712	0.35335	0.40262	0.53064	0.25141	0.56247	0.41791	0.49203	0.21624	0.43685	0.34795	0.4856	0.44007	0.51299	0.359	0.54939	0.47736	0.4825	0.32814	0.30891	0.25253	0.42771	0.52737	0.42802	0.39993	0.52192	0.41585	0.56273	0.45121	0.54435	0.31664	0.50313
cg03364760	1.3643	0.7268	7.8277	1.07e-10	4.56e-08	chr1	199138268	-	cg03364760	1612143	0.61754	0.63739	0.61945	0.56024	0.67075	0.51633	0.74092	0.6523	0.47171	0.49862	0.6428	0.33052	0.55133	0.61607	0.65721	0.54198	0.5587	0.50545	0.72565	0.68157	0.56504	0.50979	0.75051	0.58344	0.71479	0.34117	0.60585	0.44978	0.74357	0.76465	0.5634	0.64533	0.62395	0.71038	0.81318	0.67703	0.82777	0.34815	0.69152
cg14375050	1.1977	1.8859	7.8276	1.07e-10	4.56e-08	chr4	108848533	+	cg14375050	4773954	0.65301	0.83083	0.68954	0.7987	0.83964	0.69266	0.86253	0.83186	0.53067	0.75466	0.75499	0.68699	0.74891	0.76073	0.72069	0.75753	0.75712	0.68994	0.79055	0.77953	0.76634	0.75518	0.82545	0.84156	0.76658	0.70994	0.77538	0.63219	0.87461	0.89285	0.8083	0.83839	0.69788	0.83107	0.85889	0.80759	0.83724	0.60278	0.80821
cg25095580	1.2651	1.4393	7.8218	1.1e-10	4.66e-08	chr3	23809329	-	cg25095580	28761874	0.54677	0.76701	0.71053	0.6566	0.7517	0.6995	0.73694	0.72368	0.57021	0.68643	0.77178	0.60655	0.74075	0.74737	0.73663	0.60705	0.69097	0.6106	0.71024	0.71752	0.71931	0.61866	0.81866	0.77539	0.76299	0.57539	0.68705	0.53233	0.80266	0.78798	0.71713	0.81742	0.74203	0.8158	0.91182	0.74897	0.88294	0.5691	0.70219
cg01040315	1.404	2.2049	7.8215	1.1e-10	4.66e-08	chr21	34659415	+	cg01040315	77624151	0.62448	0.84884	0.84124	0.81469	0.83273	0.81999	0.85876	0.85256	0.59879	0.81141	0.88967	0.64843	0.8057	0.84865	0.83408	0.82106	0.79083	0.73249	0.84843	0.88221	0.76579	0.65497	0.44195	0.87315	0.87296	0.71759	0.80453	0.7312	0.87707	0.89783	0.82017	0.89851	0.80076	0.85296	0.88156	0.89099	0.89055	0.65834	0.82186
cg23930864	1.0598	-0.0735	7.8208	1.1e-10	4.67e-08	chr3	142883529	+	cg23930864	63633101	0.37902	0.43742	0.4768	0.45873	0.44869	0.41592	0.58464	0.53131	0.38921	0.49075	0.49645	0.38498	0.52981	0.53593	0.42331	0.46437	0.40557	0.33682	0.52768	0.47447	0.47044	0.3309	0.51751	0.54085	0.57857	0.37653	0.52478	0.32922	0.53404	0.73052	0.47318	0.53061	0.41705	0.45559	0.61832	0.5361	0.50943	0.34637	0.43235
cg08127539	2.4372	-2.6215	7.8173	1.14e-10	4.79e-08	chr3	17232100	-	cg08127539	66621911	0.05782	0.1518	0.08714	0.15383	0.15195	0.09836	0.16235	0.15444	0.04037	0.04123	0.1102	0.03835	0.22682	0.12192	0.08883	0.09424	0.11784	0.03945	0.14737	0.155	0.07611	0.04346	0.22611	0.14664	0.21121	0.03853	0.06704	0.02776	0.34244	0.42651	0.05663	0.28561	0.16922	0.20238	0.49058	0.19701	0.47857	0.03766	0.11956
cg00245211	1.655	0.2351	7.8127	1.14e-10	4.79e-08	chr1	158146342	-	cg00245211	66774238	0.27622	0.41127	0.35422	0.47192	0.59188	0.45385	0.52675	0.66013	0.27618	0.44698	0.52879	0.2265	0.71259	0.53778	0.63921	0.56598	0.44639	0.4256	0.49519	0.47708	0.56109	0.35206	0.65819	0.60507	0.68954	0.25285	0.56978	0.4151	0.5702	0.81617	0.46434	0.69569	0.68723	0.5131	0.68595	0.50714	0.73666	0.29978	0.53588
cg22774605	1.5671	-1.5142	7.8114	1.14e-10	4.81e-08	chr6	47247047	+	cg22774605	46731969	0.08939	0.22062	0.30361	0.2908	0.19054	0.23778	0.31501	0.25117	0.17583	0.20276	0.31342	0.17814	0.2802	0.24228	0.25914	0.15915	0.19197	0.14968	0.31461	0.30014	0.20248	0.111	0.38622	0.27329	0.39601	0.10259	0.19793	0.12085	0.4915	0.52974	0.15697	0.38857	0.27272	0.29157	0.41568	0.36249	0.45163	0.14829	0.219
cg20918393	1.2888	0.7217	7.8084	1.16e-10	4.86e-08	chr20	19867136	+	cg20918393	44795174	0.39713	0.68724	0.50052	0.74427	0.64758	0.46631	0.68611	0.6903	0.39216	0.60755	0.65267	0.42505	0.64387	0.59786	0.54367	0.61447	0.53982	0.51687	0.60283	0.61438	0.56769	0.46727	0.57121	0.67467	0.58676	0.40444	0.64464	0.36659	0.7764	0.86027	0.69031	0.73107	0.66921	0.72206	0.73889	0.74511	0.67918	0.42518	0.65141
cg09866695	1.2023	-0.4498	7.8005	1.19e-10	4.98e-08	chr1	221747446	+	cg09866695	57670948	0.37555	0.47437	0.51316	0.39864	0.26791	0.4065	0.48262	0.42548	0.38289	0.45841	0.49856	0.28858	0.52323	0.41914	0.43544	0.31213	0.41945	0.22491	0.53994	0.34312	0.39964	0.20046	0.50598	0.44061	0.4373	0.24636	0.38964	0.18648	0.53019	0.44196	0.45766	0.4618	0.44196	0.41424	0.62551	0.50931	0.58455	0.31309	0.4461
cg05660634	1.2775	1.6163	7.7987	1.2e-10	5.02e-08	chr15	38965109	-	cg05660634	99783554	0.51259	0.7282	0.73211	0.72206	0.85744	0.71166	0.79658	0.73365	0.66938	0.76062	0.75863	0.52699	0.66813	0.77825	0.71633	0.77913	0.61729	0.66271	0.78927	0.71223	0.734	0.61411	0.87594	0.76025	0.80737	0.65624	0.74774	0.63194	0.75593	0.85486	0.72369	0.78904	0.73143	0.72734	0.87858	0.73805	0.81295	0.60621	0.71127
cg06983939	1.0797	0.4514	7.7983	1.2e-10	5.02e-08	chr16	21369654	-	cg06983939	72647191	0.40912	0.56565	0.50388	0.54839	0.61104	0.50965	0.59488	0.62483	0.44166	0.46594	0.54581	0.36756	0.59949	0.68072	0.59789	0.56961	0.57443	0.46089	0.5707	0.56679	0.61729	0.44686	0.61547	0.57862	0.61641	0.45479	0.53131	0.41585	0.64491	0.73171	0.52091	0.62423	0.51502	0.5958	0.75301	0.59192	0.64896	0.38141	0.62389
cg19268599	0.9528	-0.0907	7.7897	1.25e-10	5.17e-08	chr12	133360840	+	cg19268599	65653126	0.5088	0.41224	0.58006	0.5301	0.47075	0.43233	0.52031	0.41505	0.30394	0.4852	0.5816	0.38698	0.57722	0.56496	0.52587	0.32406	0.49466	0.33072	0.63398	0.43803	0.51221	0.3396	0.51932	0.51672	0.56627	0.35811	0.50775	0.30148	0.5111	0.56793	0.45009	0.51	0.55503	0.51388	0.61545	0.51505	0.57022	0.35722	0.50256
cg08705942	1.3635	2.0454	7.784	1.27e-10	5.26e-08	chr16	85989730	+	cg08705942	10623852	0.58265	0.79862	0.73694	0.79921	0.82568	0.7535	0.84596	0.84305	0.55636	0.67188	0.82247	0.66895	0.82672	0.85836	0.74698	0.7966	0.75551	0.71236	0.82762	0.80042	0.79692	0.70366	0.81586	0.80886	0.86968	0.61736	0.76837	0.6146	0.84288	0.89582	0.76099	0.88432	0.82061	0.83467	0.88776	0.81706	0.89859	0.61296	0.86876
cg26967723	1.8153	-1.2315	7.7801	1.29e-10	5.33e-08	chr5	169617918	+	cg26967723	16628157	0.2099	0.35511	0.41132	0.56935	0.16076	0.32886	0.47111	0.30723	0.14576	0.26489	0.28849	0.21591	0.48032	0.26216	0.41627	0.15465	0.21419	0.14712	0.39244	0.31015	0.22497	0.07742	0.29324	0.27065	0.32123	0.08907	0.26636	0.09783	0.41167	0.44884	0.2872	0.37475	0.2408	0.40207	0.42998	0.33662	0.46697	0.13132	0.30615
cg26243740	1.2306	-0.1063	7.7764	1.31e-10	5.39e-08	chr8	42012513	+	cg26243740	33605555	0.35168	0.47601	0.46134	0.51787	0.46056	0.44345	0.49112	0.49323	0.29155	0.43919	0.443	0.3328	0.61853	0.53315	0.50105	0.43832	0.50933	0.30374	0.55173	0.4294	0.42385	0.34424	0.32841	0.4671	0.65121	0.39167	0.45331	0.28465	0.55877	0.70406	0.63728	0.50884	0.52123	0.46491	0.55041	0.51821	0.50709	0.33006	0.46859
cg06897548	0.8474	0.3887	7.774	1.32e-10	5.43e-08	chr22	39810706	+	cg06897548	32612596	0.42974	0.59436	0.59414	0.55047	0.54669	0.56139	0.59887	0.55509	0.45486	0.46178	0.53297	0.39382	0.6051	0.57256	0.55797	0.52131	0.51424	0.4409	0.52994	0.57739	0.61939	0.44222	0.63835	0.56097	0.62518	0.46544	0.54747	0.40667	0.59245	0.73654	0.55066	0.58139	0.65541	0.61153	0.68733	0.57343	0.61703	0.46996	0.62386
cg22128476	1.3756	0.9899	7.7722	1.33e-10	5.46e-08	chr16	29166664	-	cg22128476	98662549	0.59037	0.68535	0.67096	0.79297	0.66995	0.56746	0.76715	0.68162	0.54547	0.68974	0.64502	0.4104	0.76667	0.7346	0.58674	0.63814	0.50021	0.58771	0.76333	0.72591	0.68041	0.46054	0.72876	0.69404	0.80926	0.49174	0.58565	0.35485	0.65624	0.80678	0.70668	0.7341	0.70714	0.53304	0.69167	0.72476	0.76646	0.48406	0.76939
cg12929678	1.6072	0.7976	7.7712	1.34e-10	5.48e-08	chr18	67624393	-	cg12929678	55612592	0.35283	0.74364	0.59621	0.63398	0.74549	0.5225	0.58868	0.72417	0.43685	0.58754	0.60935	0.41318	0.69987	0.66167	0.667	0.74784	0.72011	0.49653	0.6041	0.64547	0.70036	0.49417	0.7121	0.68677	0.74866	0.36679	0.47423	0.38648	0.62466	0.8985	0.69292	0.76006	0.50142	0.69242	0.76255	0.66524	0.69738	0.39444	0.65048
cg15061245	1.1813	0.5522	7.7693	1.35e-10	5.51e-08	chr4	73921372	+	cg15061245	13806129	0.45244	0.69953	0.4544	0.58201	0.67994	0.56306	0.70217	0.69829	0.41281	0.47637	0.60119	0.40838	0.63846	0.5844	0.44345	0.57972	0.52034	0.45913	0.6465	0.66019	0.58318	0.47793	0.59072	0.58628	0.65207	0.44893	0.46546	0.38839	0.76639	0.72173	0.59108	0.66459	0.55467	0.6519	0.74662	0.62779	0.63338	0.43531	0.59626
cg10792625	1.8988	0.597	7.7683	1.35e-10	5.53e-08	chr13	47742264	-	cg10792625	86715173	0.43015	0.62793	0.64739	0.63803	0.72078	0.7397	0.79819	0.55928	0.36922	0.34425	0.59187	0.30666	0.5877	0.46098	0.60778	0.51913	0.54389	0.41887	0.66369	0.47591	0.71277	0.38853	0.647	0.60583	0.53261	0.50215	0.53684	0.30191	0.79136	0.86497	0.63784	0.77262	0.64652	0.6845	0.86719	0.72084	0.70697	0.30142	0.66776
cg23696618	1.7613	-1.8186	7.7676	1.36e-10	5.53e-08	chr18	61583699	+	cg23696618	96750588	0.10539	0.3017	0.34622	0.30506	0.06264	0.09752	0.35219	0.28294	0.10539	0.27669	0.32788	0.16612	0.18775	0.24951	0.21363	0.21809	0.10768	0.10384	0.36581	0.25617	0.11071	0.09443	0.29584	0.20298	0.27302	0.08129	0.28324	0.1099	0.36807	0.43609	0.21222	0.24712	0.21691	0.27251	0.26598	0.28349	0.35514	0.10133	0.20053
cg27138901	1.1304	0.6716	7.7677	1.36e-10	5.53e-08	chr12	9851366	+	cg27138901	83731135	0.54386	0.66135	0.66212	0.56399	0.54905	0.5393	0.67567	0.60947	0.58234	0.57445	0.7118	0.58626	0.5552	0.62448	0.4956	0.54587	0.63786	0.3916	0.68644	0.70529	0.47947	0.58105	0.62836	0.58728	0.67098	0.45668	0.61018	0.49136	0.70318	0.66705	0.60991	0.67225	0.65666	0.65341	0.76094	0.68826	0.62064	0.3856	0.58594
cg25205489	1.0849	-0.7132	7.7617	1.39e-10	5.63e-08	chr13	24125993	+	cg25205489	8600866	0.27723	0.34698	0.3644	0.46288	0.38306	0.29263	0.38759	0.41727	0.26814	0.33621	0.35606	0.24378	0.34854	0.39757	0.42832	0.45756	0.41299	0.27237	0.41393	0.33026	0.38233	0.23388	0.4283	0.4575	0.51819	0.25842	0.25545	0.2527	0.47085	0.61513	0.42821	0.41229	0.46807	0.51161	0.45206	0.42772	0.40949	0.2166	0.26924
cg23787348	1.432	0.5903	7.7544	1.43e-10	5.78e-08	chr4	144110710	-	cg23787348	3795838	0.34546	0.59643	0.58086	0.54932	0.56751	0.5301	0.69117	0.70452	0.3748	0.4526	0.45666	0.29833	0.61614	0.71561	0.55742	0.74338	0.51701	0.4341	0.65386	0.64651	0.50429	0.48669	0.63048	0.62272	0.65527	0.41831	0.49125	0.32031	0.78155	0.70634	0.65357	0.72325	0.53922	0.67711	0.81697	0.71273	0.81867	0.42063	0.60277
cg18036273	1.7898	-1.2098	7.747	1.47e-10	5.93e-08	chr13	49228883	+	cg18036273	84719911	0.12013	0.32001	0.56929	0.26863	0.42809	0.25457	0.55036	0.40613	0.14597	0.39408	0.17165	0.1707	0.5747	0.33614	0.25688	0.17879	0.19546	0.32542	0.28264	0.3197	0.44986	0.15493	0.44431	0.49106	0.4237	0.09819	0.12939	0.1584	0.43889	0.47983	0.26292	0.32195	0.30051	0.34838	0.46259	0.33175	0.51891	0.11036	0.25957
cg01647384	1.2046	1.9751	7.7458	1.48e-10	5.95e-08	chr10	114306325	-	cg01647384	27669536	0.54487	0.84583	0.64738	0.83455	0.88965	0.82298	0.85445	0.87368	0.66	0.64962	0.76427	0.6067	0.83992	0.84317	0.73187	0.84663	0.82437	0.70499	0.79508	0.83512	0.82553	0.70282	0.76505	0.82129	0.81974	0.70539	0.72922	0.61344	0.86001	0.87057	0.79166	0.83876	0.73788	0.84627	0.87958	0.82577	0.85494	0.69288	0.80903
cg12682228	1.2309	0.2699	7.744	1.49e-10	5.98e-08	chr1	117390624	+	cg12682228	76741504	0.39563	0.5739	0.36391	0.55544	0.62575	0.50436	0.64342	0.68163	0.34595	0.45244	0.57456	0.33929	0.56523	0.56229	0.4414	0.55062	0.51119	0.45797	0.47883	0.57126	0.59393	0.40539	0.56074	0.58996	0.57786	0.38194	0.43965	0.29296	0.71333	0.7116	0.52199	0.68255	0.52048	0.59586	0.77868	0.54006	0.60578	0.34076	0.56658
cg18654674	1.2074	1.7082	7.7392	1.52e-10	6.09e-08	chr7	92794982	-	cg18654674	87694301	0.6702	0.83686	0.63954	0.75593	0.84022	0.75672	0.81681	0.7775	0.60809	0.709	0.68386	0.56389	0.74945	0.80784	0.77001	0.77928	0.77339	0.65517	0.83175	0.7891	0.74787	0.59186	0.72962	0.85135	0.79621	0.59036	0.65202	0.62331	0.86552	0.87521	0.78004	0.84401	0.73664	0.8275	0.88319	0.80291	0.82353	0.61721	0.73498
cg02382818	1.2789	1.0312	7.7315	1.56e-10	6.24e-08	chr18	54304044	+	cg02382818	34761268	0.53605	0.70701	0.75687	0.65897	0.68348	0.59555	0.68238	0.67404	0.48189	0.67792	0.67838	0.45214	0.63926	0.68448	0.59664	0.71097	0.59086	0.58876	0.6576	0.64052	0.62516	0.56376	0.69136	0.69214	0.74793	0.49763	0.48421	0.45427	0.8057	0.81267	0.6217	0.6868	0.69047	0.72035	0.78268	0.86008	0.7754	0.49991	0.62116
cg03852311	0.9409	0.6202	7.7306	1.57e-10	6.26e-08	chr20	30168797	-	cg03852311	95617835	0.53577	0.71358	0.66945	0.61301	0.57309	0.545	0.65483	0.6068	0.47553	0.66148	0.56484	0.44081	0.65416	0.62422	0.54405	0.53514	0.5386	0.49155	0.73992	0.57118	0.5496	0.46076	0.5367	0.64457	0.62396	0.49626	0.55589	0.40899	0.69233	0.71902	0.68245	0.63316	0.63979	0.64338	0.70925	0.66862	0.71676	0.48064	0.6015
cg24702357	1.2031	-1.1707	7.7292	1.58e-10	6.28e-08	chr20	41064114	+	cg24702357	49803121	0.20953	0.33477	0.36869	0.20753	0.35421	0.26854	0.2993	0.35726	0.19114	0.26102	0.34392	0.17459	0.4252	0.32048	0.34607	0.37268	0.41848	0.2231	0.33112	0.23471	0.34302	0.22191	0.42465	0.36437	0.34311	0.13903	0.25156	0.16834	0.45768	0.41698	0.27393	0.39177	0.36626	0.37511	0.43969	0.36031	0.36235	0.25331	0.36553
cg21891597	1.3192	-0.2511	7.7248	1.6e-10	6.37e-08	chr8	132936123	+	cg21891597	88766962	0.33441	0.43199	0.39876	0.37346	0.52935	0.40852	0.4925	0.4509	0.27822	0.42527	0.45231	0.23264	0.54849	0.54772	0.4912	0.42757	0.423	0.32778	0.36627	0.44161	0.52997	0.30754	0.53565	0.60922	0.42426	0.24202	0.34493	0.25374	0.59865	0.65233	0.51063	0.57851	0.45766	0.5624	0.78804	0.47126	0.68052	0.2147	0.43989
cg22884714	1.2895	1.3158	7.7239	1.61e-10	6.39e-08	chr4	85505574	+	cg22884714	73787230	0.43807	0.80091	0.74813	0.68889	0.77051	0.54639	0.78248	0.82382	0.5932	0.57602	0.70649	0.54046	0.70367	0.75465	0.59495	0.67422	0.62907	0.55861	0.74926	0.69169	0.73394	0.54492	0.73981	0.70398	0.7511	0.63538	0.62017	0.60961	0.85611	0.84153	0.7627	0.80082	0.63216	0.74009	0.81612	0.70204	0.75066	0.55159	0.6111
cg15235494	1.2096	1.6921	7.7236	1.61e-10	6.39e-08	chr6	131461155	+	cg15235494	35649197	0.60855	0.77475	0.71752	0.79008	0.75083	0.70983	0.785	0.8233	0.55597	0.68481	0.68875	0.57808	0.83342	0.7154	0.72945	0.70103	0.85186	0.67787	0.80167	0.83788	0.84399	0.56218	0.80083	0.75606	0.80467	0.65173	0.74458	0.5962	0.75367	0.88455	0.74462	0.8634	0.79853	0.80522	0.85952	0.82123	0.78922	0.69459	0.8138
cg25172578	1.1925	0.6496	7.7228	1.62e-10	6.41e-08	chr15	38917322	-	cg25172578	30687924	0.58756	0.58424	0.78287	0.56701	0.58485	0.55411	0.70633	0.57433	0.59027	0.66992	0.62092	0.50413	0.57986	0.68093	0.56301	0.54333	0.53226	0.42302	0.76628	0.67733	0.52218	0.45856	0.72857	0.63029	0.68226	0.51101	0.62691	0.37564	0.69512	0.65855	0.6209	0.67449	0.63674	0.62563	0.78406	0.67736	0.6385	0.43088	0.55715
cg11838323	0.9995	-0.4164	7.7172	1.65e-10	6.53e-08	chr9	130625817	+	cg11838323	43620199	0.3039	0.36748	0.49019	0.4649	0.36384	0.43962	0.4615	0.39719	0.32541	0.45453	0.49793	0.34125	0.45763	0.49857	0.44364	0.29355	0.40731	0.33092	0.48679	0.48689	0.31188	0.30565	0.45726	0.43174	0.47473	0.28469	0.42056	0.22879	0.53086	0.50957	0.44507	0.48426	0.37121	0.39188	0.50834	0.54469	0.5547	0.26105	0.47388
cg12188054	1.4381	-1.279	7.7101	1.7e-10	6.69e-08	chr6	4885913	-	cg12188054	16609929	0.10664	0.26433	0.27517	0.25304	0.28277	0.2568	0.31414	0.31331	0.12663	0.25863	0.19866	0.10792	0.30184	0.285	0.25011	0.36215	0.23655	0.16608	0.3101	0.27338	0.25846	0.20684	0.36767	0.29206	0.36086	0.19892	0.25929	0.18722	0.48758	0.47343	0.30544	0.49503	0.29121	0.35417	0.51313	0.30903	0.48635	0.19278	0.25948
cg14458725	1.5894	-0.6694	7.7089	1.71e-10	6.71e-08	chr2	143621423	+	cg14458725	79732247	0.21142	0.38899	0.36709	0.47524	0.41738	0.34397	0.41369	0.58627	0.17099	0.47263	0.34753	0.19048	0.35396	0.52603	0.19937	0.343	0.31665	0.22565	0.25055	0.34717	0.2944	0.20728	0.523	0.4423	0.41703	0.22302	0.49913	0.19032	0.68475	0.53706	0.45011	0.49662	0.22565	0.47937	0.70855	0.4383	0.40996	0.2549	0.35289
cg05692960	1.5105	0.2247	7.7017	1.75e-10	6.88e-08	chr3	8533441	+	cg05692960	35641205	0.34273	0.53034	0.47572	0.65378	0.54043	0.60393	0.53331	0.49279	0.3593	0.39789	0.62455	0.30838	0.49063	0.63668	0.58055	0.33049	0.45327	0.43558	0.52255	0.62676	0.66054	0.27756	0.6922	0.53731	0.61238	0.27819	0.48945	0.30785	0.6945	0.6784	0.50725	0.65597	0.48327	0.61169	0.81063	0.59768	0.6313	0.39204	0.5324
cg19853612	1.1187	0.2222	7.6968	1.79e-10	7e-08	chr5	122059384	+	cg19853612	4674436	0.31461	0.58448	0.3498	0.55085	0.61417	0.48199	0.58653	0.63365	0.38651	0.43248	0.48685	0.31553	0.50669	0.61184	0.51899	0.60688	0.54126	0.40118	0.52139	0.64168	0.59971	0.42568	0.51865	0.58437	0.59094	0.40933	0.39565	0.32433	0.74181	0.66173	0.58787	0.62288	0.44532	0.65444	0.74956	0.56075	0.57476	0.36795	0.50389
cg08437576	1.8787	-0.0493	7.6863	1.86e-10	7.26e-08	chr15	69613382	-	cg08437576	80775577	0.27027	0.47661	0.73602	0.49955	0.5926	0.23351	0.70211	0.48751	0.21358	0.5267	0.53845	0.25184	0.71623	0.63019	0.69557	0.31884	0.54142	0.38323	0.48402	0.30925	0.62958	0.26044	0.46236	0.46551	0.64572	0.34653	0.28338	0.18489	0.43772	0.52325	0.50336	0.56655	0.60985	0.47594	0.73584	0.49538	0.75614	0.28893	0.63082
cg08571810	1.4901	-1.1581	7.6825	1.89e-10	7.35e-08	chr9	102276165	+	cg08571810	9753224	0.1841	0.27479	0.28603	0.2172	0.3455	0.30311	0.38156	0.31865	0.18587	0.19733	0.29684	0.11075	0.38344	0.37786	0.20819	0.2607	0.27072	0.22764	0.35734	0.29983	0.3315	0.19405	0.4721	0.31786	0.46425	0.159	0.25288	0.12353	0.42195	0.45885	0.22305	0.55889	0.37356	0.36123	0.56536	0.3404	0.43913	0.14892	0.36971
cg07031680	1.1662	1.0883	7.6784	1.92e-10	7.45e-08	chr3	112216959	+	cg07031680	77633429	0.5188	0.70198	0.76431	0.58819	0.78972	0.53261	0.70487	0.72838	0.53861	0.58713	0.71412	0.47796	0.62463	0.70297	0.56085	0.68675	0.64085	0.57097	0.68214	0.63901	0.68224	0.5977	0.75638	0.68156	0.78294	0.57312	0.67899	0.50954	0.74462	0.68278	0.62195	0.73292	0.67418	0.70306	0.83408	0.69001	0.71281	0.519	0.74684
cg10077670	1.4464	-0.2638	7.6739	1.96e-10	7.55e-08	chr15	52849310	-	cg10077670	60740854	0.33558	0.56123	0.53455	0.44779	0.30167	0.5273	0.59764	0.48517	0.34556	0.51024	0.4569	0.30003	0.54993	0.41747	0.40609	0.39554	0.29356	0.29378	0.61719	0.52542	0.23769	0.25845	0.37334	0.50822	0.58477	0.261	0.59602	0.26893	0.55955	0.65382	0.54749	0.42709	0.52484	0.51274	0.47312	0.58596	0.60906	0.26296	0.38795
cg04996472	1.3805	-1.6788	7.6627	2.04e-10	7.85e-08	chr12	10313615	-	cg04996472	88802587	0.12408	0.2249	0.18687	0.17661	0.24286	0.17277	0.3146	0.31642	0.13352	0.1733	0.29629	0.12047	0.26743	0.35126	0.15276	0.26329	0.20099	0.17883	0.22582	0.26315	0.29475	0.0669	0.31164	0.2153	0.33217	0.0829	0.26051	0.1123	0.32519	0.40308	0.21127	0.25207	0.22574	0.23331	0.4285	0.22707	0.39656	0.16417	0.27826
cg25755215	1.5867	1.5883	7.6573	2.09e-10	8e-08	chr15	90441888	-	cg25755215	30626532	0.54645	0.60951	0.7319	0.62686	0.78855	0.57574	0.90831	0.69854	0.76577	0.76915	0.78798	0.45178	0.7185	0.8032	0.77484	0.7002	0.70852	0.65413	0.87506	0.82288	0.69629	0.51052	0.84232	0.68432	0.82328	0.57329	0.77076	0.50954	0.73211	0.84375	0.72718	0.76319	0.73079	0.80099	0.88095	0.903	0.78051	0.5853	0.64983
cg09243552	1.2292	0.6032	7.6559	2.1e-10	8.04e-08	chr4	148639367	+	cg09243552	62658187	0.57859	0.65649	0.65261	0.50734	0.56324	0.55011	0.65036	0.5776	0.48328	0.52874	0.57098	0.45257	0.65633	0.63741	0.57588	0.51009	0.51537	0.40496	0.66475	0.62712	0.53922	0.4997	0.65636	0.58417	0.72236	0.51826	0.44581	0.40644	0.71076	0.61627	0.59577	0.69751	0.64493	0.60368	0.78404	0.70184	0.75465	0.39764	0.6305
cg03120522	0.9355	0.419	7.6523	2.13e-10	8.13e-08	chr18	45424457	+	cg03120522	75625963	0.43101	0.59984	0.57393	0.63241	0.56561	0.57042	0.67327	0.62044	0.47999	0.6031	0.5426	0.47601	0.52721	0.59546	0.49656	0.56709	0.48957	0.47123	0.53774	0.64474	0.40465	0.45844	0.63524	0.62305	0.50478	0.46654	0.67681	0.34531	0.63346	0.74081	0.62465	0.59487	0.50157	0.60592	0.66585	0.58286	0.59643	0.46912	0.53443
cg16585332	1.6725	2.1879	7.6523	2.14e-10	8.16e-08	chr3	136651622	+	cg16585332	75627847	0.60356	0.84391	0.71615	0.87373	0.90842	0.75554	0.71797	0.81848	0.71561	0.8887	0.82726	0.53903	0.72592	0.89592	0.83976	0.86511	0.84687	0.61185	0.89447	0.89173	0.81398	0.61702	0.72381	0.87331	0.79951	0.67842	0.72235	0.62058	0.90895	0.88934	0.91869	0.91767	0.76639	0.92538	0.91886	0.85988	0.79973	0.60051	0.75711
cg23977390	1.4746	0.5839	7.6493	2.15e-10	8.21e-08	chr15	67514569	-	cg23977390	74666259	0.43283	0.7217	0.53563	0.64875	0.69739	0.58914	0.58179	0.6516	0.36672	0.5966	0.6965	0.32299	0.76072	0.55183	0.48154	0.51998	0.61222	0.51506	0.68412	0.57015	0.65925	0.52649	0.50433	0.64898	0.61519	0.36446	0.43699	0.18946	0.62335	0.61079	0.61542	0.60544	0.6982	0.72401	0.73991	0.66769	0.73519	0.59376	0.50573
cg25130567	1.1094	1.5822	7.6494	2.15e-10	8.21e-08	chr3	149435002	-	cg25130567	90686280	0.62934	0.73622	0.7788	0.71872	0.7615	0.70076	0.73703	0.81227	0.65862	0.65637	0.70375	0.59689	0.78135	0.74843	0.67456	0.73142	0.6169	0.66474	0.80732	0.80329	0.74387	0.70187	0.8565	0.7268	0.81156	0.65742	0.71148	0.51459	0.78399	0.85174	0.70888	0.80053	0.73151	0.81527	0.84275	0.81691	0.83517	0.56983	0.77648
cg14708360	1.1933	-1.0813	7.648	2.16e-10	8.25e-08	chr2	129396420	-	cg14708360	80721133	0.23015	0.30159	0.36075	0.25961	0.35888	0.29354	0.4044	0.33386	0.16493	0.26997	0.45958	0.19998	0.36377	0.39443	0.24872	0.27719	0.3487	0.22992	0.35387	0.32628	0.28753	0.21806	0.35962	0.34479	0.37569	0.1664	0.22913	0.15043	0.33814	0.4696	0.35523	0.47185	0.39023	0.39921	0.53519	0.36582	0.49046	0.15818	0.33687
cg24993990	0.9479	0.4958	7.6441	2.2e-10	8.35e-08	chr2	166428802	-	cg24993990	83619290	0.33233	0.58266	0.73099	0.61665	0.64425	0.59147	0.69634	0.55994	0.56889	0.61358	0.61449	0.36185	0.67366	0.55411	0.57499	0.6993	0.61206	0.48111	0.61828	0.55306	0.55742	0.43083	0.63279	0.62148	0.62202	0.41952	0.62158	0.45238	0.56996	0.68713	0.61745	0.54625	0.54963	0.61512	0.64455	0.56061	0.66645	0.55916	0.63377
cg18320108	1.278	1.6408	7.6433	2.2e-10	8.38e-08	chr4	185427753	-	cg18320108	91707148	0.64908	0.81914	0.67357	0.7329	0.76194	0.60556	0.85129	0.83547	0.64196	0.71487	0.70149	0.52805	0.78462	0.7731	0.59525	0.80095	0.6801	0.62252	0.78706	0.79965	0.76191	0.561	0.69164	0.77535	0.75904	0.6088	0.74504	0.57614	0.8011	0.88865	0.79103	0.83567	0.68084	0.82166	0.88358	0.76883	0.81902	0.60931	0.86004
cg16111244	1.5874	-1.1805	7.6335	2.29e-10	8.64e-08	chr15	86230783	-	cg16111244	3604578	0.15922	0.40981	0.38902	0.30679	0.33217	0.20742	0.36576	0.27263	0.18556	0.36977	0.29793	0.09916	0.31513	0.30916	0.20389	0.16906	0.17809	0.16302	0.40296	0.22793	0.28909	0.21545	0.39899	0.23061	0.3926	0.19418	0.28905	0.16169	0.42545	0.52461	0.33598	0.34108	0.3761	0.44065	0.66277	0.38049	0.48494	0.10936	0.33501
cg07328987	1.5961	0.5709	7.6266	2.35e-10	8.86e-08	chr13	47188916	+	cg07328987	73643876	0.2637	0.72254	0.66481	0.6409	0.60073	0.463	0.64693	0.66764	0.60534	0.60998	0.66363	0.39945	0.5732	0.48838	0.47253	0.52418	0.44929	0.44674	0.70128	0.62542	0.42914	0.37139	0.70728	0.78061	0.65909	0.35638	0.59553	0.36237	0.80698	0.77594	0.67352	0.63174	0.51191	0.67126	0.70237	0.70013	0.75232	0.40822	0.65443
cg21293813	2.0046	-0.8041	7.6253	2.36e-10	8.89e-08	chr4	147065211	+	cg21293813	7723187	0.34438	0.46614	0.64235	0.40835	0.26393	0.31303	0.37084	0.58274	0.23006	0.28604	0.46314	0.18589	0.34877	0.5406	0.30308	0.57659	0.36583	0.2659	0.4491	0.51286	0.43524	0.07271	0.53749	0.35219	0.4975	0.04814	0.28931	0.23808	0.68413	0.4033	0.45447	0.48651	0.34368	0.56037	0.42785	0.39455	0.24093	0.15067	0.40999
cg02386311	2.0724	-1.7626	7.6167	2.45e-10	9.17e-08	chr16	12073297	+	cg02386311	28613868	0.08924	0.24219	0.40299	0.18693	0.21498	0.45673	0.25302	0.22275	0.10367	0.23614	0.06851	0.04749	0.30987	0.22093	0.17553	0.23111	0.11372	0.04928	0.38368	0.29252	0.18024	0.05426	0.28003	0.26144	0.24914	0.0709	0.05621	0.10739	0.35888	0.51112	0.23493	0.40174	0.38538	0.351	0.5765	0.33127	0.44351	0.10601	0.37521
cg11857858	1.7575	0.3332	7.6156	2.46e-10	9.2e-08	chr8	623379	-	cg11857858	97765128	0.23739	0.5204	0.3714	0.61007	0.53412	0.61664	0.59306	0.62766	0.3054	0.48917	0.57831	0.36607	0.5466	0.52381	0.43299	0.58026	0.47442	0.39037	0.52218	0.65419	0.58559	0.38943	0.70517	0.55938	0.52972	0.16875	0.56844	0.26798	0.72233	0.88218	0.55455	0.68506	0.58171	0.60867	0.78988	0.66418	0.67379	0.29273	0.42482
cg11799580	1.3595	-1.235	7.6147	2.46e-10	9.22e-08	chr17	55701810	+	cg11799580	25669882	0.20751	0.30051	0.2311	0.26287	0.33931	0.35043	0.31698	0.31386	0.21127	0.15279	0.34281	0.18779	0.33006	0.40448	0.29766	0.25741	0.24894	0.16211	0.32265	0.3503	0.31141	0.1477	0.38834	0.30081	0.38725	0.14296	0.20845	0.13494	0.30753	0.53754	0.2325	0.42144	0.22753	0.37393	0.58082	0.35917	0.45784	0.15446	0.24982
cg14205376	0.9371	-0.0008	7.5991	2.62e-10	9.69e-08	chr14	61456622	-	cg14205376	44625102	0.3884	0.48434	0.51409	0.53492	0.40732	0.45725	0.56881	0.52676	0.40901	0.52607	0.43857	0.36189	0.50887	0.56299	0.40795	0.48535	0.43128	0.35209	0.58605	0.47861	0.43959	0.4288	0.56923	0.52616	0.47099	0.41717	0.47496	0.32733	0.61895	0.61436	0.53653	0.54223	0.48597	0.54782	0.61018	0.54876	0.6966	0.38507	0.50377
cg26756782	1.477	1.604	7.5984	2.63e-10	9.7e-08	chr16	89922218	-	cg26756782	93710834	0.45449	0.74629	0.69265	0.84917	0.70556	0.68338	0.80344	0.81076	0.4554	0.65193	0.80084	0.50845	0.71257	0.7356	0.4952	0.67697	0.69285	0.61409	0.814	0.78457	0.69649	0.74123	0.78312	0.75722	0.83646	0.54722	0.72764	0.69403	0.8151	0.85882	0.7526	0.80577	0.86998	0.86699	0.79048	0.8139	0.81349	0.53563	0.76339
cg27273234	1.4652	-0.9733	7.5967	2.64e-10	9.75e-08	chr17	73142875	-	cg27273234	69632596	0.24509	0.40488	0.4734	0.42422	0.17264	0.2817	0.37422	0.43022	0.26413	0.39468	0.29121	0.24027	0.37726	0.35378	0.25981	0.2362	0.18927	0.19102	0.52966	0.41874	0.24283	0.15369	0.32645	0.40413	0.42432	0.16367	0.23764	0.15934	0.55362	0.44356	0.40272	0.50179	0.45805	0.43988	0.50185	0.47823	0.44026	0.17585	0.39674
cg05525374	1.2249	1.4755	7.5964	2.65e-10	9.76e-08	chr6	32904402	+	cg05525374	95627979	0.50545	0.75872	0.83462	0.6992	0.73932	0.64084	0.81297	0.79151	0.60817	0.62697	0.77177	0.66849	0.69362	0.79593	0.63189	0.58864	0.65885	0.51499	0.80562	0.76472	0.82014	0.65775	0.75222	0.74214	0.78546	0.52697	0.78559	0.65722	0.77115	0.83084	0.82502	0.7338	0.79063	0.74597	0.78357	0.87484	0.81896	0.65572	0.70355
cg04177662	1.0084	-0.8745	7.5958	2.65e-10	9.78e-08	chr1	160174637	+	cg04177662	85600122	0.2005	0.35556	0.26966	0.34789	0.3971	0.36965	0.36506	0.37823	0.20451	0.23837	0.35553	0.25472	0.29995	0.43331	0.36821	0.38015	0.34175	0.25169	0.368	0.36448	0.37676	0.26664	0.37321	0.40832	0.40484	0.23568	0.31862	0.22843	0.42087	0.50839	0.28028	0.4644	0.26674	0.43681	0.49736	0.38507	0.47884	0.22964	0.35539
cg15460176	1.1303	1.2036	7.5939	2.67e-10	9.83e-08	chr1	25455053	+	cg15460176	90701421	0.60914	0.69691	0.74243	0.63281	0.74158	0.66587	0.81448	0.67465	0.65735	0.67564	0.74156	0.55356	0.72245	0.75608	0.70518	0.71086	0.63378	0.5747	0.77852	0.68152	0.65678	0.54977	0.76398	0.67452	0.75464	0.58784	0.62976	0.5301	0.73403	0.77928	0.62391	0.75703	0.71494	0.67097	0.81427	0.68561	0.85134	0.50605	0.68121
cg04581273	1.1991	1.7646	7.5915	2.7e-10	9.89e-08	chr1	212263411	+	cg04581273	89600144	0.72195	0.83321	0.84687	0.75112	0.79464	0.69138	0.81174	0.84309	0.7449	0.80587	0.75925	0.48087	0.86047	0.76702	0.71878	0.80039	0.82299	0.67638	0.82234	0.77116	0.69889	0.61406	0.82296	0.81549	0.77229	0.62052	0.66889	0.50771	0.78071	0.88743	0.82504	0.80903	0.82884	0.79802	0.8084	0.78463	0.84155	0.59138	0.85178
cg00533683	1.4858	-0.7081	7.5779	2.84e-10	1.04e-07	chr14	45712025	+	cg00533683	9657454	0.25808	0.48675	0.36567	0.40526	0.34175	0.33869	0.37998	0.62811	0.26284	0.39264	0.47994	0.16012	0.48364	0.56436	0.28017	0.44061	0.30369	0.23742	0.38315	0.40145	0.4171	0.21888	0.17806	0.47387	0.41979	0.15574	0.3232	0.18944	0.71372	0.52318	0.37751	0.48561	0.26411	0.52966	0.61666	0.48633	0.39802	0.1522	0.36572
cg16937047	1.8269	-0.312	7.5774	2.85e-10	1.04e-07	chr6	139592422	-	cg16937047	1748562	0.1055	0.51523	0.30405	0.55575	0.58869	0.42548	0.4262	0.55436	0.24948	0.30036	0.32537	0.11581	0.38547	0.59375	0.38389	0.61663	0.35913	0.25925	0.4571	0.61515	0.44674	0.24519	0.49191	0.57108	0.55925	0.18936	0.27341	0.20695	0.57683	0.76399	0.36081	0.55582	0.30796	0.57285	0.80395	0.54209	0.56935	0.24717	0.38039
cg20544852	1.4585	0.9321	7.5735	2.89e-10	1.05e-07	chr6	28874479	+	cg20544852	25720891	0.26571	0.73288	0.84826	0.68915	0.54662	0.64313	0.78526	0.69429	0.61156	0.71224	0.6806	0.40416	0.60917	0.72988	0.50445	0.46224	0.59012	0.51405	0.69272	0.71851	0.61548	0.54606	0.74944	0.69049	0.72293	0.55397	0.6287	0.39149	0.73904	0.81616	0.69994	0.74254	0.58165	0.70269	0.74853	0.81229	0.65082	0.36196	0.68458
cg05059607	1.4164	-1.0367	7.5724	2.91e-10	1.06e-07	chr17	65488100	-	cg05059607	58799114	0.19057	0.30894	0.31057	0.39175	0.20063	0.31433	0.41972	0.32136	0.19226	0.45515	0.30796	0.22989	0.48952	0.37867	0.35482	0.43118	0.1932	0.31025	0.41691	0.41873	0.37549	0.16224	0.29276	0.34886	0.38179	0.17207	0.24545	0.06733	0.38327	0.43851	0.38808	0.4901	0.33823	0.25016	0.55781	0.41331	0.50791	0.17721	0.53072
cg27641880	1.3054	1.2116	7.5666	2.97e-10	1.08e-07	chr12	117490663	+	cg27641880	90641399	0.56325	0.77723	0.70738	0.70724	0.67245	0.64625	0.7283	0.68695	0.56303	0.714	0.67159	0.43706	0.69578	0.7575	0.68887	0.78371	0.60885	0.54375	0.84605	0.75603	0.70903	0.50601	0.69477	0.74855	0.68486	0.59819	0.55122	0.48222	0.72512	0.82356	0.78359	0.7876	0.72914	0.77301	0.83663	0.77795	0.85582	0.4583	0.68152
cg10040821	1.157	1.009	7.5652	2.99e-10	1.08e-07	chr12	99193806	-	cg10040821	78642388	0.60294	0.74423	0.66722	0.6402	0.70839	0.6262	0.68432	0.69821	0.62251	0.65583	0.77004	0.4589	0.66773	0.64692	0.66317	0.74576	0.58816	0.52518	0.71773	0.5991	0.66617	0.62242	0.69318	0.71267	0.74775	0.4997	0.60249	0.53844	0.76341	0.77966	0.6128	0.70647	0.59287	0.73533	0.82306	0.70595	0.78175	0.51996	0.678
cg03842822	1.366	0.1286	7.5649	2.99e-10	1.08e-07	chr5	177740106	+	cg03842822	63728530	0.38434	0.55003	0.39732	0.59971	0.47528	0.48281	0.51673	0.5574	0.28923	0.48708	0.54579	0.37865	0.56126	0.60823	0.54482	0.48848	0.50372	0.37957	0.49307	0.62371	0.47955	0.39304	0.55934	0.49365	0.64769	0.23836	0.40149	0.36985	0.68619	0.71695	0.48403	0.50448	0.58051	0.62251	0.67927	0.60339	0.56714	0.3861	0.4557
cg15685298	0.9242	0.7229	7.5641	3e-10	1.09e-07	chr12	131312196	-	cg15685298	80611401	0.5437	0.6268	0.56354	0.62891	0.5909	0.57233	0.69524	0.65108	0.5746	0.53754	0.58723	0.40466	0.58127	0.62203	0.60971	0.63128	0.52545	0.48878	0.61091	0.62651	0.65329	0.56604	0.69927	0.60384	0.65119	0.43417	0.54429	0.41536	0.7366	0.72828	0.5851	0.7286	0.66103	0.68829	0.74178	0.64406	0.7143	0.50648	0.68964
cg08030235	1.3903	-0.3535	7.5616	3.03e-10	1.1e-07	chr7	36097189	-	cg08030235	4747921	0.26144	0.46078	0.41979	0.522	0.43418	0.47677	0.51929	0.19411	0.2678	0.44957	0.53557	0.30571	0.32555	0.40535	0.34635	0.43133	0.33017	0.41488	0.55055	0.46016	0.39877	0.40716	0.50941	0.48263	0.49662	0.16409	0.45186	0.23706	0.57519	0.42457	0.47108	0.55792	0.47104	0.54257	0.60216	0.53095	0.62899	0.19737	0.44403
cg18655807	1.1455	-0.512	7.5595	3.06e-10	1.1e-07	chr8	104418702	+	cg18655807	33763895	0.30944	0.38193	0.36577	0.36624	0.4226	0.3933	0.37525	0.43474	0.25974	0.34933	0.33087	0.20305	0.42697	0.57653	0.42737	0.34061	0.38924	0.29756	0.4513	0.44932	0.3849	0.23178	0.4633	0.43512	0.5065	0.29616	0.31351	0.20475	0.5223	0.55213	0.32457	0.54486	0.43669	0.41633	0.67358	0.47033	0.61594	0.27526	0.41322
cg18460107	1.0535	0.2028	7.5593	3.06e-10	1.1e-07	chr12	7902153	+	cg18460107	65692894	0.34601	0.44795	0.45836	0.51832	0.65142	0.51373	0.54357	0.58769	0.42251	0.4342	0.51988	0.23612	0.55601	0.54312	0.52908	0.54595	0.52469	0.4466	0.55324	0.51629	0.61797	0.44876	0.57736	0.5637	0.68194	0.43737	0.52157	0.39852	0.56028	0.70638	0.56439	0.54931	0.59814	0.63923	0.61808	0.5013	0.63761	0.37344	0.57158
cg27038693	1.3522	0.8887	7.5514	3.16e-10	1.13e-07	chr8	126734637	-	cg27038693	2788338	0.48752	0.70782	0.78228	0.70759	0.59044	0.49696	0.80919	0.70147	0.6506	0.61752	0.71296	0.4764	0.70239	0.71736	0.63252	0.63902	0.63437	0.49468	0.78896	0.65948	0.71293	0.39385	0.7416	0.65696	0.5733	0.60992	0.67579	0.44083	0.79045	0.77765	0.59007	0.74158	0.67609	0.68712	0.73512	0.74129	0.75242	0.42839	0.58576
cg07932930	0.9123	-0.2121	7.5497	3.18e-10	1.14e-07	chr9	132090064	-	cg07932930	27793831	0.36656	0.46867	0.48087	0.48913	0.51015	0.49116	0.44718	0.45097	0.37628	0.53595	0.45796	0.35213	0.33797	0.50262	0.48076	0.51348	0.45827	0.29821	0.56732	0.47813	0.51539	0.37231	0.44165	0.52383	0.44181	0.30742	0.42924	0.32776	0.55245	0.6039	0.5089	0.52743	0.36219	0.55612	0.6554	0.46564	0.53013	0.30395	0.49764
cg05242065	1.6585	-1.6117	7.5477	3.2e-10	1.15e-07	chr2	85060011	+	cg05242065	75707902	0.15171	0.2027	0.11387	0.23175	0.29778	0.25672	0.35745	0.32951	0.06384	0.15653	0.27264	0.1894	0.28556	0.31915	0.16361	0.26691	0.26396	0.16405	0.2455	0.23597	0.23513	0.09206	0.26988	0.28465	0.33505	0.08214	0.18471	0.08493	0.36183	0.46293	0.19315	0.43625	0.15265	0.33902	0.52724	0.31026	0.45928	0.1205	0.20501
cg19283150	0.8954	-0.144	7.5461	3.22e-10	1.15e-07	chr3	20167451	+	cg19283150	62762569	0.30036	0.45436	0.42504	0.42005	0.53969	0.44917	0.50223	0.53387	0.36309	0.38934	0.43218	0.28709	0.49653	0.55539	0.52277	0.49484	0.48514	0.40933	0.50028	0.41975	0.49106	0.38056	0.52008	0.48612	0.52389	0.31018	0.45161	0.33776	0.54569	0.6337	0.41665	0.60953	0.46335	0.51032	0.66236	0.49834	0.64063	0.32492	0.4875
cg22140708	1.9613	1.9511	7.5511	3.23e-10	1.16e-07	chr6	10081664	-	cg22140708	20668530	0.53069	0.86402	0.89786	0.78813	0.72939	0.6566	0.86967	0.83354	0.56978	0.65429	0.83718	0.57965	0.77472	0.90139	0.76151	0.78346	0.90717	0.6623	0.80657	0.91379	0.82191	0.44398	0.61763	0.80864	0.93766	0.55512	0.85731	0.65432	0.88439	0.86402	0.84154	0.80725	0.78916	0.76905	0.85793	0.92582	0.77953	0.5931	0.72534
cg10241937	0.9753	1.2869	7.5408	3.29e-10	1.17e-07	chr3	59825287	-	cg10241937	45790150	0.51937	0.70642	0.59649	0.7494	0.79002	0.66338	0.71359	0.79843	0.56369	0.65117	0.59754	0.50883	0.69384	0.73465	0.65759	0.71491	0.72341	0.62804	0.70451	0.71118	0.74332	0.61894	0.75807	0.72328	0.71585	0.59575	0.71619	0.57649	0.81099	0.81145	0.72095	0.79977	0.6946	0.74887	0.80595	0.74404	0.80248	0.60314	0.70178
cg23719713	1.0521	0.137	7.5406	3.29e-10	1.17e-07	chr6	10586167	-	cg23719713	34626988	0.41194	0.5407	0.42604	0.58492	0.50506	0.50945	0.59927	0.57865	0.37045	0.46205	0.45827	0.37239	0.5649	0.49924	0.4068	0.51125	0.42467	0.40199	0.59274	0.61107	0.4317	0.44003	0.499	0.53744	0.5871	0.39744	0.46298	0.32985	0.669	0.67583	0.46312	0.64583	0.51811	0.59901	0.58272	0.62105	0.64826	0.3172	0.54109
cg04221461	0.9717	0.672	7.5375	3.33e-10	1.19e-07	chr1	243877024	-	cg04221461	92683932	0.44521	0.68319	0.71814	0.57327	0.67059	0.6157	0.61327	0.63028	0.50396	0.53733	0.61615	0.40372	0.77601	0.6413	0.66261	0.61507	0.6749	0.51555	0.66254	0.59235	0.66627	0.46604	0.68516	0.68879	0.62296	0.50606	0.7076	0.55928	0.57485	0.76731	0.69685	0.54659	0.60533	0.60537	0.71665	0.63071	0.68379	0.48077	0.57698
cg25474641	1.7941	0.2025	7.5291	3.44e-10	1.22e-07	chr2	174221705	+	cg25474641	92776508	0.40022	0.68692	0.5085	0.63495	0.60177	0.32532	0.70108	0.55252	0.33033	0.74614	0.53069	0.32819	0.55457	0.50504	0.33859	0.40643	0.32581	0.30306	0.67392	0.48714	0.37704	0.29553	0.48721	0.53098	0.63824	0.3578	0.6167	0.29716	0.78669	0.53774	0.59446	0.62181	0.72323	0.66891	0.48346	0.79312	0.62444	0.31587	0.51159
cg22565312	1.2392	-1.2742	7.5242	3.51e-10	1.24e-07	chr10	94472431	-	cg22565312	22719278	0.12676	0.31531	0.11059	0.2919	0.37787	0.27128	0.34827	0.37681	0.14873	0.2333	0.23844	0.14313	0.33912	0.40521	0.28474	0.34181	0.28747	0.20227	0.24985	0.32575	0.37447	0.1867	0.32614	0.34964	0.36405	0.18326	0.25239	0.12059	0.31286	0.5049	0.31843	0.38744	0.24763	0.37463	0.57704	0.31597	0.39014	0.2154	0.32077
cg21544415	1.4304	-0.8295	7.5174	3.6e-10	1.27e-07	chr12	26288686	+	cg21544415	33633167	0.27156	0.32382	0.50185	0.31364	0.33497	0.29081	0.32261	0.42203	0.24914	0.2585	0.26891	0.19059	0.4478	0.3284	0.28991	0.42915	0.32552	0.21901	0.44152	0.32805	0.40365	0.20571	0.52827	0.42311	0.42167	0.23932	0.24282	0.1648	0.49802	0.61973	0.26638	0.44776	0.39322	0.3014	0.66333	0.46148	0.62655	0.19658	0.30449
cg20477544	0.9217	-0.3447	7.5053	3.78e-10	1.32e-07	chr6	36139636	-	cg20477544	94677388	0.35967	0.44079	0.44269	0.40278	0.47625	0.3963	0.47127	0.50954	0.27729	0.38993	0.30158	0.30202	0.51517	0.50698	0.44986	0.38292	0.42659	0.32482	0.45669	0.42965	0.38737	0.34735	0.45202	0.5045	0.53595	0.3202	0.40783	0.22297	0.53654	0.55878	0.39026	0.57785	0.4171	0.4498	0.64787	0.4738	0.63751	0.31351	0.51165
cg02240252	0.8528	-0.0103	7.5035	3.8e-10	1.33e-07	chr17	47931591	-	cg02240252	61781952	0.40734	0.49191	0.56161	0.39763	0.56117	0.4524	0.53766	0.45546	0.40832	0.53832	0.52101	0.35968	0.55819	0.54449	0.52673	0.44208	0.50648	0.36416	0.49771	0.49059	0.51371	0.42451	0.56572	0.52937	0.53282	0.43385	0.44716	0.34994	0.50284	0.5137	0.47668	0.51874	0.51752	0.59235	0.79071	0.49877	0.67927	0.33383	0.51311
cg22498565	1.1336	1.0318	7.5031	3.81e-10	1.33e-07	chr3	55653533	-	cg22498565	34786596	0.49312	0.58423	0.75097	0.70841	0.65568	0.67824	0.70781	0.69461	0.48665	0.64572	0.56256	0.44574	0.64272	0.71271	0.63108	0.80734	0.71349	0.61241	0.62075	0.68048	0.79974	0.47857	0.76219	0.70302	0.67039	0.50631	0.8129	0.48438	0.7193	0.85092	0.68515	0.77795	0.69298	0.77374	0.80184	0.67377	0.73796	0.49748	0.61698
cg23229692	1.4137	-0.4534	7.503	3.81e-10	1.33e-07	chr5	143094437	-	cg23229692	82606360	0.34072	0.36733	0.21597	0.40771	0.53203	0.32957	0.58223	0.5521	0.19159	0.31001	0.37818	0.28304	0.38116	0.50312	0.33343	0.57464	0.3548	0.33042	0.35653	0.45128	0.39296	0.28467	0.43078	0.51201	0.435	0.23594	0.38083	0.22698	0.59397	0.65992	0.41176	0.55196	0.34322	0.48763	0.59601	0.50306	0.58938	0.19448	0.54385
cg07126198	1.36	0.1142	7.5002	3.85e-10	1.34e-07	chr2	197613232	+	cg07126198	76623876	0.27414	0.56583	0.47433	0.44585	0.65892	0.47042	0.55051	0.61614	0.28767	0.43862	0.4796	0.35244	0.63261	0.56623	0.51428	0.51414	0.48302	0.50507	0.54524	0.49089	0.42922	0.37674	0.58327	0.59934	0.62939	0.20307	0.40318	0.3319	0.61548	0.72712	0.51657	0.67013	0.45619	0.62444	0.69368	0.56653	0.69155	0.28078	0.62597
cg05714960	1.2833	-1.1128	7.4923	3.97e-10	1.38e-07	chr1	25291695	-	cg05714960	85739962	0.18814	0.30576	0.29364	0.30019	0.45983	0.29574	0.33743	0.37338	0.18215	0.21741	0.3598	0.15471	0.30715	0.44134	0.3651	0.37254	0.41279	0.22802	0.33827	0.21594	0.3439	0.24665	0.33277	0.3919	0.39096	0.19052	0.20845	0.11216	0.33624	0.47332	0.32241	0.41206	0.28769	0.42988	0.49346	0.3633	0.42029	0.16035	0.19884
cg09624824	1.2087	0.585	7.491	3.99e-10	1.39e-07	chr10	121327657	+	cg09624824	75625585	0.54164	0.62417	0.61724	0.61371	0.67415	0.47399	0.71931	0.63514	0.41876	0.48944	0.51346	0.34848	0.63412	0.47131	0.64482	0.64848	0.5037	0.43055	0.65549	0.54669	0.6819	0.3883	0.68645	0.69392	0.66375	0.41154	0.61689	0.41092	0.64249	0.68124	0.7008	0.63213	0.58549	0.63316	0.65027	0.55621	0.74101	0.44857	0.64007
cg13009906	1.3281	0.5204	7.4872	4.05e-10	1.4e-07	chr4	25881930	+	cg13009906	54639105	0.45351	0.58969	0.54363	0.53107	0.67202	0.52542	0.69839	0.7472	0.32406	0.44131	0.67972	0.42285	0.59949	0.69141	0.50045	0.60261	0.51452	0.43579	0.59968	0.60382	0.63496	0.52086	0.62904	0.58503	0.60904	0.3919	0.53654	0.2943	0.71384	0.77283	0.54639	0.70706	0.59111	0.59388	0.79583	0.64203	0.81576	0.31737	0.69819
cg04963607	1.085	1.4484	7.4825	4.13e-10	1.43e-07	chr7	598459	-	cg04963607	5772321	0.53237	0.71912	0.66189	0.78128	0.72588	0.59781	0.81929	0.76671	0.6066	0.61177	0.79281	0.55694	0.7733	0.742	0.76703	0.71006	0.78937	0.6672	0.68539	0.7758	0.76937	0.58331	0.76928	0.7814	0.77082	0.62962	0.59982	0.56115	0.7375	0.88063	0.73644	0.76302	0.77728	0.74479	0.75905	0.76236	0.75758	0.64268	0.75581
cg08608952	1.7378	0.9449	7.4818	4.14e-10	1.43e-07	chr1	22383198	-	cg08608952	10621886	0.53933	0.81365	0.73679	0.70223	0.71866	0.47668	0.74731	0.76029	0.47949	0.59518	0.64156	0.33144	0.55366	0.66856	0.4955	0.6449	0.54156	0.58746	0.83566	0.58307	0.57812	0.5296	0.76448	0.75656	0.72805	0.2561	0.48006	0.40769	0.79781	0.80615	0.65677	0.79846	0.68538	0.65169	0.83421	0.79667	0.7418	0.44213	0.65386
cg26720716	1.1009	-0.7752	7.4758	4.24e-10	1.46e-07	chr8	28325634	-	cg26720716	57800584	0.22358	0.37856	0.43998	0.34874	0.40666	0.33339	0.41159	0.39482	0.2595	0.282	0.43918	0.30322	0.36094	0.40468	0.35134	0.56087	0.23832	0.23621	0.40566	0.32161	0.35649	0.23937	0.56394	0.36332	0.36737	0.23516	0.38629	0.23052	0.42528	0.47141	0.3204	0.43447	0.33785	0.39696	0.66249	0.41957	0.44291	0.19626	0.413
cg09636163	1.0438	-1.0519	7.4735	4.28e-10	1.47e-07	chr2	111829360	-	cg09636163	89662383	0.22487	0.34553	0.29743	0.34146	0.26255	0.31162	0.43107	0.42927	0.2362	0.2655	0.29642	0.12713	0.3198	0.36388	0.25091	0.3084	0.31656	0.19042	0.28314	0.38764	0.32878	0.27246	0.39689	0.35777	0.32042	0.25912	0.36585	0.13736	0.43913	0.41473	0.28161	0.3603	0.32935	0.40562	0.41929	0.32616	0.48957	0.19027	0.32285
cg18246603	1.0036	1.1258	7.4647	4.43e-10	1.52e-07	chr4	8211237	-	cg18246603	89792931	0.54986	0.65399	0.62483	0.78075	0.73391	0.73067	0.67091	0.71571	0.58709	0.75696	0.78319	0.54522	0.60376	0.72098	0.68465	0.79711	0.66418	0.52665	0.70957	0.63308	0.74301	0.62989	0.65357	0.62958	0.75027	0.46465	0.6974	0.46392	0.82544	0.81804	0.73915	0.76706	0.75776	0.73977	0.65278	0.71021	0.73208	0.53867	0.65124
cg16616540	1.6819	-1.59	7.4645	4.43e-10	1.52e-07	chr4	153481027	+	cg16616540	37746841	0.102	0.2825	0.17076	0.21914	0.35253	0.17517	0.32305	0.38372	0.09971	0.16243	0.24834	0.11332	0.28944	0.23272	0.18095	0.31556	0.133	0.16214	0.24676	0.24661	0.25683	0.11616	0.3209	0.23722	0.34046	0.16078	0.16604	0.09072	0.44234	0.51185	0.18609	0.41507	0.23385	0.28245	0.60413	0.28205	0.32889	0.1015	0.16548
cg04348689	1.1617	1.2465	7.4642	4.43e-10	1.52e-07	chr14	93765993	-	cg04348689	72677137	0.70027	0.75658	0.72671	0.70054	0.68092	0.5779	0.72508	0.7342	0.6672	0.74747	0.77752	0.43094	0.73809	0.73711	0.67937	0.70687	0.58286	0.61107	0.74763	0.78075	0.61231	0.54593	0.76222	0.69484	0.72937	0.61221	0.57674	0.50119	0.73718	0.69525	0.72279	0.70355	0.70613	0.72358	0.85271	0.74478	0.80999	0.64422	0.66185
cg24570371	1.1567	-0.4213	7.4634	4.45e-10	1.52e-07	chr4	36258130	-	cg24570371	45754886	0.33495	0.46068	0.3888	0.38894	0.45809	0.28944	0.67017	0.40895	0.33003	0.49593	0.49418	0.32541	0.33842	0.35805	0.39282	0.35229	0.40059	0.39746	0.43141	0.48274	0.31948	0.224	0.43542	0.48686	0.41241	0.27617	0.47436	0.30808	0.49804	0.50328	0.33591	0.44729	0.30609	0.47822	0.58638	0.48052	0.55631	0.39689	0.39627
cg11951169	1.0015	1.3687	7.4631	4.45e-10	1.52e-07	chr1	155470302	+	cg11951169	20642549	0.46386	0.76458	0.68084	0.73797	0.65512	0.65513	0.8121	0.75147	0.59194	0.78075	0.56752	0.40572	0.79995	0.77873	0.69906	0.67761	0.71317	0.64334	0.75671	0.76307	0.73129	0.60777	0.75122	0.77504	0.77238	0.55829	0.6728	0.61431	0.7578	0.78514	0.77174	0.78847	0.7261	0.74137	0.79582	0.796	0.79119	0.64941	0.77166
cg14798160	1.0254	-0.3239	7.4586	4.53e-10	1.55e-07	chr4	74718399	+	cg14798160	34662557	0.31044	0.37564	0.43931	0.46198	0.37359	0.39262	0.49265	0.54699	0.27927	0.55504	0.46195	0.41738	0.46304	0.44975	0.4177	0.29379	0.47189	0.30763	0.5233	0.49242	0.38436	0.24994	0.54763	0.5015	0.50443	0.22186	0.45889	0.3124	0.57324	0.42956	0.47905	0.47047	0.45824	0.51427	0.54275	0.51326	0.52651	0.37198	0.42797
cg05428490	0.9723	-0.0995	7.4572	4.56e-10	1.55e-07	chr6	109758278	+	cg05428490	7805143	0.3573	0.5269	0.52478	0.47822	0.47878	0.37394	0.52743	0.45533	0.47371	0.4687	0.50641	0.34009	0.55833	0.54054	0.45145	0.43724	0.43417	0.42443	0.55033	0.47441	0.49374	0.42717	0.58939	0.48505	0.54791	0.3234	0.40177	0.26401	0.54854	0.54172	0.47712	0.50801	0.51182	0.49716	0.69064	0.486	0.63651	0.29496	0.58228
cg13573513	1.088	1.3161	7.4482	4.72e-10	1.6e-07	chr12	14996143	-	cg13573513	12765219	0.63152	0.69844	0.7676	0.61149	0.68375	0.67943	0.76379	0.61778	0.60121	0.70352	0.72136	0.5848	0.78074	0.78674	0.74186	0.64923	0.65322	0.59492	0.75711	0.64915	0.71924	0.59979	0.76749	0.71424	0.71709	0.61178	0.63683	0.47456	0.72496	0.79428	0.69293	0.78137	0.79141	0.72348	0.88359	0.71685	0.84713	0.5839	0.73875
cg01764979	1.5123	1.4558	7.4464	4.75e-10	1.61e-07	chr13	33803427	+	cg01764979	94658231	0.4553	0.7062	0.66913	0.78479	0.7181	0.60243	0.85132	0.76683	0.70833	0.72606	0.6997	0.54695	0.84675	0.7598	0.64362	0.58285	0.6194	0.57037	0.77714	0.68408	0.68862	0.67314	0.70851	0.78977	0.7518	0.54886	0.69219	0.46475	0.77786	0.8724	0.72937	0.81789	0.65954	0.81445	0.85671	0.7943	0.89473	0.46449	0.75793
cg22253012	1.4737	0.0144	7.4362	4.95e-10	1.67e-07	chr17	36192365	-	cg22253012	4611538	0.30854	0.48471	0.40288	0.55897	0.66304	0.4756	0.45093	0.46732	0.25816	0.42083	0.45105	0.24852	0.49572	0.71115	0.45507	0.51787	0.4648	0.34735	0.45777	0.58505	0.39835	0.42707	0.60689	0.5054	0.65089	0.33217	0.39918	0.24777	0.79125	0.51011	0.55387	0.66306	0.43818	0.4408	0.79085	0.62588	0.59199	0.24752	0.45655
cg27492102	0.9238	-0.2183	7.4328	5.01e-10	1.69e-07	chr13	26759970	-	cg27492102	52729986	0.3485	0.53104	0.40272	0.53201	0.53027	0.49374	0.49994	0.56867	0.23036	0.34116	0.45819	0.40671	0.48778	0.51094	0.4257	0.4183	0.47716	0.36064	0.45105	0.48637	0.46385	0.36208	0.52998	0.57302	0.50539	0.27901	0.48362	0.24593	0.36551	0.49599	0.45998	0.56972	0.43341	0.47967	0.57592	0.49015	0.40603	0.39818	0.47142
cg26387933	1.2392	-0.5734	7.4295	5.08e-10	1.71e-07	chr19	42107882	+	cg26387933	43794262	0.2913	0.43908	0.20833	0.43694	0.39457	0.31548	0.54433	0.47275	0.34809	0.35625	0.45288	0.2514	0.41337	0.46303	0.26473	0.4762	0.26215	0.29662	0.51818	0.47148	0.36875	0.2666	0.41546	0.36905	0.42994	0.30234	0.38226	0.16256	0.5737	0.51276	0.37586	0.48578	0.30526	0.41813	0.59859	0.48153	0.51327	0.19484	0.45555
cg20462999	1.698	-1.3842	7.4293	5.08e-10	1.71e-07	chr5	141003392	+	cg20462999	19663892	0.10575	0.22505	0.1635	0.26436	0.29272	0.2448	0.37667	0.42074	0.13315	0.2044	0.28793	0.09942	0.37998	0.40538	0.29012	0.22858	0.35303	0.10676	0.27662	0.24209	0.26506	0.10422	0.23905	0.3678	0.31463	0.08902	0.13632	0.1119	0.41446	0.49438	0.26691	0.54894	0.30353	0.3239	0.43259	0.34957	0.62514	0.13353	0.3599
cg25291653	1.1605	0.4523	7.4234	5.2e-10	1.75e-07	chr20	19867145	+	cg25291653	82641385	0.34367	0.62124	0.49963	0.72473	0.57602	0.4846	0.63686	0.64213	0.32259	0.57546	0.59108	0.36661	0.60744	0.55579	0.50102	0.55344	0.48085	0.46013	0.56703	0.58984	0.54559	0.44278	0.54572	0.59806	0.53939	0.38595	0.59211	0.33583	0.77375	0.8483	0.64629	0.65987	0.61508	0.68299	0.69116	0.6936	0.61273	0.40535	0.59251
cg07081759	0.7993	0.0006	7.4157	5.36e-10	1.79e-07	chr10	126330905	+	cg07081759	9670286	0.36043	0.51549	0.5144	0.54791	0.45273	0.50932	0.52097	0.53312	0.39264	0.42629	0.47696	0.32959	0.51144	0.53648	0.469	0.37614	0.44942	0.40656	0.43359	0.52759	0.48958	0.40574	0.53716	0.49771	0.54877	0.37696	0.44261	0.28546	0.57808	0.69213	0.5135	0.57492	0.50669	0.51605	0.62278	0.55536	0.49582	0.38648	0.54619
cg14040931	1.4827	1.1712	7.4152	5.37e-10	1.8e-07	chr9	36249297	-	cg14040931	99716258	0.4862	0.67576	0.4677	0.68376	0.76614	0.6958	0.70557	0.73277	0.49127	0.50185	0.66426	0.51018	0.72744	0.76743	0.64376	0.74972	0.63072	0.51549	0.71358	0.70375	0.70512	0.56686	0.63382	0.80005	0.79011	0.463	0.55421	0.5022	0.76914	0.84254	0.67265	0.81656	0.65499	0.78717	0.88184	0.7542	0.81406	0.48702	0.65071
cg03104567	1.0148	-0.1789	7.4145	5.38e-10	1.8e-07	chr15	78653946	-	cg03104567	61776900	0.33104	0.42522	0.32843	0.52572	0.4779	0.46617	0.51448	0.48978	0.31241	0.3793	0.45081	0.34719	0.51337	0.47212	0.42406	0.48903	0.36219	0.34331	0.44469	0.52452	0.5492	0.37363	0.49312	0.486	0.55758	0.32398	0.408	0.31146	0.50354	0.62787	0.41637	0.53577	0.4165	0.47791	0.56827	0.43826	0.59717	0.36419	0.48647
cg12685296	0.9443	0.8308	7.4138	5.4e-10	1.8e-07	chr2	232125475	-	cg12685296	21743880	0.4272	0.6279	0.56588	0.69129	0.61605	0.62793	0.61671	0.64112	0.5318	0.53226	0.65507	0.5093	0.53139	0.63398	0.66325	0.64461	0.60102	0.50665	0.62883	0.69483	0.65659	0.52781	0.66056	0.65482	0.68417	0.51792	0.67345	0.4568	0.75272	0.81313	0.62126	0.67594	0.56453	0.65832	0.76338	0.66676	0.71479	0.4997	0.58858
cg10547487	1.4712	-0.4584	7.4123	5.43e-10	1.81e-07	chr15	31058674	+	cg10547487	88805955	0.24052	0.50143	0.50808	0.32436	0.41113	0.40575	0.48407	0.47488	0.17305	0.27708	0.48365	0.28764	0.45034	0.51774	0.31701	0.42543	0.37637	0.28285	0.38076	0.47439	0.43028	0.25189	0.57248	0.43091	0.52694	0.26993	0.2847	0.16171	0.52689	0.60813	0.25689	0.58572	0.42468	0.40463	0.60904	0.50877	0.55878	0.16306	0.4415
cg20996897	1.1357	-0.5441	7.4093	5.49e-10	1.83e-07	chr5	154190756	-	cg20996897	77625953	0.28915	0.46183	0.60355	0.36477	0.38029	0.28015	0.50859	0.33827	0.37388	0.48279	0.46201	0.28634	0.36777	0.42787	0.35087	0.42108	0.30249	0.27573	0.57315	0.36342	0.33861	0.28927	0.44976	0.44034	0.41228	0.23914	0.3627	0.23487	0.41974	0.50409	0.45509	0.50495	0.39633	0.38568	0.66568	0.53051	0.48489	0.29165	0.45319
cg20154206	1.4068	-0.9576	7.4079	5.52e-10	1.83e-07	chr2	128458240	-	cg20154206	29803969	0.23719	0.26672	0.35304	0.35438	0.30492	0.25989	0.34109	0.36032	0.17268	0.20964	0.38874	0.17716	0.48389	0.37776	0.24666	0.25486	0.22645	0.25377	0.34991	0.46405	0.26985	0.20546	0.48187	0.34625	0.47311	0.1738	0.25439	0.1382	0.43073	0.50146	0.33343	0.57169	0.37301	0.29398	0.49698	0.34365	0.5085	0.15142	0.46232
cg12046819	0.8609	0.7055	7.4074	5.53e-10	1.84e-07	chr10	52212492	-	cg12046819	85646165	0.44136	0.59989	0.55633	0.54853	0.66561	0.59203	0.61967	0.59548	0.54206	0.56407	0.58412	0.4336	0.64302	0.63551	0.62262	0.61606	0.61967	0.5284	0.58867	0.61005	0.64384	0.52956	0.65185	0.64419	0.64715	0.48982	0.60972	0.47579	0.68679	0.75353	0.61815	0.70238	0.62069	0.67626	0.81137	0.64282	0.70771	0.5086	0.59177
cg10212432	1.374	-0.0138	7.3864	6.01e-10	1.98e-07	chr2	68348450	-	cg10212432	93753191	0.19705	0.60972	0.63537	0.40598	0.66088	0.41673	0.43288	0.52008	0.51273	0.30989	0.43809	0.27546	0.67232	0.63503	0.4844	0.40344	0.40898	0.31685	0.56452	0.49254	0.46374	0.33225	0.61639	0.5423	0.64317	0.37802	0.36081	0.24993	0.55113	0.665	0.43954	0.60256	0.49504	0.53162	0.70687	0.59343	0.62299	0.25699	0.54242
cg18727880	1.3271	1.1797	7.3804	6.15e-10	2.02e-07	chr2	60540584	+	cg18727880	87628492	0.58083	0.72907	0.66674	0.63558	0.70998	0.60842	0.79995	0.79353	0.52705	0.66426	0.59305	0.3863	0.69739	0.7146	0.57679	0.69642	0.55037	0.55194	0.73475	0.70544	0.76282	0.62377	0.82046	0.70618	0.80172	0.57907	0.63335	0.48789	0.81141	0.79016	0.69685	0.79866	0.66939	0.72347	0.84082	0.69867	0.81632	0.41872	0.74357
cg24765673	1.3629	0.2259	7.3721	6.35e-10	2.07e-07	chr11	123080588	-	cg24765673	55809141	0.34609	0.55667	0.41114	0.41802	0.60458	0.50173	0.54089	0.60857	0.32156	0.37602	0.55977	0.32616	0.55016	0.59725	0.43883	0.65698	0.5369	0.41713	0.48882	0.51066	0.57411	0.39644	0.61537	0.59648	0.67467	0.34288	0.42674	0.29232	0.68161	0.66263	0.43637	0.70197	0.5454	0.56989	0.73212	0.54229	0.73983	0.30608	0.56058
cg09184151	0.9395	-0.3417	7.3706	6.39e-10	2.08e-07	chr16	3173141	-	cg09184151	71729529	0.23352	0.40375	0.3592	0.46674	0.451	0.42882	0.47648	0.51404	0.28169	0.38983	0.48812	0.30201	0.51242	0.428	0.34858	0.48739	0.37372	0.3787	0.40646	0.46839	0.44094	0.3625	0.49892	0.44698	0.46266	0.36975	0.3713	0.24353	0.53953	0.53291	0.39973	0.51604	0.43536	0.44038	0.61712	0.48435	0.50667	0.30845	0.43583
cg18152558	1.2785	1.0201	7.3668	6.48e-10	2.1e-07	chr4	75956216	+	cg18152558	41702845	0.52568	0.76199	0.70321	0.69409	0.63494	0.54198	0.75856	0.6967	0.61336	0.61952	0.74181	0.48506	0.59226	0.71053	0.73338	0.66901	0.68895	0.51817	0.72497	0.75313	0.78974	0.47542	0.5988	0.68454	0.73311	0.56218	0.70984	0.60811	0.75034	0.64447	0.69994	0.60992	0.63641	0.83054	0.76257	0.79833	0.65988	0.5431	0.55902
cg18642459	1.1747	0.4632	7.3642	6.55e-10	2.12e-07	chr12	4560908	-	cg18642459	3734497	0.32555	0.6646	0.60736	0.48402	0.53606	0.59769	0.67247	0.61534	0.55004	0.49695	0.66381	0.40356	0.67758	0.65298	0.53482	0.6007	0.49174	0.4349	0.59355	0.5374	0.58191	0.48884	0.68228	0.5915	0.6181	0.28742	0.50759	0.35336	0.69207	0.58028	0.51781	0.67241	0.51389	0.57608	0.78894	0.56468	0.72945	0.41535	0.53827
cg02534542	1.4574	-0.7206	7.3607	6.64e-10	2.15e-07	chr3	178264058	+	cg02534542	69786237	0.13533	0.53661	0.31434	0.38893	0.35966	0.32737	0.49467	0.36471	0.33413	0.38982	0.25172	0.20546	0.39745	0.45237	0.37068	0.40267	0.31374	0.20725	0.35167	0.28541	0.37601	0.19959	0.40835	0.3477	0.51145	0.20518	0.31358	0.18748	0.48755	0.68009	0.41124	0.53945	0.32986	0.45209	0.64712	0.27851	0.62221	0.21798	0.31728
cg02907982	0.92	1.1698	7.3602	6.65e-10	2.15e-07	chr12	131586900	-	cg02907982	60770132	0.50833	0.6735	0.63476	0.63268	0.73971	0.67986	0.72904	0.74699	0.51083	0.67942	0.70483	0.55912	0.7439	0.7458	0.67649	0.68251	0.70067	0.5794	0.64606	0.65457	0.74781	0.6089	0.73325	0.71729	0.77351	0.56164	0.6531	0.51272	0.70362	0.79823	0.59089	0.7412	0.71933	0.68971	0.80956	0.65078	0.77084	0.57999	0.74509
cg14597545	0.9227	-0.0855	7.3556	6.78e-10	2.18e-07	chr15	73074210	+	cg14597545	3797301	0.39237	0.48045	0.4749	0.49345	0.44015	0.4513	0.49357	0.51995	0.36753	0.48405	0.60004	0.37708	0.46318	0.5192	0.39993	0.40795	0.43748	0.32942	0.50626	0.48576	0.49871	0.36907	0.50346	0.54372	0.57867	0.40637	0.52095	0.34246	0.58894	0.61929	0.46993	0.50611	0.54936	0.4607	0.61476	0.57108	0.54713	0.33212	0.4047
cg06551718	1.142	-0.1745	7.3547	6.8e-10	2.19e-07	chr12	402428	-	cg06551718	78687327	0.26077	0.41644	0.38691	0.43277	0.52919	0.4414	0.3682	0.45821	0.35894	0.33058	0.44344	0.37069	0.41463	0.53525	0.42948	0.56599	0.48679	0.37477	0.48293	0.50282	0.51724	0.41105	0.58003	0.47731	0.61782	0.29726	0.51096	0.26164	0.53777	0.64099	0.38422	0.54057	0.54768	0.43482	0.52498	0.48103	0.57371	0.26742	0.4225
cg05365532	1.4774	-0.0856	7.3534	6.83e-10	2.19e-07	chr19	55128350	+	cg05365532	29704848	0.36911	0.45736	0.35782	0.47104	0.64389	0.51749	0.54094	0.61958	0.2776	0.40255	0.51411	0.27501	0.40174	0.58986	0.44387	0.60478	0.47132	0.29547	0.4364	0.60986	0.4537	0.32017	0.58951	0.2975	0.51971	0.3273	0.33757	0.26485	0.59763	0.63484	0.39864	0.69435	0.36472	0.53148	0.7067	0.59345	0.61126	0.33656	0.42221
cg22226592	1.0405	0.8829	7.349	6.95e-10	2.23e-07	chr1	109439213	+	cg22226592	87603388	0.69056	0.69693	0.76982	0.60246	0.63832	0.6018	0.70719	0.64141	0.58707	0.71437	0.73271	0.4792	0.78831	0.71905	0.65003	0.65133	0.61751	0.52852	0.70813	0.5967	0.64871	0.51221	0.67838	0.63161	0.6422	0.48519	0.54425	0.40482	0.75438	0.70468	0.68718	0.74357	0.74702	0.63001	0.75679	0.70478	0.72706	0.46482	0.74764
cg24572609	1.6326	-0.3994	7.3455	7.05e-10	2.25e-07	chr1	245117205	+	cg24572609	50719252	0.34156	0.39575	0.47461	0.34563	0.51363	0.34606	0.44922	0.54198	0.23601	0.39107	0.39879	0.19473	0.60183	0.47733	0.42564	0.55885	0.31443	0.22976	0.46983	0.35254	0.35604	0.22822	0.53452	0.53162	0.47557	0.1849	0.22064	0.22952	0.49017	0.70848	0.498	0.58921	0.48162	0.37587	0.68157	0.47323	0.48085	0.27719	0.40911
cg04603068	1.9155	-1.4427	7.3404	7.19e-10	2.29e-07	chr18	42290070	-	cg04603068	3701595	0.11104	0.273	0.13158	0.2911	0.43427	0.27928	0.39916	0.44517	0.10768	0.11852	0.28532	0.14697	0.18034	0.34317	0.2535	0.21506	0.22709	0.14749	0.27834	0.40336	0.29502	0.07266	0.20445	0.34127	0.3836	0.08432	0.1365	0.10248	0.50123	0.64327	0.18529	0.43117	0.17328	0.30896	0.54449	0.36927	0.42646	0.11323	0.26492
cg20954219	1.7631	-1.8717	7.3384	7.25e-10	2.31e-07	chr2	29745303	+	cg20954219	2762154	0.091	0.12764	0.23232	0.16001	0.27055	0.13462	0.29876	0.33301	0.10755	0.09471	0.21898	0.10234	0.3483	0.31109	0.17841	0.23104	0.17774	0.08339	0.24441	0.14187	0.21411	0.19178	0.23707	0.32152	0.3469	0.10091	0.13351	0.07118	0.34389	0.3523	0.18892	0.48399	0.21688	0.23361	0.34853	0.34031	0.34515	0.05307	0.23661
[truncated: 772 more rows]
[truncated: 23 more columns]

## Sheet: Hypo-
CpGs	logFC	AveExpr	t	P,Value	adj,P,Val	chr	pos	strand	Name	AddressA	CV19-I-O-C-5	CV19-I-O-49	CV19-I-O-35	CV19-I-O-65	CV19-I-O-78	CV19-I-O-97	CV19-I-O-50	CV19-I-O-52	CV19-I-O-C-2	CV19-I-O-75	CV19-I-O-87	CV19-I-O-C-14	CV19-I-O-31	CV19-I-O-64	CV19-I-O-54	CV19-I-O-83	CV19-I-O-80	CV19-I-O-C-20	CV19-I-O-89	CV19-I-O-57	CV19-I-O-85	CV19-I-O-C-9	CV19-I-O-32	CV19-I-O-55	CV19-I-O-47	CV19-I-O-C-30	CV19-I-O-53	CV19-I-O-C-15	CV19-I-O-68	CV19-I-O-62	CV19-I-O-82	CV19-I-O-48	CV19-I-O-90	CV19-I-O-70	CV19-I-O-66	CV19-I-O-69	CV19-I-O-63	CV19-I-O-C-3	CV19-I-O-100
[truncated: 438 more rows]
[truncated: 23 more columns]
