# Supplementary material for: Epigenetic and transcriptomic reprogramming in monocytes of severe COVID-19 patients reflects alterations in myeloid differentiation and the influence of inflammatory cytokines
Source: Genome Med. 2022 Nov 29;14:134. doi: 10.1186/s13073-022-01137-4 (PMC9706884; doi:10.1186/s13073-022-01137-4)
Supplement: Supplementary file 7 — Additional file 7: Table S5. List of hypermethylated and hypomethylated CpGs related to SOFA (rho < 0.4/ rho > 0.4 and p < 0.01). [file 13073_2022_1137_MOESM7_ESM.xlsx]

## Sheet: Hyper-
Table S5. List of hypermethylated and hypomethylated CpGs related to SOFA (rho < 0.4/ rho > 0.4 and p < 0.01).
CpG	Chr	Start	End	Annotation	Detailed Annotation	Distance to TSS
cg24594305	chr17	70054036	70054536	promoter-TSS (NR_110877)	promoter-TSS (NR_110877)	-411
cg09264906	chr11	57424731	57425231	promoter-TSS (NM_001142597)	promoter-TSS (NM_001142597)	-235
cg14362920	chr7	157332126	157332626	3' UTR (NM_002847, exon 23 of 23)	3' UTR (NM_002847, exon 23 of 23)	34738
cg20873619	chr2	132140167	132140667	Intergenic	Intergenic	-18686
cg25309891	chr16	16315215	16315715	exon (NM_001079528, exon 2 of 2)	exon (NM_001079528, exon 2 of 2)	1863
cg26189965	chr1	71083228	71083728	Intergenic	L1MEf|LINE|L1	-88658
cg03910767	chr1	110626727	110627227	intron (NR_126382, intron 1 of 3)	CpG	1667
cg04419012	chr16	66835368	66835868	promoter-TSS (NM_001136505)	promoter-TSS (NM_001136505)	-95
cg10565702	chr7	134429931	134430431	Intergenic	Intergenic	-34204
cg09342325	chr2	220371449	220371949	TTS (NM_013335)	TTS (NM_013335)	-7193
cg14688178	chr4	69976156	69976656	intron (NM_001074, intron 5 of 5)	L1ME3A|LINE|L1	14214
cg06770878	chr2	105372015	105372515	intron (NR_038231, intron 1 of 3)	intron (NR_038231, intron 1 of 3)	1912
cg23779992	chr15	43213107	43213607	promoter-TSS (NM_173500)	promoter-TSS (NM_173500)	-381
cg16594299	chr1	40323804	40324304	intron (NR_132415, intron 1 of 10)	MIR|SINE|MIR	25122
cg20510684	chr6	85042413	85042913	Intergenic	L1MEe|LINE|L1	-105302
cg06332314	chr16	29298058	29298558	Intergenic	Intergenic	-15300
cg07814910	chr2	9563415	9563915	promoter-TSS (NM_001319068)	promoter-TSS (NM_001319068)	-1
cg11811303	chr2	74734465	74734965	exon (NM_032673, exon 1 of 9)	exon (NM_032673, exon 1 of 9)	107
cg05896524	chr21	47604404	47604904	promoter-TSS (NM_032261)	promoter-TSS (NM_032261)	-281
cg13026488	chr4	22714125	22714625	intron (NR_102356, intron 1 of 2)	intron (NR_102356, intron 1 of 2)	-1337
cg12022895	chr7	149570742	149571242	promoter-TSS (NM_001367794)	promoter-TSS (NM_001367794)	-41
cg07136934	chr3	127081137	127081637	intron (NR_110147, intron 1 of 4)	intron (NR_110147, intron 1 of 4)	28126
cg00550274	chr14	20785569	20786069	intron (NM_021178, intron 4 of 6)	intron (NM_021178, intron 4 of 6)	5666
cg09687563	chr2	234209463	234209963	Intergenic	Intergenic	-6749
cg04144108	chr15	43632251	43632751	exon (NM_001324364, exon 7 of 11)	exon (NM_001324364, exon 7 of 11)	9631
cg06884384	chr10	74068336	74068836	Intergenic	Intergenic	34904
cg02177444	chr2	216795697	216796197	Intergenic	Intergenic	82327
cg06657823	chr9	138711686	138712186	intron (NM_015447, intron 11 of 16)	Tigger3a|DNA|TcMar-Tigger	87456
cg27086941	chr21	23122628	23123128	intron (NR_109958, intron 2 of 4)	intron (NR_109958, intron 2 of 4)	3573
cg00799353	chr3	186524115	186524615	promoter-TSS (NM_002916)	promoter-TSS (NM_002916)	-94
cg21354800	chr19	38209915	38210415	promoter-TSS (NM_001172677)	promoter-TSS (NM_001172677)	-76
cg14933152	chr14	96554723	96555223	3' UTR (NM_001289139, exon 3 of 3)	3' UTR (NM_001289139, exon 3 of 3)	49274
cg05014196	chr20	2759290	2759790	Intergenic	L1MB4|LINE|L1	21733
cg17757825	chr7	2125321	2125821	intron (NM_001304523, intron 10 of 17)	L1MB8|LINE|L1	3116
cg04931685	chr5	179015217	179015717	intron (NM_001040452, intron 8 of 17)	intron (NM_001040452, intron 8 of 17)	15275
cg13487553	chr9	131486270	131486770	promoter-TSS (NM_001318016)	promoter-TSS (NM_001318016)	-114
cg24922059	chr2	231728773	231729273	promoter-TSS (NM_001012516)	promoter-TSS (NM_001012516)	123
cg22993707	chr3	11888090	11888590	promoter-TSS (NR_158714)	promoter-TSS (NR_158714)	19
cg02062018	chr2	69736218	69736718	exon (NM_014911, exon 14 of 22)	exon (NM_014911, exon 14 of 22)	10835
cg03680150	chr12	4757951	4758451	promoter-TSS (NM_005002)	promoter-TSS (NM_005002)	12
cg26054130	chr11	129900695	129901195	Intergenic	Intergenic	-28215
cg07900968	chr19	36909076	36909576	intron (NM_133466, intron 1 of 4)	CpG	220
cg26158863	chr11	9492379	9492879	intron (NM_003442, intron 1 of 15)	intron (NM_003442, intron 1 of 15)	10070
cg17160666	chr10	8544753	8545253	Intergenic	Intergenic	91351
cg01423820	chr14	77228440	77228940	5' UTR (NM_014909, exon 1 of 7)	5' UTR (NM_014909, exon 1 of 7)	879
cg13555855	chr10	118928260	118928760	promoter-TSS (NR_121651)	promoter-TSS (NR_121651)	56
cg07028284	chr17	4871031	4871531	promoter-TSS (NM_004890)	promoter-TSS (NM_004890)	-169
cg24492744	chr3	159355736	159356236	intron (NM_001197108, intron 1 of 6)	MIR3|SINE|MIR	130415
cg09150075	chr4	164087936	164088436	promoter-TSS (NM_001128931)	promoter-TSS (NM_001128931)	-144
cg01548188	chr16	2038681	2039181	Intergenic	Intergenic	-1040
cg25373063	chr1	150265944	150266444	promoter-TSS (NM_018997)	promoter-TSS (NM_018997)	-68
cg06403293	chr16	12843616	12844116	intron (NM_018340, intron 2 of 3)	Tigger1|DNA|TcMar-Tigger	29688
cg11299476	chr6	169558646	169559146	intron (NR_132623, intron 1 of 1)	intron (NR_132623, intron 1 of 1)	3500
cg25639601	chr4	157695473	157695973	intron (NM_016205, intron 3 of 5)	intron (NM_016205, intron 3 of 5)	197228
cg10379176	chr16	20648360	20648860	intron (NM_052956, intron 8 of 12)	intron (NM_052956, intron 8 of 12)	53968
cg06745783	chr7	151048972	151049472	intron (NM_001363529, intron 4 of 14)	intron (NM_001363529, intron 4 of 14)	10324
cg09602408	chr12	49170081	49170581	exon (NM_015270, exon 7 of 22)	exon (NM_015270, exon 7 of 22)	-4511
cg08120511	chr13	19411934	19412434	intron (NR_138091, intron 12 of 21)	intron (NR_138091, intron 12 of 21)	33923
cg21855830	chr2	127963239	127963739	promoter-TSS (NM_001001665)	promoter-TSS (NM_001001665)	-146
cg04232992	chr10	73847980	73848480	promoter-TSS (NM_001244950)	promoter-TSS (NM_001244950)	79
cg25214187	chr11	134285722	134286222	Intergenic	Intergenic	-3836
cg01116453	chr16	50777714	50778214	intron (NM_001042355, intron 2 of 17)	L2a|LINE|L2	1748
cg18154642	chr2	3391705	3392205	exon (NM_001321102, exon 2 of 12)	exon (NM_001321102, exon 2 of 12)	8490
cg23609375	chr14	64319056	64319556	promoter-TSS (NM_182914)	promoter-TSS (NM_182914)	-377
cg02239125	chr14	99946153	99946653	intron (NM_032233, intron 1 of 12)	CpG	793
cg18741744	chr15	22691494	22691994	Intergenic	Intergenic	-16503
cg23087396	chr4	148745285	148745785	intron (NM_024605, intron 3 of 22)	intron (NM_024605, intron 3 of 22)	41789
cg21041640	chr5	98239854	98240354	intron (NR_157079, intron 3 of 34)	intron (NR_157079, intron 3 of 34)	22134
cg09027685	chr8	143782618	143783118	TTS (NR_038925)	TTS (NR_038925)	1339
cg04883293	chr3	84918976	84919476	promoter-TSS (NR_033860)	promoter-TSS (NR_033860)	-500
cg05840629	chr15	51915641	51916141	promoter-TSS (NM_001174117)	promoter-TSS (NM_001174117)	-923
cg06470246	chr17	60218198	60218698	Intergenic	MER48|LTR|ERV1	-75809
cg24476722	chr2	85111149	85111649	Intergenic	Intergenic	-3191
cg22560526	chr2	114813800	114814300	Intergenic	Intergenic	-76489
cg20597799	chr17	7199812	7200312	Intergenic	Intergenic	-2104
cg15595283	chr10	17432336	17432836	non-coding (NR_144322, exon 3 of 7)	non-coding (NR_144322, exon 3 of 7)	3651
cg01953152	chr1	155658683	155659183	promoter-TSS (NM_001198906)	promoter-TSS (NM_001198906)	48
cg15066463	chr2	11606231	11606731	promoter-TSS (NM_001278275)	promoter-TSS (NM_001278275)	-178
cg22925523	chr6	74079069	74079569	intron (NM_001080507, intron 1 of 2)	intron (NM_001080507, intron 1 of 2)	196
cg14363096	chr9	130575541	130576041	non-coding (NR_110170, exon 15 of 15)	non-coding (NR_110170, exon 15 of 15)	-2554
cg19262005	chr15	65902791	65903291	promoter-TSS (NM_001301033)	promoter-TSS (NM_001301033)	428
cg06880102	chr4	137333776	137334276	Intergenic	Intergenic	-499191
cg20489724	chr8	48566068	48566568	promoter-TSS (NM_001352959)	promoter-TSS (NM_001352959)	-332
cg03198213	chr4	182603119	182603619	Intergenic	Intergenic	147757
cg14181345	chr9	37649167	37649667	intron (NM_001371224, intron 2 of 16)	intron (NM_001371224, intron 2 of 16)	-1534
cg14429345	chr10	1570168	1570668	intron (NR_033387, intron 1 of 1)	intron (NR_033387, intron 1 of 1)	1593
cg04364728	chr1	845560	846060	Intergenic	CpG	9262
cg13407881	chr13	31377081	31377581	promoter-TSS (NR_047012)	promoter-TSS (NR_047012)	-12
cg13881108	chr7	55073182	55073682	Intergenic	CpG	-13278
cg15262365	chr15	26359631	26360131	Intergenic	L1M5|LINE|L1	-1079
cg13903848	chr2	167040777	167041277	intron (NR_110260, intron 3 of 11)	intron (NR_110260, intron 3 of 11)	-35356
cg11816739	chr17	42926617	42927117	TTS (NM_001258353)	TTS (NM_001258353)	1616
cg05253326	chr16	67850366	67850866	intron (NM_001288994, intron 2 of 10)	intron (NM_001288994, intron 2 of 10)	9824
cg04048250	chr4	788889	789389	intron (NM_006651, intron 2 of 3)	CpG	-13503
cg15952911	chr13	109480296	109480796	intron (NM_015011, intron 9 of 34)	intron (NM_015011, intron 9 of 34)	198587
cg06314702	chr11	104500816	104501316	Intergenic	Intergenic	-21036
cg01089070	chr13	114936922	114937422	Intergenic	MER57-int|LTR|ERV1	-39074
cg04576568	chr2	220377572	220378072	Intergenic	CpG	-1070
cg19816107	chr7	33101689	33102189	intron (NM_001002009, intron 1 of 9)	CpG	449
cg24758077	chr5	14461212	14461712	intron (NR_134469, intron 35 of 56)	CpG	-2630
cg00092736	chr2	239017803	239018303	intron (NM_194312, intron 4 of 8)	intron (NM_194312, intron 4 of 8)	9072
cg25945449	chr22	41185165	41185665	intron (NR_104235, intron 5 of 10)	CpG	24547
cg14980165	chr11	61956273	61956773	Intergenic	MER5B|DNA|hAT-Charlie	-1165
cg10054297	chr9	32333736	32334236	Intergenic	Intergenic	-50615
cg26739829	chr10	91405732	91406232	promoter-TSS (NM_148977)	promoter-TSS (NM_148977)	-653
cg08766283	chr4	118497004	118497504	intron (NR_125757, intron 2 of 3)	intron (NR_125757, intron 2 of 3)	147700
cg12209487	chr3	133497255	133497755	3' UTR (NM_001354704, exon 16 of 16)	3' UTR (NM_001354704, exon 16 of 16)	-5362
cg10785505	chr6	167070178	167070678	intron (NM_001006932, intron 2 of 21)	intron (NM_001006932, intron 2 of 21)	-29689
cg14173969	chr17	72541682	72542182	5' UTR (NM_006678, exon 1 of 4)	5' UTR (NM_006678, exon 1 of 4)	322
cg21890820	chr11	65308395	65308895	exon (NM_021070, exon 20 of 27)	exon (NM_021070, exon 20 of 27)	16091
cg23324939	chr21	45331512	45332012	intron (NM_001369881, intron 2 of 9)	intron (NM_001369881, intron 2 of 9)	-4907
cg12934320	chr11	7472395	7472895	intron (NR_103855, intron 3 of 4)	intron (NR_103855, intron 3 of 4)	14421
cg16776524	chr16	19420495	19420995	Intergenic	L1MB2|LINE|L1	-1116
cg02487823	chr3	197440201	197440701	intron (NM_001346873, intron 2 of 21)	L2|LINE|L2	23324
cg10985347	chr2	127963262	127963762	promoter-TSS (NM_001001665)	promoter-TSS (NM_001001665)	-169
cg00593070	chr12	28331812	28332312	Intergenic	MLT1J|LTR|ERVL-MaLR	-11327
cg23687103	chr1	12079652	12080152	intron (NM_021933, intron 1 of 9)	CpG	347
cg02003624	chr2	128848959	128849459	intron (NR_027671, intron 1 of 40)	CpG	435
cg03629303	chr1	7238748	7239248	intron (NM_001349609, intron 4 of 22)	intron (NM_001349609, intron 4 of 22)	210816
cg18387198	chr7	157949017	157949517	intron (NM_001308268, intron 6 of 22)	intron (NM_001308268, intron 6 of 22)	301990
cg27598794	chr2	99181134	99181634	intron (NM_001351428, intron 19 of 24)	intron (NM_001351428, intron 19 of 24)	43591
cg21061071	chr4	187621722	187622222	intron (NM_005245, intron 2 of 26)	MIR|SINE|MIR	23038
cg10373645	chr2	74007015	74007515	promoter-TSS (NM_003584)	promoter-TSS (NM_003584)	19
cg08522143	chr19	19843974	19844474	promoter-TSS (NM_021030)	promoter-TSS (NM_021030)	-303
cg10620475	chr4	94693243	94693743	exon (NM_001286838, exon 15 of 15)	exon (NM_001286838, exon 15 of 15)	-56411
cg04356848	chr3	11942111	11942611	Intergenic	Intergenic	-54002
cg21163969	chr13	113425048	113425548	intron (NM_015205, intron 1 of 29)	intron (NM_015205, intron 1 of 29)	-16253
cg08954783	chr2	217860267	217860767	Intergenic	Intergenic	125022
cg08862818	chr16	31470324	31470824	5' UTR (NM_001105247, exon 1 of 6)	5' UTR (NM_001105247, exon 1 of 6)	257
cg10051949	chr17	58241942	58242442	intron (NR_137422, intron 8 of 11)	intron (NR_137422, intron 8 of 11)	14858
cg10554896	chr2	102628609	102629109	intron (NR_048564, intron 3 of 8)	intron (NR_048564, intron 3 of 8)	13436
cg24913365	chr10	13553730	13554230	intron (NM_001370075, intron 1 of 8)	intron (NM_001370075, intron 1 of 8)	-9004
cg11813658	chr14	87370642	87371142	Intergenic	Intergenic	-1230
cg12253571	chr8	8282782	8283282	Intergenic	AluSq2|SINE|Alu	-39083
cg13493265	chr14	97129517	97130017	Intergenic	Intergenic	-77761
cg25666611	chr4	1368284	1368784	intron (NM_001317935, intron 8 of 13)	intron (NM_001317935, intron 8 of 13)	27190
cg03776651	chr11	74869985	74870485	promoter-TSS (NM_001145211)	promoter-TSS (NM_001145211)	-642
cg18660976	chr5	162887289	162887789	promoter-TSS (NR_138426)	promoter-TSS (NR_138426)	-99
cg08637164	chr7	95936301	95936801	intron (NM_001160210, intron 1 of 17)	L1MC5|LINE|L1	14859
cg22301896	chr21	21271966	21272466	promoter-TSS (NR_146910)	promoter-TSS (NR_146910)	-147
cg15937259	chr1	31198190	31198690	intron (NR_034182, intron 2 of 3)	L2b|LINE|L2	-2008
cg12983907	chr5	68330873	68331373	Intergenic	L1MC4a|LINE|L1	-5369
cg18249580	chr8	65281246	65281746	promoter-TSS (NR_125826)	promoter-TSS (NR_125826)	-381
cg10908869	chr6	80620972	80621472	Intergenic	LTR67B|LTR|ERVL	36048
cg11690885	chr6	56973734	56974234	3' UTR (NM_001257273, exon 4 of 4)	3' UTR (NM_001257273, exon 4 of 4)	18998
cg08178078	chr4	1350295	1350795	intron (NM_001317935, intron 7 of 13)	intron (NM_001317935, intron 7 of 13)	9201
cg20895818	chr1	169763958	169764458	promoter-TSS (NM_001366773)	promoter-TSS (NM_001366773)	27
cg01677246	chr5	106624583	106625083	Intergenic	L2c|LINE|L2	-278118
cg05089849	chr4	126365990	126366490	intron (NM_024582, intron 7 of 16)	intron (NM_024582, intron 7 of 16)	-62174
cg00815649	chr10	865337	865837	intron (NM_015155, intron 14 of 17)	intron (NM_015155, intron 14 of 17)	112058
cg27579984	chr12	49454556	49455056	Intergenic	Intergenic	-5699
cg05364750	chr7	106301410	106301910	promoter-TSS (NM_175884)	promoter-TSS (NM_175884)	-56
cg08072171	chr6	168378378	168378878	Intergenic	L2a|LINE|L2	-1009
cg00153306	chr3	46741242	46741742	intron (NM_001370525, intron 2 of 4)	intron (NM_001370525, intron 2 of 4)	-1331
cg03398481	chr15	81666421	81666921	promoter-TSS (NM_001080532)	promoter-TSS (NM_001080532)	-117
cg25110126	chr1	46998961	46999461	5' UTR (NM_001357063, exon 3 of 3)	5' UTR (NM_001357063, exon 3 of 3)	1976
cg09651708	chr5	97676665	97677165	Intergenic	Intergenic	-179972
cg22279692	chr10	102777648	102778148	exon (NM_001351044, exon 9 of 10)	exon (NM_001351044, exon 9 of 10)	12988
cg24629511	chr20	10368378	10368878	Intergenic	Intergenic	43945
cg25873335	chr4	52708801	52709301	promoter-TSS (NM_001287757)	promoter-TSS (NM_001287757)	-115
cg11448883	chr7	138603412	138603912	exon (NM_020910, exon 2 of 20)	exon (NM_020910, exon 2 of 20)	62473
cg02987368	chr8	1605296	1605796	intron (NM_001346810, intron 8 of 14)	intron (NM_001346810, intron 8 of 14)	-35716
cg06459070	chr15	83331191	83331691	promoter-TSS (NM_001348441)	promoter-TSS (NM_001348441)	-14
cg05155047	chr5	168469	168969	intron (NM_052909, intron 13 of 19)	intron (NM_052909, intron 13 of 19)	-22891
cg25230549	chr15	25426808	25427308	promoter-TSS (NR_003299)	promoter-TSS (NR_003299)	-474
cg04708585	chr18	67136895	67137395	promoter-TSS (NR_134579)	promoter-TSS (NR_134579)	-22
cg12268280	chr14	94578921	94579421	intron (NM_001130080, intron 2 of 4)	intron (NM_001130080, intron 2 of 4)	2010
cg19921642	chr22	37685247	37685747	intron (NM_013385, intron 1 of 12)	ERV3-16A3_I-int|LTR|ERVL	6948
cg04436415	chr19	51820728	51821228	intron (NM_001101372, intron 1 of 7)	intron (NM_001101372, intron 1 of 7)	5876
cg18161890	chr12	52995000	52995500	promoter-TSS (NM_080747)	promoter-TSS (NM_080747)	-3
cg02977157	chr20	13765514	13766014	promoter-TSS (NR_147983)	promoter-TSS (NR_147983)	90
cg22833170	chr19	36399142	36399642	promoter-TSS (NM_003332)	promoter-TSS (NM_003332)	-181
cg27084215	chr7	26905539	26906039	Intergenic	Tigger1|DNA|TcMar-Tigger	-1580
cg22513805	chr5	168335277	168335777	intron (NM_001271946, intron 4 of 35)	intron (NM_001271946, intron 4 of 35)	-104705
cg02578187	chr1	181142817	181143317	promoter-TSS (NR_125966)	promoter-TSS (NR_125966)	-553
cg10846321	chr2	217442872	217443372	Intergenic	MLT1H|LTR|ERVL-MaLR	28539
cg12180893	chr14	23794210	23794710	exon (NM_001360552, exon 6 of 6)	exon (NM_001360552, exon 6 of 6)	3245
cg06694428	chr14	65746721	65747221	Intergenic	CpG	54930
cg12992689	chr12	121015104	121015604	TTS (NM_001330474)	TTS (NM_001330474)	3847
cg27142901	chr17	64837676	64838176	intron (NM_145811, intron 1 of 5)	L2c|LINE|L2	6691
cg07620621	chr16	49718300	49718800	intron (NM_001271620, intron 3 of 7)	intron (NM_001271620, intron 3 of 7)	-20315
cg15635600	chr21	45681584	45682084	promoter-TSS (NM_013369)	promoter-TSS (NM_013369)	-54
cg25744181	chr1	231663969	231664469	promoter-TSS (NR_028399)	promoter-TSS (NR_028399)	-180
cg25571414	chr4	25659322	25659822	intron (NM_001177999, intron 1 of 12)	intron (NM_001177999, intron 1 of 12)	1486
cg18042229	chr2	219922479	219922979	TTS (NR_036081)	TTS (NR_036081)	743
cg10129414	chr2	11886353	11886853	promoter-TSS (NM_001349204)	promoter-TSS (NM_001349204)	-155
cg18231162	chr1	43322827	43323327	promoter-TSS (NR_104171)	promoter-TSS (NR_104171)	-216
cg00090091	chr13	107036491	107036991	Intergenic	Intergenic	7829
cg19049860	chr6	53040017	53040517	Intergenic	L3|LINE|CR1	-26628
cg19187018	chr17	33906726	33907226	Intergenic	MLT1N2|LTR|ERVL-MaLR	-1386
cg04674081	chr11	63741769	63742269	promoter-TSS (NM_004074)	promoter-TSS (NM_004074)	-73
cg10121601	chr1	47697876	47698376	promoter-TSS (NM_001290405)	promoter-TSS (NM_001290405)	-119
cg13051969	chr2	171783368	171783868	Intergenic	Intergenic	-1369
cg23718301	chr22	30903161	30903661	Intergenic	MER33|DNA|hAT-Charlie	-1729
cg23669186	chr3	122399170	122399670	promoter-TSS (NM_017554)	promoter-TSS (NM_017554)	-266
cg26887632	chr2	208031524	208032024	promoter-TSS (NR_073108)	promoter-TSS (NR_073108)	-194
cg15170715	chr2	27308627	27309127	promoter-TSS (NM_006488)	promoter-TSS (NM_006488)	-763
cg05385652	chr8	86374887	86375387	promoter-TSS (NM_001293675)	promoter-TSS (NM_001293675)	146
cg13666471	chr1	44249236	44249736	intron (NM_001270463, intron 2 of 7)	intron (NM_001270463, intron 2 of 7)	-54808
cg01190915	chr16	56642511	56643011	intron (NM_005953, intron 1 of 2)	intron (NM_005953, intron 1 of 2)	265
cg10854065	chr8	143236611	143237111	Intergenic	Intergenic	-20839
cg17418298	chr5	14305251	14305751	intron (NR_134469, intron 8 of 56)	intron (NR_134469, intron 8 of 56)	-158591
cg25924840	chr17	78388270	78388770	promoter-TSS (NM_001164638)	promoter-TSS (NM_001164638)	-447
cg00934626	chr13	26037525	26038025	intron (NM_016529, intron 1 of 36)	intron (NM_016529, intron 1 of 36)	-5137
cg08260014	chr1	38591653	38592153	Intergenic	Intergenic	37000
cg06418282	chr8	90913275	90913775	promoter-TSS (NM_004337)	promoter-TSS (NM_004337)	-571
cg19832172	chr22	39916124	39916624	promoter-TSS (NM_001675)	promoter-TSS (NM_001675)	-190
cg18239763	chr12	49525292	49525792	promoter-TSS (NM_006082)	promoter-TSS (NM_006082)	-364
cg07321776	chr21	35831778	35832278	promoter-TSS (NM_001127669)	promoter-TSS (NM_001127669)	-86
cg21525946	chr5	167022603	167023103	intron (NM_001368145, intron 1 of 26)	intron (NM_001368145, intron 1 of 26)	22189
cg12798492	chr10	3627643	3628143	intron (NR_131187, intron 1 of 1)	intron (NR_131187, intron 1 of 1)	-82863
cg09726342	chr3	149335879	149336379	intron (NM_015472, intron 2 of 6)	intron (NM_015472, intron 2 of 6)	39683
cg08226747	chr6	31648400	31648900	promoter-TSS (NM_025262)	promoter-TSS (NM_025262)	-500
cg00404862	chr9	6873772	6874272	intron (NR_148680, intron 5 of 21)	Tigger1|DNA|TcMar-Tigger	116672
cg01646610	chr19	19976534	19977034	promoter-TSS (NM_021047)	promoter-TSS (NM_021047)	93
cg25619607	chr18	22006485	22006985	exon (NM_018439, exon 1 of 11)	exon (NM_018439, exon 1 of 11)	101
cg18406010	chr14	51137376	51137876	Intergenic	AluSx1|SINE|Alu	-2602
cg00529910	chr16	89822043	89822543	intron (NM_000135, intron 30 of 42)	intron (NM_000135, intron 30 of 42)	34348
cg16619745	chr18	49251217	49251717	Intergenic	Intergenic	333055
cg20454575	chr9	131084573	131085073	promoter-TSS (NM_001305942)	promoter-TSS (NM_001305942)	-97
cg16549684	chr7	95953684	95954184	Intergenic	Intergenic	-2475
cg03294124	chr2	219536754	219537254	promoter-TSS (NM_022453)	promoter-TSS (NM_022453)	-37
cg17056413	chr6	157514730	157515230	intron (NM_001363725, intron 13 of 17)	MLT1H2|LTR|ERVL-MaLR	157419
cg02499409	chr6	168956168	168956668	intron (NM_001166412, intron 7 of 12)	CpG	114554
cg24871543	chr2	151854488	151854988	Intergenic	Intergenic	263639
cg15122841	chr2	240181642	240182142	intron (NM_006037, intron 2 of 26)	intron (NM_006037, intron 2 of 26)	-45265
cg11349556	chr18	7229422	7229922	Intergenic	MLT1B|LTR|ERVL-MaLR	-1430
cg08598383	chr12	99174938	99175438	intron (NM_001352216, intron 5 of 8)	intron (NM_001352216, intron 5 of 8)	113364
cg21699124	chr17	49413820	49414320	promoter-TSS (NR_122104)	promoter-TSS (NR_122104)	-6
cg10575320	chr2	27651137	27651637	promoter-TSS (NM_001321358)	promoter-TSS (NM_001321358)	-111
cg22023797	chr6	32163302	32163802	promoter-TSS (NM_022107).6	promoter-TSS (NM_022107).6	-252
cg27624408	chr20	57119314	57119814	intron (NR_034147, intron 5 of 6)	intron (NR_034147, intron 5 of 6)	-29109
cg13647309	chr5	68473370	68473870	3' UTR (NM_001354844, exon 8 of 8)	3' UTR (NM_001354844, exon 8 of 8)	10643
cg23033870	chr11	113577278	113577778	promoter-TSS (NM_001288751)	promoter-TSS (NM_001288751)	-433
cg08686879	chr5	131409384	131409884	exon (NM_000758, exon 1 of 4)	exon (NM_000758, exon 1 of 4)	152
cg11518550	chr11	13029472	13029972	Intergenic	L2c|LINE|L2	-1141
cg17081867	chr1	19767846	19768346	intron (NM_001206540, intron 1 of 9)	intron (NM_001206540, intron 1 of 9)	42693
cg06510711	chr12	123849422	123849922	promoter-TSS (NM_001167856)	promoter-TSS (NM_001167856)	177
cg20240154	chr6	31464730	31465230	promoter-TSS (NM_005931)	promoter-TSS (NM_005931)	-942
cg03023257	chr11	45274736	45275236	intron (NM_001247987, intron 5 of 7)	intron (NM_001247987, intron 5 of 7)	32906
cg20190133	chr2	217405218	217405718	Intergenic	L2c|LINE|L2	41901
cg26384993	chr14	73279208	73279708	intron (NM_012074, intron 1 of 9)	intron (NM_012074, intron 1 of 9)	79899
cg24567421	chr3	11745933	11746433	intron (NM_014667, intron 1 of 5)	MER103C|DNA|hAT-Charlie	15830
cg16153601	chr8	61031480	61031980	Intergenic	Intergenic	162229
cg13494191	chr3	57261574	57262074	promoter-TSS (NM_012096)	promoter-TSS (NM_012096)	67
cg13158291	chr2	136634006	136634506	promoter-TSS (NM_005915)	promoter-TSS (NM_005915)	-243
cg23874615	chr12	76425354	76425854	promoter-TSS (NM_007350)	promoter-TSS (NM_007350)	-48
cg21522303	chr17	74581081	74581581	intron (NM_006456, intron 1 of 8)	CpG	611
cg26129677	chr11	45714526	45715026	Intergenic	Intergenic	-1450
cg03726529	chr12	4511401	4511901	Intergenic	Intergenic	-22773
cg06929449	chr16	199164	199664	Intergenic	Intergenic	-3229
cg27532758	chr8	7812491	7812991	non-coding (NR_027424, exon 1 of 7)	non-coding (NR_027424, exon 1 of 7)	206
cg07051419	chr4	39653935	39654435	Intergenic	AluJr4|SINE|Alu	-13700
cg08733960	chr6	52528998	52529498	promoter-TSS (NR_024403)	promoter-TSS (NR_024403)	49
cg17942960	chr11	34229720	34230220	intron (NM_145804, intron 1 of 16)	intron (NM_145804, intron 1 of 16)	102794
cg22608108	chr17	74625033	74625533	exon (NM_001289107, exon 3 of 10)	exon (NM_001289107, exon 3 of 10)	14556
cg14758624	chr10	46116317	46116817	intron (NM_174890, intron 8 of 9)	intron (NM_174890, intron 8 of 9)	-26213
cg03641255	chr22	44620033	44620533	Intergenic	Intergenic	43478
cg21587472	chr19	11705280	11705780	Intergenic	LTR24B|LTR|ERV1	-2768
cg08898866	chr17	13941013	13941513	intron (NR_049718, intron 1 of 2)	L1MC5|LINE|L1	13448
cg07716486	chr5	60140090	60140590	promoter-TSS (NM_001297618)	promoter-TSS (NM_001297618)	-239
cg15934248	chr2	86332499	86332999	promoter-TSS (NM_017952)	promoter-TSS (NM_017952)	260
cg16436473	chr7	55812710	55813210	Intergenic	Intergenic	-40700
cg15889767	chr8	133745653	133746153	intron (NM_144649, intron 5 of 9)	intron (NM_144649, intron 5 of 9)	26925
cg00020720	chr1	84972232	84972732	promoter-TSS (NM_005274)	promoter-TSS (NM_005274)	-218
cg12694058	chr1	3354217	3354717	3' UTR (NM_022114, exon 17 of 17)	3' UTR (NM_022114, exon 17 of 17)	-16762
cg16740157	chr6	158705797	158706297	Intergenic	Intergenic	-27450
cg22681218	chr19	14636581	14637081	intron (NM_001313964, intron 2 of 3)	intron (NM_001313964, intron 2 of 3)	3303
cg11036160	chr11	29539539	29540039	Intergenic	Intergenic	-76171
cg15056189	chr12	49176178	49176678	exon (NM_015270, exon 2 of 22)	exon (NM_015270, exon 2 of 22)	6444
cg04455869	chr5	7663603	7664103	intron (NM_020546, intron 4 of 24)	intron (NM_020546, intron 4 of 24)	187393
cg03531673	chr1	73240637	73241137	Intergenic	L2a|LINE|L2	-492665
cg08717055	chr5	55777220	55777720	non-coding (NR_104664, exon 1 of 5)	non-coding (NR_104664, exon 1 of 5)	126
cg06341839	chr22	43045280	43045780	promoter-TSS (NM_000398)	promoter-TSS (NM_000398)	-132
cg27182293	chr19	53238242	53238742	promoter-TSS (NM_001161499)	promoter-TSS (NM_001161499)	-185
cg15718162	chr19	47551259	47551759	intron (NM_017854, intron 1 of 2)	CpG	373
cg26792762	chr7	140898312	140898812	intron (NM_001195278, intron 1 of 3)	intron (NM_001195278, intron 1 of 3)	124698
cg14689953	chr4	91048573	91049073	5' UTR (NM_001145065, exon 1 of 11)	5' UTR (NM_001145065, exon 1 of 11)	139
cg22357164	chr17	78236867	78237367	intron (NM_001256071, intron 1 of 67)	intron (NM_001256071, intron 1 of 67)	2466
cg06598597	chr17	57297372	57297872	promoter-TSS (NM_001165993)	promoter-TSS (NM_001165993)	-250
cg09535952	chr6	164769438	164769938	Intergenic	Intergenic	465864
cg21214294	chr7	68896875	68897375	Intergenic	Intergenic	165485
cg10547005	chr11	73372426	73372926	3' UTR (NM_021200, exon 8 of 8)	3' UTR (NM_021200, exon 8 of 8)	12718
cg25186211	chr9	124921315	124921815	promoter-TSS (NM_198469)	promoter-TSS (NM_198469)	493
cg24167624	chr1	161993436	161993936	5' UTR (NM_015441, exon 1 of 8)	5' UTR (NM_015441, exon 1 of 8)	569
cg16361915	chr1	6131935	6132435	intron (NM_001199862, intron 2 of 15)	intron (NM_001199862, intron 2 of 15)	26237
cg12105941	chr11	133657216	133657716	intron (NR_120444, intron 2 of 2)	intron (NR_120444, intron 2 of 2)	22805
cg10917757	chr1	207032260	207032760	Intergenic	Intergenic	-6644
cg14535332	chr21	35831704	35832204	promoter-TSS (NM_001127669)	promoter-TSS (NM_001127669)	-12
cg18430285	chr21	42802274	42802774	5' UTR (NM_002462, exon 4 of 17)	5' UTR (NM_002462, exon 4 of 17)	-1453
cg24031228	chr19	39514935	39515435	3' UTR (NM_178820, exon 6 of 6)	3' UTR (NM_178820, exon 6 of 6)	8004
cg05957703	chr1	245849412	245849912	exon (NM_018012, exon 12 of 15)	exon (NM_018012, exon 12 of 15)	-451843
cg15486826	chr11	15939637	15940137	Intergenic	Intergenic	51280
cg15337463	chr20	5930713	5931213	promoter-TSS (NM_001281520)	promoter-TSS (NM_001281520)	216
cg04342895	chr12	112846791	112847291	promoter-TSS (NM_001320139)	promoter-TSS (NM_001320139)	48
cg00211631	chr4	54568064	54568564	intron (NR_125918, intron 1 of 2)	L1ME3|LINE|L1	6246
cg00009786	chr20	35904874	35905374	Intergenic	Intergenic	-12934
cg21178208	chr22	18188881	18189381	promoter-TSS (NM_001270733)	promoter-TSS (NM_001270733)	-293
cg25946965	chr21	25582651	25583151	Intergenic	Intergenic	110789
cg12281190	chr19	44528768	44529268	promoter-TSS (NM_001129996)	promoter-TSS (NM_001129996)	-476
cg16764635	chr7	38369731	38370231	Intergenic	Intergenic	-11197
cg17811913	chr1	207080934	207081434	intron (NM_005449, intron 7 of 7)	intron (NM_005449, intron 7 of 7)	10396
cg12185383	chr11	112021178	112021678	intron (NM_001243211, intron 2 of 4)	intron (NM_001243211, intron 2 of 4)	13389
cg11589832	chr10	63729864	63730364	intron (NM_032199, intron 3 of 9)	intron (NM_032199, intron 3 of 9)	68656
cg04509349	chr16	59445776	59446276	Intergenic	Intergenic	343069
cg07279282	chr10	5313026	5313526	promoter-TSS (NR_149060)	promoter-TSS (NR_149060)	-77
cg23281340	chr19	6210668	6211168	3' UTR (NM_005934, exon 12 of 12)	3' UTR (NM_005934, exon 12 of 12)	69068
cg27110569	chr1	178513788	178514288	intron (NR_033186, intron 1 of 2)	intron (NR_033186, intron 1 of 2)	2107
cg00208000	chr1	85638134	85638634	intron (NM_032184, intron 4 of 6)	L1MEc|LINE|L1	28315
cg16644764	chr1	117210026	117210526	promoter-TSS (NM_001007237)	promoter-TSS (NM_001007237)	79
cg00441136	chr20	30864598	30865098	promoter-TSS (NM_004798)	promoter-TSS (NM_004798)	-606
cg10726475	chr3	149375002	149375502	promoter-TSS (NR_040250)	promoter-TSS (NR_040250)	560
cg21686812	chr6	168078661	168079161	intron (NR_117091, intron 1 of 2)	intron (NR_117091, intron 1 of 2)	992
cg04971418	chr5	93954346	93954846	promoter-TSS (NM_173665)	promoter-TSS (NM_173665)	222
cg08448833	chr3	5068481	5068981	Intergenic	Intergenic	-47085
cg19596273	chr10	30723836	30724336	intron (NM_001320961, intron 1 of 7)	intron (NM_001320961, intron 1 of 7)	511
cg02989808	chr1	186325224	186325724	exon (NM_003292, exon 15 of 51)	exon (NM_003292, exon 15 of 51)	18911
cg11124794	chr4	8073709	8074209	promoter-TSS (NM_001286688)	promoter-TSS (NM_001286688)	-244
cg06774612	chr17	7343284	7343784	promoter-TSS (NM_001303460)	promoter-TSS (NM_001303460)	-553
cg00874173	chr7	104660450	104660950	intron (NM_182931, intron 1 of 26)	intron (NM_182931, intron 1 of 26)	6048
cg16062558	chr2	69870854	69871354	promoter-TSS (NM_014911)	promoter-TSS (NM_014911)	164
cg11500870	chr21	36235927	36236427	intron (NM_001754, intron 5 of 8)	intron (NM_001754, intron 5 of 8)	24819
cg27662481	chr2	6110030	6110530	non-coding (NR_026832, exon 2 of 2)	non-coding (NR_026832, exon 2 of 2)	-4514
cg22384832	chr10	133209561	133210061	Intergenic	Intergenic	-99827
cg11554982	chr14	32937695	32938195	intron (NM_004274, intron 2 of 13)	intron (NM_004274, intron 2 of 13)	139441
cg10485633	chr5	63253366	63253866	Intergenic	Intergenic	4503
cg11981328	chr9	138501083	138501583	Intergenic	Intergenic	30053
cg08030047	chr3	179132389	179132889	intron (NM_021629, intron 6 of 9)	intron (NM_021629, intron 6 of 9)	36619
cg17761898	chr6	27782659	27783159	promoter-TSS (NM_021066)	promoter-TSS (NM_021066)	87
cg03562652	chr2	132284779	132285279	promoter-TSS (NM_001349043)	promoter-TSS (NM_001349043)	-219
cg05127966	chr3	38072700	38073200	Intergenic	Intergenic	-1817
cg18797859	chr12	96253069	96253569	promoter-TSS (NR_135014)	promoter-TSS (NR_135014)	589
cg24274600	chr5	95066566	95067066	promoter-TSS (NM_014899)	promoter-TSS (NM_014899)	-224
cg09495855	chr8	10192105	10192605	intron (NM_001199729, intron 6 of 6)	CpG	-139720
cg18057128	chr17	78326307	78326807	non-coding (NR_029376, exon 2 of 2)	non-coding (NR_029376, exon 2 of 2)	-62410
cg11029820	chr19	45456939	45457439	promoter-TSS (NM_001282176)	promoter-TSS (NM_001282176)	-653
cg18043120	chr2	240843160	240843660	intron (NR_136158, intron 9 of 10)	intron (NR_136158, intron 9 of 10)	39101
cg08489197	chr16	68422929	68423429	intron (NM_018667, intron 1 of 8)	intron (NM_018667, intron 1 of 8)	59232
cg15835232	chr17	53342825	53343325	promoter-TSS (NM_001330375)	promoter-TSS (NM_001330375)	-508
cg02799934	chr17	68046599	68047099	promoter-TSS (NR_104129)	promoter-TSS (NR_104129)	-563
cg26979044	chr16	25045302	25045802	Intergenic	AluJo|SINE|Alu	2490
cg08927975	chr3	120120541	120121041	intron (NM_007085, intron 9 of 10)	intron (NM_007085, intron 9 of 10)	-6215
cg13704590	chr21	47604648	47605148	promoter-TSS (NM_032261)	promoter-TSS (NM_032261)	-525
cg26193000	chr6	133285921	133286421	Intergenic	Intergenic	-123048
cg22690626	chr11	16804785	16805285	intron (NM_001329630, intron 25 of 26)	intron (NM_001329630, intron 25 of 26)	44841
cg05681830	chr4	139797332	139797832	intron (NR_133945, intron 2 of 2)	intron (NR_133945, intron 2 of 2)	136218
cg19333992	chr3	125989149	125989649	Intergenic	Intergenic	86852
cg15475080	chr19	40324543	40325043	promoter-TSS (NM_006484)	promoter-TSS (NM_006484)	9
cg01494444	chr13	54521750	54522250	Intergenic	Intergenic	132446
cg12428024	chr15	43648480	43648980	Intergenic	AluY|SINE|Alu	13528
cg17030981	chr4	205272	205772	promoter-TSS (NR_027481)	promoter-TSS (NR_027481)	-867
cg19006507	chr19	58144209	58144709	promoter-TSS (NR_049754)	promoter-TSS (NR_049754)	-76
cg08281610	chr5	3828897	3829397	Intergenic	Intergenic	233201
cg00461005	chr10	35416113	35416613	promoter-TSS (NM_183060)	promoter-TSS (NM_183060)	-22
cg00411948	chr11	133800223	133800723	intron (NM_001277285, intron 11 of 19)	intron (NM_001277285, intron 11 of 19)	26218
cg06247677	chr2	27388200	27388700	Intergenic	LTR10B1|LTR|ERV1	16578
cg13476133	chr7	44185396	44185896	promoter-TSS (NM_001354803)	promoter-TSS (NM_001354803)	97
cg20104234	chr5	127272251	127272751	intron (NM_001317938, intron 6 of 6)	intron (NM_001317938, intron 6 of 6)	146366
cg21055944	chr22	44207918	44208418	promoter-TSS (NM_198856)	promoter-TSS (NM_198856)	17
cg05023116	chr19	56510642	56511142	promoter-TSS (NM_153447)	promoter-TSS (NM_153447)	-200
cg06920136	chr14	21945608	21946108	promoter-TSS (NM_032846)	promoter-TSS (NM_032846)	504
cg21852408	chr11	109293940	109294440	5' UTR (NM_207645, exon 2 of 2)	5' UTR (NM_207645, exon 2 of 2)	1274
cg24614547	chr6	160966349	160966849	intron (NM_005577, intron 32 of 38)	intron (NM_005577, intron 32 of 38)	-34443
cg19875578	chr6	126660922	126661422	promoter-TSS (NR_104462)	promoter-TSS (NR_104462)	-89
cg08871177	chr7	6099515	6100015	promoter-TSS (NM_014413)	promoter-TSS (NM_014413)	-905
cg20141509	chr1	10781181	10781681	intron (NM_001079843, intron 2 of 20)	intron (NM_001079843, intron 2 of 20)	75272
cg25844211	chr1	229761206	229761706	promoter-TSS (NM_001314021)	promoter-TSS (NM_001314021)	338
cg02600494	chr17	73257544	73258044	promoter-TSS (NM_138619)	promoter-TSS (NM_138619)	-107
cg17258551	chr19	18077541	18078041	intron (NM_002248, intron 2 of 10)	CpG	15680
cg19296591	chr7	82580688	82581188	intron (NM_014510, intron 5 of 19)	intron (NM_014510, intron 5 of 19)	211262
cg25275945	chr4	41136072	41136572	intron (NM_173075, intron 2 of 16)	AluY|SINE|Alu	80237
cg24194370	chr5	172784213	172784713	Intergenic	Intergenic	10005
cg24158045	chr2	202707376	202707876	intron (NM_139158, intron 8 of 13)	intron (NM_139158, intron 8 of 13)	36324
cg23480619	chr21	35831621	35832121	promoter-TSS (NM_001127669)	promoter-TSS (NM_001127669)	27
cg00835021	chr16	74748758	74749258	intron (NM_024306, intron 6 of 6)	Charlie5|DNA|hAT-Charlie	-14248
cg04452766	chr6	151475634	151476134	Intergenic	Intergenic	52073
cg15097297	chr5	177882959	177883459	intron (NM_173465, intron 2 of 28)	L1ME4a|LINE|L1	134185
cg21001273	chr1	3445470	3445970	intron (NM_001409, intron 4 of 36)	intron (NM_001409, intron 4 of 36)	31634
cg01939912	chr11	89595453	89595953	non-coding (NR_146921, exon 7 of 7)	non-coding (NR_146921, exon 7 of 7)	9693
cg25683336	chr10	30950055	30950555	Intergenic	Intergenic	-30898
cg06957290	chr8	1279312	1279812	intron (NM_001346810, intron 3 of 14)	intron (NM_001346810, intron 3 of 14)	-28739
cg08870914	chr17	15281038	15281538	Intergenic	Intergenic	-36374
cg10812012	chr12	93018000	93018500	Intergenic	Intergenic	-78369
cg24011522	chr8	16568587	16569087	Intergenic	MLT1L|LTR|ERVL-MaLR	291017
cg15235689	chr3	127225188	127225688	intron (NR_125397, intron 5 of 6)	L1M4b|LINE|L1	31185
cg25262396	chr11	122526061	122526561	promoter-TSS (NM_032873)	promoter-TSS (NM_032873)	-119
cg13507429	chr1	18807300	18807800	exon (NM_152375, exon 1 of 1)	exon (NM_152375, exon 1 of 1)	126
cg18176514	chr15	97014098	97014598	Intergenic	Intergenic	137354
cg22069097	chr3	130181364	130181864	intron (NM_153264, intron 37 of 39)	intron (NM_153264, intron 37 of 39)	-97564
cg01376469	chr22	50634495	50634995	intron (NR_135275, intron 5 of 9)	MER77|LTR|ERVL	-4695
cg02004197	chr7	32995618	32996118	Intergenic	L1P4|LINE|L1	-1148
cg26990667	chr1	15571238	15571738	Intergenic	MSTB1|LTR|ERVL-MaLR	-2233
cg15311822	chr2	9144368	9144868	promoter-TSS (NR_135601)	promoter-TSS (NR_135601)	-805
cg16188038	chr5	16465516	16466016	exon (NM_033414, exon 1 of 6)	exon (NM_033414, exon 1 of 6)	143
cg11152825	chr20	44881199	44881699	intron (NM_021248, intron 1 of 11)	intron (NM_021248, intron 1 of 11)	55688
cg02059710	chr19	13067898	13068398	promoter-TSS (NM_052850)	promoter-TSS (NM_052850)	-111
cg23345065	chr8	125636120	125636620	intron (NM_001363301, intron 3 of 12)	intron (NM_001363301, intron 3 of 12)	85006
cg27048141	chr1	155981803	155982303	intron (NM_003145, intron 4 of 5)	intron (NM_003145, intron 4 of 5)	8689
cg16301858	chr5	41843578	41844078	promoter-TSS (NM_001364303)	promoter-TSS (NM_001364303)	-69
cg03071209	chr2	43823026	43823526	promoter-TSS (NM_001271643)	promoter-TSS (NM_001271643)	-91
cg09664054	chr1	42178847	42179347	intron (NM_024503, intron 1 of 8)	intron (NM_024503, intron 1 of 8)	205496
cg17704449	chr14	30269291	30269791	intron (NM_002742, intron 1 of 17)	intron (NM_002742, intron 1 of 17)	126761
cg04947766	chr7	25165158	25165658	promoter-TSS (NM_018947)	promoter-TSS (NM_018947)	-428
cg18975376	chr10	28967015	28967515	intron (NM_012342, intron 1 of 2)	CpG	815
cg08152198	chr21	46086776	46087276	promoter-TSS (NM_181684)	promoter-TSS (NM_181684)	-182
cg22652552	chr22	23667278	23667778	Intergenic	AluSp|SINE|Alu	-1275
cg20544279	chr8	101037266	101037766	intron (NM_001286692, intron 14 of 27)	intron (NM_001286692, intron 14 of 27)	20706
cg25568439	chr1	31721106	31721606	Intergenic	Intergenic	-8622
cg09521287	chr16	6281279	6281779	intron (NM_018723, intron 1 of 15)	intron (NM_018723, intron 1 of 15)	211825
cg21214455	chr15	72411825	72412325	intron (NM_145204, intron 1 of 1)	AluY|SINE|Alu	1331
cg09615620	chr16	28891020	28891520	promoter-TSS (NR_046287)	promoter-TSS (NR_046287)	-28
cg15851404	chr10	96643299	96643799	Intergenic	L1M2|LINE|L1	-54866
cg26331625	chr1	42127848	42128348	intron (NM_001127714, intron 1 of 7)	CpG	-177744
cg07404106	chr13	114047447	114047947	Intergenic	Intergenic	21011
cg20995913	chr14	62162921	62163421	promoter-TSS (NR_047116)	promoter-TSS (NR_047116)	-630
cg12096447	chr14	105714150	105714650	promoter-TSS (NM_033271)	promoter-TSS (NM_033271)	-178
cg09986564	chr9	131216312	131216812	promoter-TSS (NM_153436)	promoter-TSS (NM_153436)	-872
cg07231984	chr6	109345758	109346258	intron (NM_014454, intron 1 of 9)	MER47B|DNA|TcMar-Tigger	-15250
cg25213718	chr21	25333103	25333603	Intergenic	MER89|LTR|ERV1	360337
cg13651859	chr9	91925999	91926499	promoter-TSS (NR_036108)	promoter-TSS (NR_036108)	139
cg04806585	chr18	49492	49992	promoter-TSS (NM_001358689)	promoter-TSS (NM_001358689)	-185
cg26026567	chr1	2266976	2267476	intron (NM_024848, intron 12 of 13)	intron (NM_024848, intron 12 of 13)	16874
cg20387398	chr14	67862591	67863091	intron (NM_016445, intron 2 of 8)	L3|LINE|CR1	16041
cg04038047	chr5	76433159	76433659	intron (NR_024398, intron 3 of 3)	intron (NR_024398, intron 3 of 3)	-42720
cg09463755	chr3	3221315	3221815	promoter-TSS (NM_016302)	promoter-TSS (NM_016302)	-164
cg08423424	chr2	235897400	235897900	intron (NM_001371305, intron 1 of 5)	intron (NM_001371305, intron 1 of 5)	7632
cg08161685	chr13	44733439	44733939	intron (NM_024058, intron 2 of 2)	intron (NM_024058, intron 2 of 2)	-1331
cg11134677	chr7	36166550	36167050	Intergenic	L3|LINE|CR1	-26063
cg16124501	chr15	70755409	70755909	Intergenic	Intergenic	42608
cg11785407	chr7	94725922	94726422	intron (NM_017650, intron 2 of 15)	intron (NM_017650, intron 2 of 15)	186962
cg18507060	chr12	113398796	113399296	exon (NM_006187, exon 8 of 16)	exon (NM_006187, exon 8 of 16)	-17278
cg23473419	chr17	74732588	74733088	promoter-TSS (NM_001242533)	promoter-TSS (NM_001242533)	191
cg18916853	chr5	174044713	174045213	Intergenic	Intergenic	-106622
cg06748434	chr3	27761158	27761658	intron (NM_005442, intron 2 of 5)	intron (NM_005442, intron 2 of 5)	2406
cg18310639	chr1	223903975	223904475	intron (NM_001748, intron 1 of 20)	intron (NM_001748, intron 1 of 20)	3984
cg06767126	chr11	70681342	70681842	intron (NM_012309, intron 8 of 22)	intron (NM_012309, intron 8 of 22)	-27303
cg00921160	chr14	97129202	97129702	Intergenic	Intergenic	-78076
cg03213757	chr6	135202123	135202623	Intergenic	AluSz|SINE|Alu	68866
cg07378091	chr19	12662027	12662527	promoter-TSS (NM_144976)	promoter-TSS (NM_144976)	19
cg12618659	chr17	28660999	28661499	promoter-TSS (NM_001319942)	promoter-TSS (NM_001319942)	-174
cg25887789	chr12	41581164	41581664	promoter-TSS (NM_001164595)	promoter-TSS (NM_001164595)	-708
cg26072930	chr10	134994695	134995195	TTS (NM_001347865)	TTS (NM_001347865)	21222
cg12662388	chr4	6198516	6199016	intron (NM_144720, intron 1 of 12)	intron (NM_144720, intron 1 of 12)	-2420
cg20782286	chr6	56297923	56298423	Intergenic	CpG	-39247
cg17554647	chr3	12985847	12986347	intron (NM_001134382, intron 1 of 14)	intron (NM_001134382, intron 1 of 14)	23133
cg00135175	chr5	58228135	58228635	Intergenic	L2b|LINE|L2	67340
cg21309264	chr8	9789267	9789767	Intergenic	Intergenic	-28535
cg02926160	chr18	5542493	5542993	intron (NM_001281534, intron 1 of 19)	intron (NM_001281534, intron 1 of 19)	1253
cg09900084	chr1	117934849	117935349	intron (NM_006699, intron 1 of 12)	intron (NM_006699, intron 1 of 12)	25028
cg21115307	chr16	74943276	74943776	exon (NM_001324171, exon 16 of 17)	exon (NM_001324171, exon 16 of 17)	75495
cg20785060	chr8	64605789	64606289	Intergenic	Intergenic	-75949
cg05940821	chr3	61556559	61557059	intron (NM_002841, intron 1 of 29)	MIR|SINE|MIR	9564
cg19917714	chr1	205010977	205011477	promoter-TSS (NM_001346083)	promoter-TSS (NM_001346083)	-850
cg11098970	chr2	196535128	196535628	intron (NM_020342, intron 1 of 9)	L1MC4a|LINE|L1	13428
cg02723964	chr16	593226	593726	TTS (NR_036137)	TTS (NR_036137)	199
cg27215545	chr6	118445823	118446323	intron (NM_001029858, intron 1 of 7)	intron (NM_001029858, intron 1 of 7)	39007
cg06470438	chr2	239844117	239844617	intron (NR_034162, intron 4 of 9)	intron (NR_034162, intron 4 of 9)	3598
cg21846159	chr4	69522389	69522889	intron (NM_001076, intron 3 of 5)	MER4-int|LTR|ERV1	13731
cg10663408	chr7	130021401	130021901	exon (NM_001868, exon 3 of 10)	exon (NM_001868, exon 3 of 10)	1316
cg24959938	chr18	77866517	77867017	promoter-TSS (NM_014913)	promoter-TSS (NM_014913)	-379
cg08202553	chr19	36155814	36156314	Intergenic	Intergenic	-1354
cg13232438	chr13	112164081	112164581	Intergenic	Intergenic	-84025
cg11880023	chr19	54201417	54201917	promoter-TSS (NR_030193)	promoter-TSS (NR_030193)	28
cg04904245	chr12	56510081	56510581	promoter-TSS (NM_021104)	promoter-TSS (NM_021104)	-86
cg13139631	chr17	78453794	78454294	Intergenic	AluJb|SINE|Alu	-3637
cg17597533	chr4	16379261	16379761	Intergenic	L1ME3D|LINE|L1	151225
cg00264380	chr18	48405137	48405637	promoter-TSS (NM_001168335)	promoter-TSS (NM_001168335)	-101
cg14245309	chr7	75676903	75677403	promoter-TSS (NM_005918)	promoter-TSS (NM_005918)	165
cg25920512	chr21	41029124	41029624	5' UTR (NM_033172, exon 1 of 3)	5' UTR (NM_033172, exon 1 of 3)	114
cg22666828	chr18	34834075	34834575	exon (NM_001353746, exon 12 of 14)	exon (NM_001353746, exon 12 of 14)	-20098
cg16792548	chr2	219694822	219695322	exon (NM_017431, exon 4 of 14)	exon (NM_017431, exon 4 of 14)	1454
cg27338302	chr16	1271255	1271755	TTS (NM_012467)	TTS (NM_012467)	3763
cg25590938	chr9	131038112	131038612	promoter-TSS (NM_004486)	promoter-TSS (NM_004486)	-63
cg02724556	chr16	88155857	88156357	Intergenic	CpG	-21516
cg13743575	chr21	40458278	40458778	Intergenic	Intergenic	96849
cg04361443	chr8	38831431	38831931	promoter-TSS (NM_153692)	promoter-TSS (NM_153692)	-66
cg26162330	chr17	22005216	22005716	Intergenic	Intergenic	-16971
cg22465130	chr7	155374043	155374543	Intergenic	Intergenic	-10852
cg16201078	chr14	78021294	78021794	intron (NM_004863, intron 8 of 11)	intron (NM_004863, intron 8 of 11)	-56385
cg02603875	chr5	152871299	152871799	promoter-TSS (NM_001258021)	promoter-TSS (NM_001258021)	-183
cg04003871	chr2	241290645	241291145	Intergenic	Intergenic	-84185
cg20968070	chr8	27144863	27145363	exon (NM_171982, exon 6 of 6)	exon (NM_171982, exon 6 of 6)	23676
cg05145517	chr22	50689391	50689891	promoter-TSS (NM_032019)	promoter-TSS (NM_032019)	53
cg13616508	chr7	75956873	75957373	3' UTR (NM_012479, exon 2 of 2)	3' UTR (NM_012479, exon 2 of 2)	25133
cg05202629	chr17	259463	259963	promoter-TSS (NM_001013672)	promoter-TSS (NM_001013672)	-403
cg27265665	chr10	91811442	91811942	Intergenic	L1PA16|LINE|L1	-94562
cg26113233	chr5	174673372	174673872	Intergenic	Intergenic	197563
cg01210868	chr4	2276907	2277407	intron (NM_001172659, intron 8 of 12)	HAL1|LINE|L1	-13321
cg00497141	chr2	101433871	101434371	Intergenic	Intergenic	-2480
cg09459280	chr16	46614836	46615336	non-coding (NR_136738, exon 14 of 14)	non-coding (NR_136738, exon 14 of 14)	-12077
cg02623469	chr3	51702259	51702759	3' UTR (NM_001322256, exon 22 of 22)	3' UTR (NM_001322256, exon 22 of 22)	-2682
cg04124352	chr5	33892179	33892679	promoter-TSS (NM_001324512)	promoter-TSS (NM_001324512)	-334
cg04066885	chr2	235861465	235861965	intron (NM_014521, intron 1 of 5)	CpG	1054
cg04139445	chr9	129613664	129614164	Intergenic	Intergenic	-9004
cg12393533	chr9	106856225	106856725	promoter-TSS (NM_001265602)	promoter-TSS (NM_001265602)	-66
cg14058932	chr6	32406021	32406521	Intergenic	Intergenic	-1393
cg10450275	chr1	157661203	157661703	intron (NM_001320333, intron 8 of 15)	intron (NM_001320333, intron 8 of 15)	9106
cg21835980	chr19	19774506	19775006	promoter-TSS (NM_020410)	promoter-TSS (NM_020410)	-271
cg16131681	chr11	57901558	57902058	intron (NM_001005212, intron 2 of 2)	MIR3|SINE|MIR	-14892
cg01839297	chr11	66034887	66035387	promoter-TSS (NM_030981)	promoter-TSS (NM_030981)	-973
cg24749470	chr11	115359741	115360241	intron (NM_001301044, intron 1 of 10)	intron (NM_001301044, intron 1 of 10)	15142
cg06786600	chr17	38666566	38667066	Intergenic	Intergenic	-8941
cg11578763	chr7	55135958	55136458	intron (NM_001346941, intron 1 of 21)	intron (NM_001346941, intron 1 of 21)	-41324
cg08256070	chr18	22815345	22815845	intron (NM_001308225, intron 2 of 6)	intron (NM_001308225, intron 2 of 6)	116535
cg25208073	chr20	58661051	58661551	Intergenic	Intergenic	-1440
cg08249371	chr6	166124309	166124809	Intergenic	Intergenic	-48791
cg26126696	chr18	67508935	67509435	3' UTR (NM_152721, exon 8 of 8)	3' UTR (NM_152721, exon 8 of 8)	105924
cg10158249	chr6	21755073	21755573	intron (NR_015410, intron 2 of 11)	intron (NR_015410, intron 2 of 11)	88679
cg20468999	chr18	77569720	77570220	Intergenic	CpG	-53698
cg06591613	chr5	2066461	2066961	Intergenic	Intergenic	179266
cg16236108	chr4	84457329	84457829	5' UTR (NM_032717, exon 1 of 12)	5' UTR (NM_032717, exon 1 of 12)	318
cg18989133	chr11	17518232	17518732	intron (NR_123738, intron 18 of 19)	intron (NR_123738, intron 18 of 19)	-20090
cg10628015	chr11	119957228	119957728	Intergenic	Intergenic	42083
cg21432024	chr8	92986591	92987091	intron (NM_001198628, intron 10 of 11)	intron (NM_001198628, intron 10 of 11)	43067
cg07962469	chr9	138295041	138295541	Intergenic	Intergenic	60196
cg08464137	chr14	101445233	101445733	intron (NR_146000, intron 36 of 50)	intron (NR_146000, intron 36 of 50)	-1858
cg07471709	chr2	60582502	60583002	Intergenic	MIR|SINE|MIR	27419
cg05724459	chr15	58701091	58701591	Intergenic	AluSz|SINE|Alu	-22849
cg22046121	chr1	209963590	209964090	exon (NM_001206696, exon 5 of 7)	exon (NM_001206696, exon 5 of 7)	-5936
cg03453134	chr3	182379928	182380428	Intergenic	Intergenic	-131114
cg04846573	chr14	66292469	66292969	Intergenic	Intergenic	354899
cg00895070	chr18	71812449	71812949	intron (NM_001142958, intron 1 of 9)	intron (NM_001142958, intron 1 of 9)	2370
cg08961248	chr1	45026384	45026884	intron (NM_001319957, intron 1 of 13)	intron (NM_001319957, intron 1 of 13)	15469
cg05734494	chr17	57287059	57287559	promoter-TSS (NM_018149)	promoter-TSS (NM_018149)	-62
cg11517630	chr6	72318197	72318697	Intergenic	Intergenic	187717
cg17565215	chr7	63771553	63772053	Intergenic	Intergenic	-2448
cg13627197	chr22	25160128	25160628	promoter-TSS (NR_001283)	promoter-TSS (NR_001283)	-90
cg25209132	chr20	59969163	59969663	intron (NM_001794, intron 2 of 15)	intron (NM_001794, intron 2 of 15)	-105064
cg22514112	chr5	1859514	1860014	Intergenic	Intergenic	-3082
cg02150526	chr17	38136688	38137188	promoter-TSS (NM_002809)	promoter-TSS (NM_002809)	-122
cg26370016	chr5	158761572	158762072	intron (NR_037889, intron 2 of 4)	intron (NR_037889, intron 2 of 4)	3296
cg01708790	chr5	114404747	114405247	Intergenic	Intergenic	100608
cg23350224	chr1	182113567	182114067	Intergenic	Intergenic	-82970
cg17137035	chr19	5978316	5978816	promoter-TSS (NM_007320)	promoter-TSS (NM_007320)	152
cg22133704	chr11	5617676	5618176	promoter-TSS (NM_001198644)	promoter-TSS (NM_001198644)	59
cg01721555	chr3	122401050	122401550	intron (NM_017554, intron 1 of 16)	MER5B|DNA|hAT-Charlie	1614
cg09563060	chr5	55866228	55866728	intron (NR_161255, intron 1 of 5)	MLT1F2|LTR|ERVL-MaLR	35605
cg05372434	chr10	38265687	38266187	promoter-TSS (NR_138068)	promoter-TSS (NR_138068)	-362
cg26595208	chr16	56621578	56622078	Intergenic	Intergenic	-1612
cg10816310	chr12	131829530	131830030	Intergenic	Intergenic	-2235
cg21759585	chr3	5364100	5364600	Intergenic	PrimLTR79|LTR|ERV1	-72410
cg20022454	chr13	114164404	114164904	exon (NM_001349745, exon 6 of 11)	exon (NM_001349745, exon 6 of 11)	19318
cg03696443	chr12	31130981	31131481	intron (NM_001370301, intron 2 of 6)	L2c|LINE|L2	51393
cg02273999	chr9	131416387	131416887	intron (NM_052844, intron 1 of 8)	intron (NM_052844, intron 1 of 8)	2492
cg01814674	chr6	116580263	116580763	intron (NM_001322940, intron 2 of 6)	MER20B|DNA|hAT-Charlie	5179
cg09915377	chr7	97821249	97821749	exon (NM_014916, exon 11 of 14)	exon (NM_014916, exon 11 of 14)	-20067
cg03119233	chr4	7069050	7069550	intron (NM_025196, intron 1 of 3)	CpG	491
cg20032693	chr7	5266998	5267498	intron (NM_015610, intron 10 of 12)	CpG	13348
cg07523859	chr4	115727939	115728439	Intergenic	L1PA17|LINE|L1	150274
cg24818183	chr4	44680612	44681112	intron (NM_001345869, intron 1 of 15)	intron (NM_001345869, intron 1 of 15)	425
cg18492895	chr11	125300989	125301489	exon (NM_022062, exon 13 of 13)	exon (NM_022062, exon 13 of 13)	-63871
cg02220755	chr2	136288593	136289093	promoter-TSS (NM_032143)	promoter-TSS (NM_032143)	-55
cg05301191	chr22	31852630	31853130	intron (NM_001164502, intron 5 of 16)	intron (NM_001164502, intron 5 of 16)	32662
cg00724369	chr2	140785022	140785522	Intergenic	MER1A|DNA|hAT-Charlie	558982
cg08468911	chr21	35831930	35832430	promoter-TSS (NM_001127669)	promoter-TSS (NM_001127669)	56
cg04438814	chr7	87104772	87105272	promoter-TSS (NM_018850)	promoter-TSS (NM_018850)	-3
cg02759144	chr5	38921760	38922260	intron (NM_003999, intron 12 of 17)	intron (NM_003999, intron 12 of 17)	75896
cg26193687	chr15	41708464	41708964	promoter-TSS (NM_015138)	promoter-TSS (NM_015138)	-588
cg21633407	chr9	117496439	117496939	Intergenic	L1ME3F|LINE|L1	-52320
cg12011023	chr22	48026081	48026581	non-coding (NR_033377, exon 1 of 6)	non-coding (NR_033377, exon 1 of 6)	987
cg06064220	chr14	69503793	69504293	Intergenic	Intergenic	57644
cg03614362	chr4	89379328	89379828	intron (NM_016323, intron 1 of 22)	L1M5|LINE|L1	1308
cg00879475	chr8	145256001	145256501	intron (NM_001288814, intron 11 of 41)	AluSc|SINE|Alu	52703
cg11160572	chr4	169706172	169706672	intron (NM_001166109, intron 9 of 18)	intron (NM_001166109, intron 9 of 18)	-46824
cg23812204	chr12	112204249	112204749	promoter-TSS (NM_000690)	promoter-TSS (NM_000690)	-238
cg02987026	chr19	15903860	15904360	promoter-TSS (NM_001004466)	promoter-TSS (NM_001004466)	-749
cg26936568	chr10	62819122	62819622	Intergenic	Intergenic	43339
cg18734980	chr3	45016455	45016955	intron (NM_001349381, intron 1 of 7)	intron (NM_001349381, intron 1 of 7)	961
cg03283252	chr16	4981952	4982452	intron (NM_002705, intron 1 of 21)	MIRb|SINE|MIR	4947
cg08390798	chr1	207004763	207005263	intron (NM_013371, intron 1 of 6)	MIRb|SINE|MIR	-2681
cg09825734	chr7	2718842	2719342	promoter-TSS (NM_133463)	promoter-TSS (NM_133463)	-64
cg00131853	chr7	151766252	151766752	intron (NM_001371468, intron 2 of 12)	L1MC2|LINE|L1	-5620
cg09411121	chr16	89627563	89628063	promoter-TSS (NR_002450)	promoter-TSS (NR_002450)	-25
cg10479901	chr3	105587997	105588497	promoter-TSS (NR_135812)	promoter-TSS (NR_135812)	-2
cg02833386	chr6	107223177	107223677	intron (NR_147986, intron 1 of 3)	MER20B|DNA|hAT-Charlie	-8573
cg18163543	chr5	114762605	114763105	Intergenic	Intergenic	117617
cg25043803	chr12	666538	667038	exon (NM_173593, exon 16 of 20)	exon (NM_173593, exon 16 of 20)	28864
cg15422573	chr3	48726737	48727237	exon (NM_001005909, exon 5 of 6)	exon (NM_001005909, exon 5 of 6)	-3639
cg16682248	chr9	73461358	73461858	intron (NM_001366143, intron 3 of 25)	intron (NM_001366143, intron 3 of 25)	22360
cg00914125	chr13	96741608	96742108	Intergenic	L2b|LINE|L2	-1235
cg24299928	chr8	101571845	101572345	promoter-TSS (NM_001270377)	promoter-TSS (NM_001270377)	-108
cg09743878	chr7	25366566	25367066	Intergenic	Intergenic	-98711
cg23299102	chr7	36495672	36496172	Intergenic	Intergenic	-65956
cg02705882	chr6	127210546	127211046	Intergenic	Intergenic	-229020
cg20872252	chr11	134287076	134287576	Intergenic	Intergenic	-5190
cg11278291	chr13	97638447	97638947	3' UTR (NM_080818, exon 4 of 4)	3' UTR (NM_080818, exon 4 of 4)	-2271
cg05221298	chr20	48258792	48259292	exon (NM_004776, exon 5 of 9)	exon (NM_004776, exon 5 of 9)	71373
cg19570749	chr7	6035324	6035824	intron (NM_000535, intron 7 of 14)	intron (NM_000535, intron 7 of 14)	13106
cg19642252	chr2	70388216	70388716	intron (NR_145969, intron 7 of 8)	MIRb|SINE|MIR	29377
cg04912523	chr3	132441666	132442166	promoter-TSS (NM_153240)	promoter-TSS (NM_153240)	-613
cg23100841	chr14	74111189	74111689	promoter-TSS (NM_031427)	promoter-TSS (NM_031427)	-250
cg23589617	chr11	43600478	43600978	Intergenic	CpG	-2216
cg04854531	chr4	7193260	7193760	promoter-TSS (NM_020777)	promoter-TSS (NM_020777)	-755
cg21385052	chr1	149902999	149903499	exon (NM_181873, exon 12 of 17)	exon (NM_181873, exon 12 of 17)	-3554
cg03551367	chr5	72467543	72468043	Intergenic	Intergenic	-1227
cg11118440	chr12	125249673	125250173	Intergenic	Intergenic	74294
cg23699700	chr18	46475858	46476358	promoter-TSS (NM_001190822)	promoter-TSS (NM_001190822)	-405
cg05923857	chr10	114911365	114911865	exon (NM_001367943, exon 10 of 15)	exon (NM_001367943, exon 10 of 15)	22585
cg04514834	chr5	117083981	117084481	intron (NR_104997, intron 1 of 2)	LTR9B|LTR|ERV1	18175
cg18759788	chr1	210108076	210108576	Intergenic	AmnSINE1|SINE|Deu	-3193
cg00018391	chr1	183786766	183787266	intron (NM_015149, intron 3 of 18)	intron (NM_015149, intron 3 of 18)	12762
cg02009260	chr6	74232950	74233450	Intergenic	Intergenic	-2445
cg19740476	chr12	130750078	130750578	Intergenic	Tigger9b|DNA|TcMar-Tigger	-72104
cg26160976	chr11	130184500	130185000	promoter-TSS (NM_001301099)	promoter-TSS (NM_001301099)	62
cg17095396	chr6	2637269	2637769	non-coding (NR_149118, exon 3 of 4)	non-coding (NR_149118, exon 3 of 4)	-2682
cg25350294	chr15	97301453	97301953	Intergenic	Intergenic	23181
cg07259744	chr21	20913812	20914312	Intergenic	Intergenic	358007
cg16881603	chr8	131556534	131557034	Intergenic	L1MC4a|LINE|L1	-100864
cg13041009	chr17	67499805	67500305	intron (NM_001330450, intron 1 of 11)	MIRc|SINE|MIR	1652
cg25965355	chr11	79151716	79152216	5' UTR (NM_001098816, exon 1 of 34)	5' UTR (NM_001098816, exon 1 of 34)	108
cg22766783	chr9	36258337	36258837	promoter-TSS (NM_001190384)	promoter-TSS (NM_001190384)	-142
cg20768717	chr11	65479795	65480295	intron (NM_006388, intron 2 of 13)	intron (NM_006388, intron 2 of 13)	322
cg08071915	chr8	12219482	12219982	non-coding (NR_026789, exon 1 of 5)	non-coding (NR_026789, exon 1 of 5)	204
cg12525949	chr1	173639666	173640166	promoter-TSS (NR_158771)	promoter-TSS (NR_158771)	-926
cg08637888	chr11	45353738	45354238	Intergenic	MIR3|SINE|MIR	-22934
cg02504820	chr12	129462747	129463247	intron (NM_001366889, intron 12 of 12)	intron (NM_001366889, intron 12 of 12)	124974
cg12323089	chr15	89010895	89011395	promoter-TSS (NM_022163)	promoter-TSS (NM_022163)	206
cg00964055	chr6	150070455	150070955	promoter-TSS (NM_005389)	promoter-TSS (NM_005389)	-126
cg27592707	chr1	70510599	70511099	intron (NM_001370785, intron 22 of 26)	intron (NM_001370785, intron 22 of 26)	125844
cg02414034	chr17	5185033	5185533	promoter-TSS (NM_001291581)	promoter-TSS (NM_001291581)	-296
cg04961866	chr16	3085436	3085936	promoter-TSS (NM_001103175)	promoter-TSS (NM_001103175)	-144
cg13142210	chr15	42222398	42222898	intron (NM_139265, intron 3 of 5)	intron (NM_139265, intron 3 of 5)	9033
cg19437278	chr21	19262854	19263354	Intergenic	Intergenic	-5179
cg26517721	chr19	32086513	32087013	Intergenic	Intergenic	3576
cg19669207	chr19	9892492	9892992	intron (NM_001353800, intron 1 of 6)	AluSq2|SINE|Alu	4117
cg07723340	chr8	13518710	13519210	Intergenic	Intergenic	31761
cg14445437	chr17	26897874	26898374	exon (NM_033198, exon 2 of 12)	exon (NM_033198, exon 2 of 12)	418
cg06809691	chr17	17380047	17380547	promoter-TSS (NM_018019)	promoter-TSS (NM_018019)	-17
cg11492369	chr1	68683144	68683644	intron (NM_024911, intron 1 of 11)	intron (NM_024911, intron 1 of 11)	14812
cg07635198	chr2	153549729	153550229	intron (NM_001365596, intron 3 of 25)	MER46C|DNA|TcMar-Tigger	23996
cg01633858	chr22	43547290	43547790	promoter-TSS (NR_046308)	promoter-TSS (NR_046308)	-25
cg02661829	chr11	63802154	63802654	intron (NM_014067, intron 3 of 10)	intron (NM_014067, intron 3 of 10)	49079
cg17206897	chr2	180450764	180451264	promoter-TSS (NM_001282725)	promoter-TSS (NM_001282725)	-381
cg10421718	chr13	112906461	112906961	Intergenic	Intergenic	20603
cg07635647	chr1	159181621	159182121	Intergenic	Intergenic	7206
cg18228330	chr1	84970841	84971341	promoter-TSS (NM_001310156)	promoter-TSS (NM_001310156)	-978
cg14472062	chr9	120310434	120310934	Intergenic	L2b|LINE|L2	-100200
cg07286556	chr20	47167060	47167560	Intergenic	Intergenic	178656
cg20652749	chr8	11411545	11412045	intron (NM_001715, intron 6 of 12)	intron (NM_001715, intron 6 of 12)	-22249
cg20612593	chr9	139796043	139796543	intron (NM_021138, intron 4 of 10)	intron (NM_021138, intron 4 of 10)	15108
cg14357183	chr4	122472451	122472951	Intergenic	ERVL-E-int|LTR|ERVL	145434
cg02549881	chr14	93812270	93812770	intron (NR_144398, intron 1 of 1)	HAL1|LINE|L1	-1008
cg11363108	chr6	160501016	160501516	exon (NM_000876, exon 39 of 48)	exon (NM_000876, exon 39 of 48)	-12848
cg22776647	chr16	56236610	56237110	intron (NM_138736, intron 2 of 7)	intron (NM_138736, intron 2 of 7)	-8423
cg08304853	chr8	41336822	41337322	Intergenic	Intergenic	-10843
cg07388171	chr6	73950895	73951395	3' UTR (NM_030568, exon 4 of 4)	3' UTR (NM_030568, exon 4 of 4)	-15926
cg19196780	chr3	159700140	159700640	intron (NR_108088, intron 9 of 9)	intron (NR_108088, intron 9 of 9)	-6232
cg06572953	chr16	82203796	82204296	promoter-TSS (NM_005792)	promoter-TSS (NM_005792)	-217
cg22226042	chr9	137824032	137824532	Intergenic	Intergenic	-14524
cg25984164	chr1	174844310	174844810	promoter-TSS (NM_001035230)	promoter-TSS (NM_001035230)	-96
cg13936968	chr6	36097173	36097673	promoter-TSS (NR_072996)	promoter-TSS (NR_072996)	-867
cg03519441	chr21	41554680	41555180	intron (NR_073202, intron 14 of 32)	CpG	29428
cg03528538	chr11	1030097	1030597	intron (NM_005961, intron 7 of 32)	intron (NM_005961, intron 7 of 32)	6371
cg18410685	chr14	34838453	34838953	Intergenic	L2c|LINE|L2	92743
cg04438133	chr18	77368425	77368925	Intergenic	Intergenic	29393
cg09200637	chr19	30111859	30112359	Intergenic	L2b|LINE|L2	14919
cg04383128	chr6	27462862	27463362	Intergenic	Intergenic	-22215
cg16276249	chr21	21182912	21183412	Intergenic	Intergenic	88907
cg22400166	chr14	29241790	29242290	non-coding (NR_026732, exon 1 of 4)	non-coding (NR_026732, exon 1 of 4)	130
cg11071189	chr16	1847573	1848073	Intergenic	AluSc|SINE|Alu	-2914
cg24181760	chr5	54000677	54001177	intron (NR_104658, intron 1 of 2)	FAM|SINE|Alu	-1775
cg05501014	chr4	53617961	53618461	promoter-TSS (NM_024534)	promoter-TSS (NM_024534)	-404
cg05885483	chr12	49412287	49412787	promoter-TSS (NM_001206710)	promoter-TSS (NM_001206710)	22
cg14433357	chr19	18061881	18062381	promoter-TSS (NM_002248)	promoter-TSS (NM_002248)	20
cg19618984	chr18	77336969	77337469	Intergenic	Intergenic	-2063
cg20211362	chr2	221059193	221059693	Intergenic	MSTA|LTR|ERVL-MaLR	-288157
cg19987800	chr13	43180923	43181423	3' UTR (NM_033012, exon 7 of 7)	3' UTR (NM_033012, exon 7 of 7)	32885
cg15985284	chr10	93469	93969	exon (NM_177987, exon 4 of 4)	exon (NM_177987, exon 4 of 4)	1459
cg02309006	chr4	169402020	169402520	promoter-TSS (NM_001345927)	promoter-TSS (NM_001345927)	-605
cg25588389	chr7	2654170	2654670	TTS (NM_152558)	TTS (NM_152558)	-17200
cg24938498	chr3	42641896	42642396	promoter-TSS (NM_005385)	promoter-TSS (NM_005385)	-32
cg26590308	chr16	87273016	87273516	Intergenic	Intergenic	27545
cg25610817	chr2	40330848	40331348	3' UTR (NM_001112802, exon 8 of 8)	3' UTR (NM_001112802, exon 8 of 8)	186324
cg11715531	chr18	47654675	47655175	intron (NM_001080467, intron 1 of 39)	intron (NM_001080467, intron 1 of 39)	-1992
cg19674345	chr11	76527329	76527829	Intergenic	MER51-int|LTR|ERV1	24783
cg21895239	chr11	15349512	15350012	Intergenic	Intergenic	179114
cg05901550	chr6	42120908	42121408	Intergenic	Intergenic	-1957
cg12941561	chr8	18798107	18798607	intron (NM_015310, intron 1 of 15)	LTR47B|LTR|ERVL	-53790
cg25030388	chr17	32905955	32906455	non-coding (NR_160787, exon 1 of 2)	non-coding (NR_160787, exon 1 of 2)	183
cg01436372	chr1	236304774	236305274	promoter-TSS (NM_003272)	promoter-TSS (NM_003272)	-815
cg14270581	chr14	103394298	103394798	intron (NM_030943, intron 3 of 11)	CpG	5555
cg05119432	chr1	31274612	31275112	Intergenic	Intergenic	-22637
cg26381357	chr12	55967867	55968367	promoter-TSS (NM_001258285)	promoter-TSS (NM_001258285)	-82
cg13187349	chr17	46627134	46627634	3' UTR (NM_001330322, exon 5 of 5)	3' UTR (NM_001330322, exon 5 of 5)	-4991
cg10079263	chr7	131291523	131292023	Intergenic	MIRb|SINE|MIR	-50386
cg17303833	chr10	97889198	97889698	promoter-TSS (NR_138482)	promoter-TSS (NR_138482)	-24
cg27353725	chr17	78238943	78239443	intron (NM_001256071, intron 2 of 67)	ERVL-B4-int|LTR|ERVL	4542
cg13282237	chr17	73865764	73866264	Intergenic	Intergenic	8648
cg14611609	chr1	40025952	40026452	promoter-TSS (NR_003929)	promoter-TSS (NR_003929)	-832
cg13655923	chr17	57784192	57784692	promoter-TSS (NM_001329397)	promoter-TSS (NM_001329397)	517
cg11719608	chr14	51909888	51910388	Intergenic	Intergenic	-45708
cg02278728	chr6	1595325	1595825	Intergenic	Intergenic	-10191
cg18469029	chr7	11578411	11578911	intron (NM_015204, intron 6 of 26)	intron (NM_015204, intron 6 of 26)	293163
cg03766400	chr2	25466918	25467418	exon (NM_001320893, exon 10 of 18)	exon (NM_001320893, exon 10 of 18)	7832
cg00078759	chr16	1600719	1601219	intron (NM_024600, intron 2 of 2)	intron (NM_024600, intron 2 of 2)	17302
cg07229893	chr4	1645700	1646200	exon (NM_001297435, exon 5 of 6)	exon (NM_001297435, exon 5 of 6)	39768
cg02421824	chr12	89392999	89393499	Intergenic	Intergenic	20220
cg21690621	chr17	48858284	48858784	Intergenic	Intergenic	12523
cg17638856	chr8	1617618	1618118	intron (NM_001346810, intron 9 of 14)	CpG	-48038
cg21312383	chr20	61737135	61737635	Intergenic	Intergenic	-3714
cg05376017	chr6	100797626	100798126	Intergenic	Intergenic	113675
cg19339841	chr4	104118946	104119446	intron (NM_001813, intron 1 of 48)	intron (NM_001813, intron 1 of 48)	304
cg12799906	chr15	58996052	58996552	intron (NM_001320570, intron 2 of 14)	7SK|RNA|RNA	-10496
cg12241979	chr3	28181934	28182434	Intergenic	AluJr|SINE|Alu	-100926
cg00120103	chr10	127328967	127329467	intron (NM_001318133, intron 3 of 3)	intron (NM_001318133, intron 3 of 3)	42515
cg25029998	chr17	77147146	77147646	intron (NM_001350453, intron 2 of 12)	intron (NM_001350453, intron 2 of 12)	76377
cg21904271	chr16	49559924	49560424	intron (NM_001330533, intron 3 of 5)	L2a|LINE|L2	-7678
cg15736240	chr12	126726853	126727353	Intergenic	Intergenic	146565
cg13440637	chr14	60161858	60162358	intron (NM_021136, intron 3 of 8)	MLT1I|LTR|ERVL-MaLR	-48370
cg13739851	chr12	98687174	98687674	Intergenic	MIR|SINE|MIR	163499
cg05275406	chr17	40912808	40913308	promoter-TSS (NM_005854)	promoter-TSS (NM_005854)	-187
cg03130292	chr17	60642192	60642692	exon (NM_001330418, exon 11 of 22)	exon (NM_001330418, exon 11 of 22)	-62589
cg06375342	chr4	7780750	7781250	TTS (NR_026892)	TTS (NR_026892)	25183
cg16152482	chr20	57607190	57607690	promoter-TSS (NM_006886)	promoter-TSS (NM_006886)	-50
cg20589096	chr4	71824419	71824919	exon (NM_001244767, exon 2 of 4)	exon (NM_001244767, exon 2 of 4)	-34697
cg09354553	chr16	85242196	85242696	TTS (NR_162142)	TTS (NR_162142)	1044
cg13177056	chr10	91069943	91070443	Intergenic	Intergenic	8390
cg16799714	chr19	46087160	46087660	intron (NM_025136, intron 1 of 1)	intron (NM_025136, intron 1 of 1)	650
cg27466999	chr16	947996	948496	intron (NR_147885, intron 4 of 11)	intron (NR_147885, intron 4 of 11)	-22787
cg08622694	chr1	65593063	65593563	Intergenic	Intergenic	-19919
cg22064746	chr15	47427362	47427862	Intergenic	Intergenic	-48674
cg00665867	chr1	247463617	247464117	exon (NM_032752, exon 10 of 10)	exon (NM_032752, exon 10 of 10)	31302
cg21350860	chr2	173079903	173080403	Intergenic	Intergenic	112419
cg20687345	chr7	73773854	73774354	intron (NM_003388, intron 6 of 16)	intron (NM_003388, intron 6 of 16)	70299
cg10932939	chr5	153465773	153466273	Intergenic	Intergenic	47496
cg20297423	chr7	130130888	130131388	promoter-TSS (NM_177525)	promoter-TSS (NM_177525)	-32
cg08470516	chr4	35496758	35497258	Intergenic	MER52A|LTR|ERV1	748553
cg13582603	chr6	34082685	34083185	intron (NM_001256809, intron 1 of 8)	intron (NM_001256809, intron 1 of 8)	-4395
cg20893898	chr20	31822627	31823127	promoter-TSS (NM_130852)	promoter-TSS (NM_130852)	-925
cg27028938	chr5	52489810	52490310	Intergenic	Intergenic	84388
cg21418534	chr13	112799770	112800270	Intergenic	Intergenic	15004
cg25554455	chr10	133330815	133331315	Intergenic	MER90|LTR|ERV1	-221081
cg00555600	chr8	21985768	21986268	intron (NM_018411, intron 2 of 17)	intron (NM_018411, intron 2 of 17)	2547
cg10915791	chr10	22680205	22680705	intron (NM_012443, intron 7 of 10)	intron (NM_012443, intron 7 of 10)	46030
cg06942561	chr7	150755175	150755675	promoter-TSS (NM_004935)	promoter-TSS (NM_004935)	138
cg09168374	chr2	231826331	231826831	Intergenic	MLT1A1|LTR|ERVL-MaLR	34166
cg20404502	chr12	13034193	13034693	Intergenic	Intergenic	6032
cg12199376	chr14	67881271	67881771	Intergenic	Intergenic	-2639
cg08926040	chr11	8638348	8638848	3' UTR (NM_014818, exon 20 of 20)	3' UTR (NM_014818, exon 20 of 20)	-22823
cg07185551	chr7	31591861	31592361	promoter-TSS (NM_194300)	promoter-TSS (NM_194300)	-505
cg08335670	chr2	220442371	220442871	Intergenic	Intergenic	5589
cg18064852	chr5	36690207	36690707	Intergenic	CpG	83749
cg05526614	chr7	28643094	28643594	intron (NM_182898, intron 5 of 10)	intron (NM_182898, intron 5 of 10)	-82406
cg07379293	chr1	70385098	70385598	non-coding (NR_023916, exon 1 of 1)	non-coding (NR_023916, exon 1 of 1)	343
cg24309118	chr15	55708632	55709132	intron (NM_001198784, intron 1 of 1)	AluSx1|SINE|Alu	-8174
cg26186738	chr21	34542710	34543210	promoter-TSS (NR_024102)	promoter-TSS (NR_024102)	-419
cg06731061	chr19	6489244	6489744	Intergenic	LTR67B|LTR|ERVL	-7696
cg15186584	chr9	34397401	34397901	TTS (NM_001184941)	TTS (NM_001184941)	157
cg21954384	chr20	56407254	56407754	Intergenic	MIRc|SINE|MIR	-120912
cg05892806	chr13	114305496	114305996	intron (NM_000705, intron 5 of 6)	intron (NM_000705, intron 5 of 6)	6767
cg09975787	chr1	6787255	6787755	promoter-TSS (NR_104621)	promoter-TSS (NR_104621)	-82
cg05633496	chr7	32931691	32932191	promoter-TSS (NM_015483)	promoter-TSS (NM_015483)	-569
cg26570716	chr2	120373012	120373512	non-coding (NR_073133, exon 13 of 18)	non-coding (NR_073133, exon 13 of 18)	-63481
cg26853536	chr12	125399714	125400214	promoter-TSS (NR_049820)	promoter-TSS (NR_049820)	-129
cg20955422	chr4	2691956	2692456	intron (NM_001256667, intron 13 of 19)	MIRb|SINE|MIR	65047
cg08269796	chr15	23728924	23729424	Intergenic	ERVL-B4-int|LTR|ERVL	-36784
cg06269419	chr17	77806951	77807451	3' UTR (NM_003655, exon 5 of 5)	3' UTR (NM_003655, exon 5 of 5)	6038
cg25528474	chr5	90753243	90753743	Intergenic	MIR|SINE|MIR	-74359
cg26887302	chr17	27181745	27182245	promoter-TSS (NM_001317986)	promoter-TSS (NM_001317986)	-39
cg04987181	chr6	80128517	80129017	Intergenic	MSTB1|LTR|ERVL-MaLR	-105666
cg03031660	chr17	73257541	73258041	promoter-TSS (NM_138619)	promoter-TSS (NM_138619)	-104
cg17275472	chr7	137002883	137003383	intron (NM_001321387, intron 1 of 4)	intron (NM_001321387, intron 1 of 4)	25346
cg22013407	chr8	93487054	93487554	Intergenic	Intergenic	180418
cg01540301	chr6	32940121	32940621	promoter-TSS (NM_001199456).6	promoter-TSS (NM_001199456).6	-490
cg22953298	chr5	3607893	3608393	Intergenic	Intergenic	12197
cg25440020	chr16	23346138	23346638	intron (NM_000336, intron 1 of 12)	L2a|LINE|L2	32765
cg06188568	chr2	68405489	68405989	TTS (NM_000945)	TTS (NM_000945)	20719
cg23892390	chr4	8602762	8603262	exon (NM_003652, exon 2 of 10)	exon (NM_003652, exon 2 of 10)	8520
cg26522679	chr1	15661905	15662405	intron (NR_148918, intron 1 of 1)	L2b|LINE|L2	8224
cg05903872	chr10	697651	698151	3' UTR (NM_001355389, exon 3 of 3)	3' UTR (NM_001355389, exon 3 of 3)	1926
cg12232110	chr11	121163259	121163759	promoter-TSS (NM_006918)	promoter-TSS (NM_006918)	29
cg07954941	chr9	132176392	132176892	Intergenic	CpG	-74297
cg06759374	chr3	22414114	22414614	Intergenic	CpG	415733
cg05869601	chr15	93587451	93587951	3' UTR (NM_001166283, exon 4 of 4)	3' UTR (NM_001166283, exon 4 of 4)	28684
cg22897224	chr22	25160156	25160656	promoter-TSS (NR_001283)	promoter-TSS (NR_001283)	-62
cg19254387	chr7	79942519	79943019	Intergenic	LTR3A|LTR|ERVK	60986
cg27261218	chr17	62761541	62762041	intron (NR_026899, intron 3 of 12)	intron (NR_026899, intron 3 of 12)	-15086
cg15863316	chr8	145116785	145117285	Intergenic	MER41A|LTR|ERV1	-1440
cg06169091	chr1	18678036	18678536	intron (NM_032880, intron 4 of 9)	intron (NM_032880, intron 4 of 9)	-129138
cg01250141	chr7	35223324	35223824	intron (NR_002833, intron 1 of 21)	intron (NR_002833, intron 1 of 21)	2200
cg13148449	chr6	169364605	169365105	promoter-TSS (NR_136250)	promoter-TSS (NR_136250)	-378
cg08809944	chr22	33523035	33523535	Intergenic	Intergenic	18770
cg10898837	chr10	75012048	75012548	promoter-TSS (NR_134459)	promoter-TSS (NR_134459)	104
cg15048972	chr7	2028608	2029108	intron (NM_001304523, intron 13 of 17)	intron (NM_001304523, intron 13 of 17)	-48651
cg26804057	chr8	99130747	99131247	intron (NM_015029, intron 1 of 15)	intron (NM_015029, intron 1 of 15)	929
cg02393479	chr8	86352100	86352600	intron (NM_005181, intron 2 of 6)	intron (NM_005181, intron 2 of 6)	1262
cg14471244	chr14	80677358	80677858	promoter-TSS (NR_038355)	promoter-TSS (NR_038355)	-154
cg12033458	chr4	96171335	96171835	intron (NM_003728, intron 5 of 15)	intron (NM_003728, intron 5 of 15)	158943
cg11403751	chr5	145413765	145414265	intron (NM_152550, intron 5 of 9)	LTR84a|LTR|ERVL	71125
cg24863347	chr7	116415995	116416495	intron (NM_001324402, intron 14 of 19)	intron (NM_001324402, intron 14 of 19)	-86396
cg08685696	chr5	142968443	142968943	Intergenic	Intergenic	-90732
cg25499746	chr6	16345804	16346304	intron (NM_001357857, intron 7 of 8)	intron (NM_001357857, intron 7 of 8)	107236
cg00729275	chr18	24444884	24445384	promoter-TSS (NR_026908)	promoter-TSS (NR_026908)	-138
cg18971416	chr10	25304925	25305425	promoter-TSS (NM_145010)	promoter-TSS (NM_145010)	-88
cg05615891	chr1	220862088	220862588	Intergenic	FLAM_A|SINE|Alu	-1367
cg02035300	chr1	204873882	204874382	intron (NM_015090, intron 1 of 26)	intron (NM_015090, intron 1 of 26)	-39222
cg04017584	chr7	101900131	101900631	3' UTR (NM_181552, exon 24 of 24)	3' UTR (NM_181552, exon 24 of 24)	-28051
cg03901532	chr2	36718210	36718710	intron (NM_016441, intron 7 of 16)	intron (NM_016441, intron 7 of 16)	106851
cg16956479	chr22	42148194	42148694	intron (NM_152513, intron 15 of 30)	MIRb|SINE|MIR	-48182
cg22238932	chr1	229122487	229122987	Intergenic	Intergenic	187811
cg08236069	chr2	173237702	173238202	Intergenic	Intergenic	-54112
cg12602909	chr3	4512059	4512559	Intergenic	ERV3-16A3_I-int|LTR|ERVL	-3343
cg23199643	chr19	1698909	1699409	Intergenic	GC_rich|Low_complexity|Low_complexity	-46545
cg03947756	chr22	45388419	45388919	intron (NM_001284296, intron 2 of 13)	intron (NM_001284296, intron 2 of 13)	10831
cg07343524	chr1	48159798	48160298	Intergenic	Intergenic	-257059
cg15649346	chr12	51444043	51444543	intron (NR_147114, intron 2 of 5)	AluSg|SINE|Alu	2183
cg00213479	chr5	2038649	2039149	Intergenic	CpG	151454
cg04241501	chr5	126853674	126854174	intron (NM_001286808, intron 1 of 9)	CpG	592
cg22627091	chr11	14251667	14252167	intron (NM_006108, intron 7 of 16)	intron (NM_006108, intron 7 of 16)	128114
cg22109623	chr22	50250566	50251066	intron (NM_014838, intron 1 of 1)	intron (NM_014838, intron 1 of 1)	3324
cg16568136	chr14	78018265	78018765	exon (NM_004863, exon 9 of 12)	exon (NM_004863, exon 9 of 12)	-53356
cg09505918	chr1	212797420	212797920	promoter-TSS (NM_153606)	promoter-TSS (NM_153606)	-146
cg07051140	chr5	177658979	177659479	non-coding (NR_103509, exon 1 of 10)	non-coding (NR_103509, exon 1 of 10)	574
cg15549827	chr15	80103996	80104496	Intergenic	LTR16C|LTR|ERVL	85093
cg05282129	chr22	33501815	33502315	Intergenic	Intergenic	-2450
cg04083751	chr10	73533164	73533664	promoter-TSS (NM_022153)	promoter-TSS (NM_022153)	-137
cg19702777	chr4	150474116	150474616	exon (NM_001363509, exon 11 of 14)	exon (NM_001363509, exon 11 of 14)	262629
cg02107357	chr3	74213559	74214059	Intergenic	Intergenic	355414
cg17559031	chr17	79672842	79673342	intron (NM_002949, intron 3 of 4)	intron (NM_002949, intron 3 of 4)	2695
cg09722785	chr10	22629111	22629611	Intergenic	CpG	-5013
cg10733261	chr11	130895513	130896013	Intergenic	Intergenic	-109381
cg18590998	chr7	151183002	151183502	intron (NM_005614, intron 2 of 7)	intron (NM_005614, intron 2 of 7)	33729
cg04839385	chr22	45367535	45368035	intron (NM_001284296, intron 2 of 13)	L2b|LINE|L2	31715
cg08139059	chr14	105851079	105851579	intron (NM_001243127, intron 18 of 23)	intron (NM_001243127, intron 18 of 23)	-13546
cg27242563	chr18	18700259	18700759	Intergenic	Intergenic	-8735
cg12686605	chr15	102212376	102212876	intron (NM_152334, intron 13 of 18)	intron (NM_152334, intron 13 of 18)	-20032
cg01337439	chr15	64995251	64995751	promoter-TSS (NM_001301302)	promoter-TSS (NM_001301302)	-21
cg19032662	chr8	94241792	94242292	Intergenic	Intergenic	-62963
cg22753888	chr6	55038650	55039150	intron (NM_001526, intron 1 of 7)	intron (NM_001526, intron 1 of 7)	67642
cg20830573	chr7	1045338	1045838	intron (NR_146967, intron 2 of 4)	intron (NR_146967, intron 2 of 4)	17074
cg22077894	chr1	229729883	229730383	exon (NM_014409, exon 5 of 5)	exon (NM_014409, exon 5 of 5)	31661
cg11707012	chr10	72872048	72872548	Intergenic	L1M3f|LINE|L1	-100029
cg08791874	chr2	238356846	238357346	Intergenic	Intergenic	-34246
cg06490510	chr6	52176647	52177147	Intergenic	Intergenic	-27357
cg11214164	chr12	498246	498746	promoter-TSS (NM_001130147)	promoter-TSS (NM_001130147)	-10
cg13466456	chr1	29586838	29587338	intron (NM_133177, intron 6 of 30)	CpG	24054
cg19678070	chr3	184080439	184080939	promoter-TSS (NM_001278715)	intron (NM_001346879, intron 1 of 4)	-82
cg24197184	chr12	70070549	70071049	exon (NM_001282614, exon 7 of 10)	exon (NM_001282614, exon 7 of 10)	12258
cg19823494	chr2	168574950	168575450	Intergenic	MER39|LTR|ERV1	-99982
cg00928088	chr5	40268023	40268523	Intergenic	Intergenic	215880
cg19225512	chr10	72648443	72648943	promoter-TSS (NM_000281)	promoter-TSS (NM_000281)	-371
cg07027713	chr8	127574459	127574959	Intergenic	L2a|LINE|L2	-3986
cg20781401	chr2	8418474	8418974	intron (NR_152741, intron 8 of 9)	intron (NR_152741, intron 8 of 9)	49825
cg25947141	chr7	101566487	101566987	intron (NM_001202544, intron 2 of 21)	intron (NM_001202544, intron 2 of 21)	105831
cg21611775	chr3	11058586	11059086	5' UTR (NM_001348253, exon 3 of 15)	5' UTR (NM_001348253, exon 3 of 15)	2074
cg13186554	chr10	99206691	99207191	intron (NR_109895, intron 1 of 8)	intron (NR_109895, intron 1 of 8)	1009
cg18727273	chr12	53087023	53087523	intron (NM_175078, intron 5 of 8)	intron (NM_175078, intron 5 of 8)	10035
cg02875558	chr17	37308927	37309427	Intergenic	Intergenic	-1287
cg24511422	chr7	111228046	111228546	Intergenic	Intergenic	-25723
cg25749212	chr6	32938700	32939200	promoter-TSS (NM_001199455)	promoter-TSS (NM_001199455)	243
cg06829761	chr17	40766389	40766889	exon (NM_001070, exon 10 of 11)	exon (NM_001070, exon 10 of 11)	4938
cg12868545	chr17	75190649	75191149	exon (NM_003003, exon 7 of 17)	exon (NM_003003, exon 7 of 17)	9604
cg22459739	chr5	140200903	140201403	promoter-TSS (NM_031501)	promoter-TSS (NM_031501)	-45
cg04977922	chr19	4908431	4908931	promoter-TSS (NM_001048201)	promoter-TSS (NM_001048201)	-832
cg04839086	chr2	1304985	1305485	intron (NM_018968, intron 14 of 16)	L1MDa|LINE|L1	-111998
cg17722996	chr5	50510758	50511258	Intergenic	Intergenic	168158
cg21598044	chr6	28829231	28829731	non-coding (NR_033379, exon 2 of 2)	non-coding (NR_033379, exon 2 of 2)	1973
cg19707450	chr7	129647205	129647705	Intergenic	MIR|SINE|MIR	43770
cg27052183	chr11	66411736	66412236	intron (NM_001198845, intron 2 of 2)	intron (NM_001198845, intron 2 of 2)	5812
cg13062870	chr10	35113976	35114476	Intergenic	Intergenic	9530
cg07813643	chr1	160158975	160159475	Intergenic	Intergenic	-1140
cg02404084	chr7	28858685	28859185	3' UTR (NM_004904, exon 11 of 11)	3' UTR (NM_004904, exon 11 of 11)	133185
cg04924454	chr7	26327549	26328049	Intergenic	MER21B|LTR|ERVL	-3699
cg11427907	chr8	142147881	142148381	non-coding (NR_148197, exon 3 of 24)	non-coding (NR_148197, exon 3 of 24)	9443
cg16587974	chr5	76382912	76383412	promoter-TSS (NR_138050)	promoter-TSS (NR_138050)	-52
cg08141451	chr13	112227390	112227890	Intergenic	Intergenic	-20716
cg16453183	chr1	29557370	29557870	promoter-TSS (NM_001349716)	promoter-TSS (NM_001349716)	-174
cg15861102	chr11	77236268	77236768	Intergenic	Intergenic	-45616
cg05812599	chr11	72146006	72146506	promoter-TSS (NM_001258394)	promoter-TSS (NM_001258394)	-528
cg00420450	chr8	22132391	22132891	promoter-TSS (NM_001330480)	promoter-TSS (NM_001330480)	34
cg25934095	chr6	7301704	7302204	intron (NR_120448, intron 3 of 6)	MER117|DNA|hAT-Charlie	11478
cg13645106	chr9	15136772	15137272	Intergenic	LTR8|LTR|ERV1	113194
cg16619978	chr6	1388556	1389056	Intergenic	Intergenic	-1005
cg16269002	chr6	13712936	13713436	Intergenic	Intergenic	-1119
cg23808928	chr21	34990605	34991105	intron (NM_145858, intron 4 of 12)	MIR|SINE|MIR	23192
cg24754199	chr10	559126	559626	intron (NM_014974, intron 1 of 36)	intron (NM_014974, intron 1 of 36)	-115128
cg24704151	chr19	33077986	33078486	3' UTR (NM_004708, exon 6 of 6)	3' UTR (NM_004708, exon 6 of 6)	6140
cg20940178	chr16	57520124	57520624	promoter-TSS (NM_018110)	promoter-TSS (NM_018110)	31
cg19375751	chr11	68227611	68228111	promoter-TSS (NR_147970)	promoter-TSS (NR_147970)	-359
cg14521552	chr15	25311881	25312381	promoter-TSS (NR_003320).2	promoter-TSS (NR_003320).2	-803
cg01793578	chr1	159183915	159184415	Intergenic	Intergenic	9500
cg00493276	chr12	53002144	53002644	intron (NM_175068, intron 8 of 8)	intron (NM_175068, intron 8 of 8)	-1241
cg04431844	chr17	39580441	39580941	exon (NM_003770, exon 1 of 7)	exon (NM_003770, exon 1 of 7)	146
cg15697374	chr2	235952784	235953284	intron (NM_001371304, intron 4 of 5)	intron (NM_001371304, intron 4 of 5)	16655
cg17960980	chr2	224127813	224128313	Intergenic	Intergenic	211415
cg23687560	chr13	37007707	37008207	intron (NM_001111046, intron 2 of 8)	AluSq2|SINE|Alu	1325
cg11970037	chr18	8889380	8889880	Intergenic	Intergenic	172251
cg20337021	chr11	105893032	105893532	promoter-TSS (NM_001318747)	promoter-TSS (NM_001318747)	-268
cg13220111	chr2	122513394	122513894	intron (NR_048559, intron 1 of 3)	intron (NR_048559, intron 1 of 3)	417
cg05829424	chr19	6496112	6496612	intron (NM_001289127, intron 4 of 4)	AluY|SINE|Alu	5958
cg24145845	chr18	12198505	12199005	Intergenic	Intergenic	-2023
cg23053977	chr6	46434297	46434797	intron (NM_001251973, intron 1 of 4)	intron (NM_001251973, intron 1 of 4)	24513
cg13545001	chr8	18343559	18344059	Intergenic	MIR|SINE|MIR	95017
cg00016226	chr11	120008689	120009189	promoter-TSS (NM_012101)	promoter-TSS (NM_012101)	-118
cg03976252	chr5	5336936	5337436	Intergenic	Intergenic	-85604
cg02223684	chr11	83563013	83563513	intron (NM_001142699, intron 16 of 27)	MLT1C|LTR|ERVL-MaLR	-169795
cg09961898	chr8	17512379	17512879	intron (NM_001001925, intron 8 of 13)	intron (NM_001001925, intron 8 of 13)	21381
cg13106162	chr14	54678301	54678801	Intergenic	Intergenic	-185035
cg18205376	chr12	127768675	127769175	promoter-TSS (NR_146537)	promoter-TSS (NR_146537)	-97
cg11040136	chr7	44787777	44788277	promoter-TSS (NM_001300959)	promoter-TSS (NM_001300959)	-138
cg02336864	chr12	95800128	95800628	Intergenic	MIR3|SINE|MIR	-67550
cg24826645	chr13	113951959	113952459	intron (NM_005561, intron 1 of 8)	intron (NM_005561, intron 1 of 8)	655
cg21396482	chr10	115437660	115438160	Intergenic	Intergenic	-1011
cg16751754	chr21	42800813	42801313	intron (NM_001178046, intron 2 of 14)	intron (NM_001178046, intron 2 of 14)	2897
cg01430725	chr1	36929756	36930256	promoter-TSS (NM_031280)	promoter-TSS (NM_031280)	-21
cg04062682	chr5	109026643	109027143	intron (NM_002372, intron 1 of 21)	intron (NM_002372, intron 1 of 21)	1826
cg00726871	chr8	1759686	1760186	Intergenic	Intergenic	-5461
cg07116336	chr16	88337395	88337895	Intergenic	Intergenic	109758
cg03718821	chr3	189006248	189006748	intron (NM_198485, intron 4 of 5)	intron (NM_198485, intron 4 of 5)	-48115
cg21337927	chr18	33764807	33765307	intron (NR_134605, intron 1 of 1)	intron (NR_134605, intron 1 of 1)	2341
cg24948913	chr21	45159979	45160479	intron (NM_003681, intron 2 of 10)	intron (NM_003681, intron 2 of 10)	-1138
cg24199218	chr6	41702000	41702500	promoter-TSS (NM_001271945)	promoter-TSS (NM_001271945)	-111
cg25359292	chr5	132388207	132388707	intron (NM_002154, intron 1 of 18)	L2b|LINE|L2	752
cg21986148	chr5	115524356	115524856	non-coding (NR_146220, exon 8 of 8)	non-coding (NR_146220, exon 8 of 8)	-66834
cg06080250	chr4	1041768	1042268	Intergenic	Intergenic	35766
cg24721120	chr6	24799069	24799569	promoter-TSS (NM_001282492)	promoter-TSS (NM_001282492)	-174
cg23908228	chr21	35831758	35832258	promoter-TSS (NM_001127669)	promoter-TSS (NM_001127669)	-66
cg01968306	chr6	111915593	111916093	intron (NM_147686, intron 1 of 8)	AluJb|SINE|Alu	11238
cg00893581	chr5	132857150	132857650	intron (NM_015082, intron 3 of 15)	intron (NM_015082, intron 3 of 15)	90832
cg05479618	chr11	350875	351375	Intergenic	MER41-int|LTR|ERV1	-18374
cg26251604	chr6	1182830	1183330	Intergenic	Intergenic	-81513
cg15625875	chr14	76667647	76668147	intron (NM_017926, intron 9 of 9)	intron (NM_017926, intron 9 of 9)	47200
cg02748316	chr3	50273460	50273960	promoter-TSS (NM_001282618)	promoter-TSS (NM_001282618)	74
cg17160751	chr4	104641000	104641500	promoter-TSS (NM_001059)	promoter-TSS (NM_001059)	-108
cg26732340	chr6	157341970	157342470	intron (NM_001346813, intron 4 of 19)	CpG	-15341
cg00421848	chr21	35831914	35832414	promoter-TSS (NM_001127669)	promoter-TSS (NM_001127669)	72
cg05241246	chr1	67518501	67519001	intron (NM_015139, intron 1 of 11)	intron (NM_015139, intron 1 of 11)	1080
cg18841452	chr8	2046083	2046583	intron (NM_003970, intron 18 of 36)	intron (NM_003970, intron 18 of 36)	21664
cg12434875	chr15	45443969	45444469	exon (NM_175940, exon 24 of 34)	exon (NM_175940, exon 24 of 34)	22027
cg14875920	chr12	44200066	44200566	promoter-TSS (NR_073473)	promoter-TSS (NR_073473)	-196
cg20886318	chr5	122284002	122284502	intron (NM_014035, intron 3 of 6)	intron (NM_014035, intron 3 of 6)	88168
cg24387800	chr8	961483	961983	intron (NM_001346810, intron 2 of 14)	intron (NM_001346810, intron 2 of 14)	-128507
cg02157633	chr22	19035683	19036183	promoter-TSS (NR_024157)	promoter-TSS (NR_024157)	-45
cg15953038	chr8	1502882	1503382	intron (NM_001346810, intron 5 of 14)	intron (NM_001346810, intron 5 of 14)	66698
cg04970233	chr3	73376190	73376690	Intergenic	Intergenic	106706
cg16682926	chr20	57411525	57412025	intron (NR_002785, intron 4 of 4)	intron (NR_002785, intron 4 of 4)	-3028
cg06846458	chr14	100774037	100774537	promoter-TSS (NR_029906)	promoter-TSS (NR_029906)	91
cg20008818	chr16	58455398	58455898	Intergenic	Intergenic	29273
cg12457529	chr7	99155642	99156142	promoter-TSS (NM_138494)	promoter-TSS (NM_138494)	-153
cg03805820	chr12	123459132	123459632	promoter-TSS (NM_001304833)	promoter-TSS (NM_001304833)	109
cg08720950	chr17	9045739	9046239	intron (NM_004822, intron 2 of 6)	L2a|LINE|L2	36446
cg01558013	chr20	35099915	35100415	intron (NM_183006, intron 1 of 6)	intron (NM_183006, intron 1 of 6)	9967
cg18618217	chr7	5464942	5465442	TTS (NM_001354886)	TTS (NM_001354886)	-2015
cg15168825	chr2	8508415	8508915	Intergenic	Intergenic	-40116
cg06513217	chr22	19565591	19566091	Intergenic	Intergenic	-11479
cg14910406	chr2	220145057	220145557	exon (NM_006736, exon 3 of 9)	exon (NM_006736, exon 3 of 9)	1219
cg19248587	chr10	75061477	75061977	intron (NM_001367801, intron 13 of 27)	intron (NM_001367801, intron 13 of 27)	49228
cg17008486	chr8	25542934	25543434	Intergenic	Intergenic	226435
cg08512365	chr7	949508	950008	intron (NM_001284309, intron 4 of 10)	intron (NM_001284309, intron 4 of 10)	10768
cg14023762	chr19	13919909	13920409	intron (NM_023072, intron 5 of 12)	L2a|LINE|L2	13902
cg05673332	chr15	86558266	86558766	Intergenic	Intergenic	-64335
cg08139565	chr10	30725112	30725612	intron (NM_001320961, intron 1 of 7)	intron (NM_001320961, intron 1 of 7)	1787
cg00076998	chr3	138552920	138553420	intron (NM_006219, intron 1 of 23)	CpG	600
cg02744632	chr2	224441514	224442014	Intergenic	AluJb|SINE|Alu	25315
cg05444140	chr13	97946489	97946989	intron (NM_207304, intron 2 of 6)	intron (NM_207304, intron 2 of 6)	72152
cg00493242	chr4	20659848	20660348	Intergenic	Intergenic	-37807
cg24023914	chr11	8793363	8793863	intron (NR_120590, intron 1 of 4)	MER21C|LTR|ERVL	3288
cg24937356	chr1	57113733	57114233	intron (NM_006252, intron 1 of 8)	L1MB7|LINE|L1	-2992
cg22861990	chr3	183903317	183903817	promoter-TSS (NM_001351299)	promoter-TSS (NM_001351299)	-296
cg05593336	chr6	85361383	85361883	Intergenic	Intergenic	-37543
cg10650989	chr16	8581845	8582345	intron (NR_110736, intron 1 of 1)	intron (NR_110736, intron 1 of 1)	5733
cg09047361	chr12	42959892	42960392	intron (NM_153026, intron 1 of 7)	L2|LINE|L2	23406
cg04437881	chr17	2697490	2697990	intron (NM_001330058, intron 1 of 24)	intron (NM_001330058, intron 1 of 24)	-1992
cg09135866	chr19	53238248	53238748	promoter-TSS (NM_001161499)	promoter-TSS (NM_001161499)	-191
cg08511764	chr21	44813103	44813603	Intergenic	CpG	-31124
cg27513359	chr9	33255591	33256091	intron (NM_001349299, intron 6 of 6)	intron (NM_001349299, intron 6 of 6)	8865
cg09674234	chr10	65225677	65226177	promoter-TSS (NM_032776)	promoter-TSS (NM_032776)	-190
cg19766553	chr10	128109843	128110343	intron (NR_073453, intron 1 of 3)	intron (NR_073453, intron 1 of 3)	355
cg09196248	chr14	73270718	73271218	intron (NM_012074, intron 1 of 9)	intron (NM_012074, intron 1 of 9)	88389
cg21376148	chr17	10276010	10276510	promoter-TSS (NM_003802)	promoter-TSS (NM_003802)	63
cg15495837	chr2	96256630	96257130	promoter-TSS (NM_138800)	promoter-TSS (NM_138800)	-869
cg17645601	chr3	49236336	49236836	promoter-TSS (NM_001135197)	promoter-TSS (NM_001135197)	-345
cg18296061	chr7	20416057	20416557	intron (NM_002214, intron 3 of 13)	intron (NM_002214, intron 3 of 13)	-44922
cg25955267	chr2	169769911	169770411	Intergenic	Intergenic	12360
cg09767081	chr3	2165722	2166222	intron (NR_046555, intron 2 of 2)	intron (NR_046555, intron 2 of 2)	19953
cg05880782	chr17	41108310	41108810	exon (NM_025267, exon 10 of 17)	exon (NM_025267, exon 10 of 17)	7911
cg25221803	chr3	62037069	62037569	intron (NM_002841, intron 4 of 29)	MER5A|DNA|hAT-Charlie	267303
cg11348740	chr8	127336183	127336683	Intergenic	Intergenic	-1307
cg02014733	chr19	34989030	34989530	intron (NM_001080436, intron 7 of 7)	intron (NM_001080436, intron 7 of 7)	16617
cg07409747	chr2	26002999	26003499	intron (NM_001369346, intron 3 of 10)	L1MC4a|LINE|L1	14311
cg18635765	chr2	148081207	148081707	Intergenic	L1MA9|LINE|L1	-520629
cg16366604	chr3	9960248	9960748	intron (NR_037807, intron 5 of 16)	intron (NR_037807, intron 5 of 16)	1716
cg23777958	chr8	85095404	85095904	5' UTR (NM_173848, exon 1 of 9)	5' UTR (NM_173848, exon 1 of 9)	145
cg10174972	chr3	133380496	133380996	promoter-TSS (NM_001363889)	promoter-TSS (NM_001363889)	39
cg11871567	chr15	57609820	57610320	Intergenic	MLT1A0|LTR|ERVL-MaLR	-1266
cg09741152	chr9	136324799	136325299	promoter-TSS (NM_001242369)	promoter-TSS (NM_001242369)	-38
cg00238446	chr15	42066246	42066746	promoter-TSS (NR_049762)	promoter-TSS (NR_049762)	-186
cg16747922	chr4	2415700	2416200	intron (NM_001172657, intron 1 of 6)	intron (NM_001172657, intron 1 of 6)	4422
cg05126581	chr1	216144569	216145069	intron (NM_206933, intron 35 of 71)	AluJo|SINE|Alu	-100988
cg11528495	chr8	144795855	144796355	TTS (NR_134306)	TTS (NR_134306)	-2414
cg11200474	chr2	58759729	58760229	intron (NR_033873, intron 1 of 13)	MIR|SINE|MIR	12091
cg11382979	chr10	37939166	37939666	Intergenic	MSTB1|LTR|ERVL-MaLR	-47557
cg16701896	chr7	27233161	27233661	TTS (NM_000522)	TTS (NM_000522)	6299
cg01728866	chr1	43637764	43638264	promoter-TSS (NR_106791)	promoter-TSS (NR_106791)	13
cg01078620	chr17	7548063	7548563	Intergenic	Intergenic	-1632
cg05281145	chr14	100530725	100531225	promoter-TSS (NM_016337)	promoter-TSS (NM_016337)	-784
cg08911852	chr16	7916961	7917461	Intergenic	Intergenic	534365
cg19722949	chr5	156362728	156363228	intron (NM_001146726, intron 4 of 7)	AluJo|SINE|Alu	27259
cg27310686	chr6	149888123	149888623	intron (NM_138785, intron 1 of 7)	intron (NM_138785, intron 1 of 7)	862
cg05384275	chr12	56122720	56123220	promoter-TSS (NM_001267698)	promoter-TSS (NM_001267698)	-48
cg17819831	chr1	54852563	54853063	intron (NM_001009955, intron 4 of 16)	intron (NM_001009955, intron 4 of 16)	19254
cg17799982	chr11	83485198	83485698	intron (NM_001142699, intron 18 of 27)	MIRb|SINE|MIR	-91980
cg00088445	chr2	74361099	74361599	Intergenic	Intergenic	13690
cg14190541	chr4	186291564	186292064	exon (NM_018409, exon 7 of 8)	exon (NM_018409, exon 7 of 8)	8338
cg25620321	chr2	188481457	188481957	Intergenic	Intergenic	-62475
cg15551292	chr5	112196600	112197100	promoter-TSS (NM_003135)	promoter-TSS (NM_003135)	-35
cg03620703	chr8	87355344	87355844	intron (NM_007013, intron 1 of 24)	intron (NM_007013, intron 1 of 24)	818
cg01433381	chr1	39592610	39593110	intron (NM_012090, intron 1 of 92)	AluSx|SINE|Alu	43021
cg10710218	chr1	55012739	55013239	promoter-TSS (NM_015547)	promoter-TSS (NM_015547)	-912
cg23497501	chr2	96012345	96012845	5' UTR (NM_001034914, exon 1 of 8)	5' UTR (NM_001034914, exon 1 of 8)	189
cg04819655	chr17	81040413	81040913	intron (NM_001363853, intron 2 of 4)	intron (NM_001363853, intron 2 of 4)	1641
cg18479249	chr6	19180468	19180968	promoter-TSS (NR_110860)	promoter-TSS (NR_110860)	-7
cg12525721	chr20	60155440	60155940	intron (NM_001252338, intron 1 of 14)	intron (NM_001252338, intron 1 of 14)	-19127
cg09514961	chr3	36772306	36772806	intron (NM_033403, intron 2 of 4)	L2a|LINE|L2	8796
cg14645837	chr11	132056306	132056806	intron (NM_001048209, intron 3 of 7)	intron (NM_001048209, intron 3 of 7)	-97640
cg02301615	chr20	5327917	5328417	Intergenic	Intergenic	-30789
cg04221485	chr2	242431642	242432142	TTS (NM_006374)	TTS (NM_006374)	14572
cg01665559	chr2	127963209	127963709	promoter-TSS (NM_001001665)	promoter-TSS (NM_001001665)	-116
cg00832924	chr7	117448810	117449310	intron (NM_001363351, intron 3 of 22)	intron (NM_001363351, intron 3 of 22)	63214
cg04522794	chr5	2172751	2173251	Intergenic	Intergenic	139314
cg12884853	chr4	133567100	133567600	intron (NR_126401, intron 2 of 3)	MER70B|LTR|ERVL	55106
cg17806614	chr2	3773361	3773861	intron (NM_001287444, intron 2 of 10)	intron (NM_001287444, intron 2 of 10)	19179
cg14118523	chr2	30629124	30629624	Intergenic	Intergenic	-40738
cg05554161	chr9	127539830	127540330	intron (NM_182487, intron 1 of 7)	CpG	668
cg24457555	chr14	59718646	59719146	intron (NM_001270520, intron 1 of 24)	intron (NM_001270520, intron 1 of 24)	-11263
cg15385476	chr1	196112568	196113068	Intergenic	LTR86C|LTR|ERVL	-54973
cg03884675	chr2	168725025	168725525	intron (NR_131227, intron 3 of 4)	intron (NR_131227, intron 3 of 4)	50093
cg09516302	chr1	84945004	84945504	intron (NM_025065, intron 1 of 8)	CpG	305
cg04565649	chr5	72860916	72861416	promoter-TSS (NM_001284430)	promoter-TSS (NM_001284430)	298
cg05090375	chr22	44965572	44966072	intron (NR_028409, intron 2 of 4)	HAL1|LINE|L1	602
cg16541527	chr17	64872373	64872873	intron (NM_145811, intron 1 of 5)	intron (NM_145811, intron 1 of 5)	41388
cg18363721	chr3	39424515	39425015	promoter-TSS (NM_017875)	promoter-TSS (NM_017875)	-96
cg15798305	chr1	153609169	153609669	intron (NM_001206612, intron 2 of 5)	intron (NM_001206612, intron 2 of 5)	-2582
cg24128708	chr1	234543551	234544051	intron (NM_005646, intron 23 of 29)	intron (NM_005646, intron 23 of 29)	34354
cg23453215	chr18	76552721	76553221	Intergenic	CpG	-187304
cg02865164	chr9	35683816	35684316	intron (NM_003289, intron 8 of 8)	intron (NM_003289, intron 8 of 8)	5856
cg12747076	chr10	831585	832085	Intergenic	Intergenic	-96227
cg12467435	chr17	64650876	64651376	intron (NM_002737, intron 5 of 16)	intron (NM_002737, intron 5 of 16)	-132064
cg17100390	chr12	103892889	103893389	Intergenic	L1MA9|LINE|L1	3321
cg16522885	chr11	36406919	36407419	intron (NM_024841, intron 2 of 9)	intron (NM_024841, intron 2 of 9)	9634
cg27557525	chr2	73215371	73215871	intron (NR_138476, intron 9 of 14)	intron (NR_138476, intron 9 of 14)	70680
cg16969227	chr13	44981776	44982276	Intergenic	Intergenic	-1906
cg11861579	chr4	99031283	99031783	intron (NM_174952, intron 3 of 10)	MER50|LTR|ERV1	33094
cg05370134	chr10	44864627	44865127	TTS (NM_000609)	TTS (NM_000609)	15668
cg04600165	chr4	123454870	123455370	Intergenic	ERVL-B4-int|LTR|ERVL	-77470
cg01501915	chr1	249200107	249200607	promoter-TSS (NM_001017434)	promoter-TSS (NM_001017434)	-77
cg12499294	chr6	26372844	26373344	intron (NM_001197247, intron 5 of 10)	intron (NM_001197247, intron 5 of 10)	4688
cg17125523	chr15	88585323	88585823	intron (NM_001007156, intron 13 of 15)	MIR3|SINE|MIR	-96074
cg26393629	chr14	21191609	21192109	Intergenic	CpG	-22187
cg00037671	chr20	4070306	4070806	Intergenic	Intergenic	-58870
cg21159940	chr7	28837984	28838484	intron (NM_182898, intron 7 of 10)	intron (NM_182898, intron 7 of 10)	112484
cg24406698	chr1	212624298	212624798	Intergenic	MLT1G|LTR|ERVL-MaLR	18286
cg15303841	chr22	29833554	29834054	promoter-TSS (NM_021026)	promoter-TSS (NM_021026)	-768
cg14405773	chr17	61950367	61950867	exon (NM_022645, exon 2 of 3)	exon (NM_022645, exon 2 of 3)	472
cg05880478	chr22	45906426	45906926	intron (NM_006485, intron 1 of 14)	intron (NM_006485, intron 1 of 14)	7913
cg12732673	chr7	4256664	4257164	intron (NM_152744, intron 38 of 44)	intron (NM_152744, intron 38 of 44)	-82445
cg07619549	chr6	155635695	155636195	promoter-TSS (NR_146725)	promoter-TSS (NR_146725)	-327
cg13884444	chr7	48065365	48065865	intron (NM_001030019, intron 1 of 9)	intron (NM_001030019, intron 1 of 9)	3089
cg19823256	chr5	35531692	35532192	Intergenic	LTR12C|LTR|ERV1	-86023
cg15518186	chr5	30401208	30401708	Intergenic	Intergenic	520791
cg21581420	chr3	27589950	27590450	Intergenic	L2|LINE|L2	-64325
cg19301020	chr12	99478766	99479266	intron (NM_181670, intron 1 of 12)	intron (NM_181670, intron 1 of 12)	-8121
cg00939768	chr21	17457163	17457663	intron (NR_111005, intron 1 of 6)	MLT1J2|LTR|ERVL-MaLR	13979
cg02800903	chr3	104241069	104241569	Intergenic	LTR2B|LTR|ERV1	-844238
cg16508692	chr21	17079782	17080282	Intergenic	Intergenic	-22221
cg18050804	chr13	113676938	113677438	intron (NM_024979, intron 2 of 29)	intron (NM_024979, intron 2 of 29)	21160
cg20271602	chr17	26852282	26852782	intron (NM_001369369, intron 3 of 8)	MIRb|SINE|MIR	1573
cg05943636	chr12	2526034	2526534	intron (NM_001167623, intron 3 of 46)	intron (NM_001167623, intron 3 of 46)	147342
cg07303275	chr16	75499166	75499666	promoter-TSS (NM_001304998)	promoter-TSS (NM_001304998)	-781
cg01979620	chr7	6294918	6295418	intron (NM_004227, intron 1 of 12)	intron (NM_004227, intron 1 of 12)	17087
cg20820812	chr9	92804529	92805029	promoter-TSS (NR_038882)	promoter-TSS (NR_038882)	-998
cg14850995	chr14	85859940	85860440	promoter-TSS (NR_102737)	promoter-TSS (NR_102737)	-33
cg21389901	chr2	162271162	162271662	Intergenic	CpG	-1396
cg12970185	chr5	142013876	142014376	intron (NM_001144935, intron 1 of 3)	MIRb|SINE|MIR	9740
cg18352616	chr4	3374580	3375080	intron (NM_198227, intron 1 of 15)	CpG	2905
cg25963628	chr19	27735170	27735670	Intergenic	ALR/Alpha|Satellite|centr	-548919
cg11904435	chr10	118562860	118563360	intron (NM_001330164, intron 2 of 12)	intron (NM_001330164, intron 2 of 12)	23969
cg18858418	chr1	199199497	199199997	intron (NR_147896, intron 3 of 3)	MLT1D|LTR|ERVL-MaLR	82021
cg05391338	chr11	125615910	125616410	promoter-TSS (NM_138294)	promoter-TSS (NM_138294)	-14
cg21975688	chr3	186992780	186993280	intron (NR_033519, intron 1 of 9)	intron (NR_033519, intron 1 of 9)	-16030
cg08983133	chr17	48944114	48944614	promoter-TSS (NM_005749)	promoter-TSS (NM_005749)	324
cg17452354	chr2	193450164	193450664	Intergenic	Intergenic	-164157
cg11790624	chr8	144423653	144424153	intron (NM_001258447, intron 1 of 13)	intron (NM_001258447, intron 1 of 13)	-6853
cg13361490	chr3	63427890	63428390	promoter-TSS (NM_144642)	promoter-TSS (NM_144642)	-848
cg17223590	chr19	28949721	28950221	intron (NR_110759, intron 7 of 9)	MER34|LTR|ERV1	-147624
cg17535691	chr10	102881074	102881574	intron (NR_130724, intron 2 of 2)	intron (NR_130724, intron 2 of 2)	9579
cg26717206	chr10	45459450	45459950	intron (NM_032023, intron 1 of 10)	intron (NM_032023, intron 1 of 10)	4450
cg04742071	chr14	24610743	24611243	promoter-TSS (NM_001346875)	promoter-TSS (NM_001346875)	-193
cg24348581	chr8	91649227	91649727	intron (NM_001008495, intron 1 of 2)	intron (NM_001008495, intron 1 of 2)	8656
cg07589884	chr6	92102931	92103431	Intergenic	Intergenic	-128197
cg14566103	chr5	6476156	6476656	intron (NM_001145161, intron 1 of 1)	intron (NM_001145161, intron 1 of 1)	27434
cg27253336	chr20	56137515	56138015	exon (NM_002591, exon 4 of 10)	exon (NM_002591, exon 4 of 10)	1599
cg06279953	chr6	76802342	76802842	Intergenic	U6|snRNA|snRNA	-20197
cg16919248	chr1	57985099	57985599	intron (NM_021080, intron 3 of 16)	intron (NM_021080, intron 3 of 16)	-94756
cg21651000	chr8	71129222	71129722	intron (NM_001321703, intron 2 of 22)	intron (NM_001321703, intron 2 of 22)	-145985
cg19206305	chr13	49926059	49926559	intron (NM_001079670, intron 6 of 10)	intron (NM_001079670, intron 6 of 10)	49369
cg14257583	chr17	77410862	77411362	intron (NM_001082575, intron 2 of 14)	intron (NM_001082575, intron 2 of 14)	67568
cg12831925	chr11	10326535	10327035	intron (NM_001124, intron 1 of 3)	intron (NM_001124, intron 1 of 3)	165
cg01456938	chr4	2470053	2470553	promoter-TSS (NM_001185009)	promoter-TSS (NM_001185009)	-530
cg04152460	chr6	28109724	28110224	promoter-TSS (NM_001278121)	promoter-TSS (NM_001278121)	-15
cg22022796	chr11	41459009	41459509	intron (NM_001258419, intron 1 of 6)	intron (NM_001258419, intron 1 of 6)	21927
cg12754609	chr14	107175961	107176461	Intergenic	L1M4b|LINE|L1	83003
cg22812516	chr3	93698518	93699018	promoter-TSS (NR_135621)	promoter-TSS (NR_135621)	-215
cg10286900	chr13	44540307	44540807	Intergenic	L1MC4|LINE|L1	-55914
cg00306959	chr6	4354218	4354718	Intergenic	Intergenic	-134564
cg23998629	chr8	19352486	19352986	intron (NM_001354475, intron 4 of 9)	intron (NM_001354475, intron 4 of 9)	107320
cg12328330	chr4	6716849	6717349	promoter-TSS (NM_018366)	promoter-TSS (NM_018366)	-802
cg14904697	chr19	15509250	15509750	non-coding (NR_111971, exon 11 of 16)	non-coding (NR_111971, exon 11 of 16)	-18902
cg00197452	chr22	47786368	47786868	Intergenic	Intergenic	45297
cg04290620	chr17	6664750	6665250	intron (NM_001353140, intron 3 of 4)	intron (NM_001353140, intron 3 of 4)	5635
cg05743750	chr11	34331298	34331798	intron (NM_145804, intron 1 of 16)	intron (NM_145804, intron 1 of 16)	48009
cg23228768	chr17	66453592	66454092	promoter-TSS (NR_135471)	promoter-TSS (NR_135471)	-177
cg26512129	chr17	37309299	37309799	Intergenic	Intergenic	-1659
cg01379237	chr3	189983494	189983994	Intergenic	Intergenic	56491
cg12820366	chr1	19141153	19141653	Intergenic	MIRb|SINE|MIR	44752
cg10639412	chr2	33824434	33824934	promoter-TSS (NM_015475)	promoter-TSS (NM_015475)	-255
cg01524860	chr6	99290034	99290534	Intergenic	CpG	7834
cg21372571	chr6	114664763	114665263	Intergenic	Intergenic	-280972
cg02556805	chr13	26584996	26585496	intron (NM_001313741, intron 34 of 35)	intron (NM_001313741, intron 34 of 35)	39952
cg12628038	chr3	55505251	55505751	intron (NM_001256105, intron 4 of 4)	MIR|SINE|MIR	9925
cg13166553	chr13	75399170	75399670	Intergenic	Intergenic	272440
cg18057959	chr10	126694503	126695003	promoter-TSS (NM_001363508)	promoter-TSS (NM_001363508)	-166
cg27482856	chr7	99214197	99214697	promoter-TSS (NM_145115)	promoter-TSS (NM_145115)	-122
cg12664402	chr1	228004440	228004940	intron (NM_183062, intron 2 of 4)	intron (NM_183062, intron 2 of 4)	1272
cg22235148	chr15	35261605	35262105	promoter-TSS (NM_014691)	promoter-TSS (NM_014691)	88
cg13551227	chr10	103603769	103604269	promoter-TSS (NM_014591)	promoter-TSS (NM_014591)	-342
cg17765629	chr12	105898012	105898512	Intergenic	Intergenic	173793
cg12271797	chr8	50891614	50892114	intron (NM_001287814, intron 1 of 16)	intron (NM_001287814, intron 1 of 16)	67897
cg09150239	chr1	204347179	204347679	Intergenic	CpG	-8582
cg15059513	chr1	110882277	110882777	promoter-TSS (NR_036595)	promoter-TSS (NR_036595)	582
cg20098848	chr12	64936558	64937058	Intergenic	LTR12C|LTR|ERV1	-67467
cg10827854	chr10	131713579	131714079	intron (NM_001005463, intron 6 of 15)	intron (NM_001005463, intron 6 of 15)	48709
cg20800509	chr8	104512833	104513333	promoter-TSS (NR_145703)	promoter-TSS (NR_145703)	-191
cg21800599	chr20	60148105	60148605	intron (NM_001252338, intron 1 of 14)	intron (NM_001252338, intron 1 of 14)	-26462
cg14915434	chr6	7313481	7313981	promoter-TSS (NM_001292008)	promoter-TSS (NM_001292008)	-299
cg25561102	chr11	122475170	122475670	Intergenic	Intergenic	-51010
cg03535831	chr21	46019876	46020376	promoter-TSS (NM_198689)	promoter-TSS (NM_198689)	-371
cg22686731	chr15	34635202	34635702	promoter-TSS (NM_018648)	promoter-TSS (NM_018648)	-64
cg20698035	chr5	38297863	38298363	intron (NM_001205301, intron 1 of 22)	intron (NM_001205301, intron 1 of 22)	-7025
cg08427573	chr4	140374580	140375080	promoter-TSS (NM_031296)	promoter-TSS (NM_031296)	365
cg06127572	chr12	68953771	68954271	Intergenic	Intergenic	-50658
cg01533596	chr3	185271129	185271629	Intergenic	AluY|SINE|Alu	-1003
cg15773624	chr12	9493009	9493509	Intergenic	Intergenic	-26801
cg13109838	chr8	42396490	42396990	promoter-TSS (NM_001257181)	promoter-TSS (NM_001257181)	12
cg16166559	chr22	45072338	45072838	promoter-TSS (NM_001198721)	promoter-TSS (NM_001198721)	-100
cg03614394	chr2	198649980	198650480	promoter-TSS (NM_033030)	promoter-TSS (NM_033030)	-187
cg03589557	chr11	71164033	71164533	promoter-TSS (NM_018161)	promoter-TSS (NM_018161)	34
cg22998610	chr11	62538161	62538661	promoter-TSS (NM_006473)	promoter-TSS (NM_006473)	-457
cg10722799	chr21	36041449	36041949	exon (NM_053277, exon 1 of 6)	exon (NM_053277, exon 1 of 6)	406
cg13583911	chr6	30614538	30615038	promoter-TSS (NM_001161376)	promoter-TSS (NM_001161376)	-122
cg07149639	chr13	113487793	113488293	intron (NM_015205, intron 14 of 29)	intron (NM_015205, intron 14 of 29)	-78998
cg13975106	chr13	106939222	106939722	Intergenic	Intergenic	-89440
cg13751455	chr17	49049750	49050250	intron (NM_001130527, intron 28 of 29)	intron (NM_001130527, intron 28 of 29)	74239
cg22046969	chr1	74139997	74140497	promoter-TSS (NR_146300)	promoter-TSS (NR_146300)	-115
cg04182012	chr6	44614016	44614516	Intergenic	Intergenic	-94648
cg08127348	chr19	17448061	17448561	promoter-TSS (NM_032620)	promoter-TSS (NM_032620)	-51
cg14762507	chr1	112532008	112532508	promoter-TSS (NR_145438)	promoter-TSS (NR_145438)	-481
cg02214414	chr16	2961349	2961849	promoter-TSS (NM_020912)	promoter-TSS (NM_020912)	-381
cg14447564	chr5	110847997	110848497	promoter-TSS (NM_001308061)	promoter-TSS (NM_001308061)	-14
cg20038366	chr8	1885747	1886247	intron (NM_001308152, intron 25 of 27)	intron (NM_001308152, intron 25 of 27)	-33566
cg09650077	chr19	50670377	50670877	Intergenic	Intergenic	-4089
cg08742575	chr21	47603916	47604416	intron (NM_001142854, intron 1 of 4)	intron (NM_001142854, intron 1 of 4)	207
cg27563599	chr5	16492712	16493212	intron (NM_001034850, intron 3 of 8)	intron (NM_001034850, intron 3 of 8)	16145
cg01627212	chr16	86715160	86715660	Intergenic	Intergenic	40155
cg05234419	chr2	42930451	42930951	intron (NM_001282756, intron 11 of 16)	intron (NM_001282756, intron 11 of 16)	60700
cg20856545	chr13	114917047	114917547	Intergenic	Intergenic	-19199
cg04901951	chr6	167188924	167189424	intron (NM_001318936, intron 2 of 22)	intron (NM_001318936, intron 2 of 22)	86839
cg09110196	chr12	51566813	51567313	promoter-TSS (NM_001173453)	promoter-TSS (NM_001173453)	-145
cg00039795	chr16	86350756	86351256	Intergenic	Intergenic	28279
cg04324350	chr16	88141275	88141775	Intergenic	Intergenic	-6934
cg08694933	chr18	45633925	45634425	intron (NM_001371291, intron 4 of 6)	intron (NM_001371291, intron 4 of 6)	29344
cg02046572	chr18	73944763	73945263	Intergenic	Intergenic	23548
cg14896488	chr11	73674766	73675266	intron (NM_153614, intron 3 of 7)	MIR|SINE|MIR	13652
cg02466544	chr2	74641203	74641703	3' UTR (NM_001316764, exon 3 of 3)	3' UTR (NM_001316764, exon 3 of 3)	3391
cg11007296	chr5	138711011	138711511	intron (NM_005847, intron 13 of 14)	AluSq2|SINE|Alu	7725
cg10250580	chr17	973019	973519	exon (NM_001159746, exon 9 of 23)	exon (NM_001159746, exon 9 of 23)	8964
cg25169834	chr11	45674452	45674952	intron (NM_003654, intron 1 of 3)	intron (NM_003654, intron 1 of 3)	12470
cg06675877	chr1	156862873	156863373	promoter-TSS (NM_001353682)	promoter-TSS (NM_001353682)	-387
cg16002100	chr2	230136867	230137367	Intergenic	Intergenic	-1114
cg21022435	chr11	129763668	129764168	intron (NM_001143835, intron 2 of 26)	intron (NM_001143835, intron 2 of 26)	-1014
cg19188316	chr13	109853676	109854176	intron (NM_015011, intron 34 of 34)	L1MEg2|LINE|L1	-34275
cg10162696	chr17	78576328	78576828	intron (NM_001163034, intron 1 of 29)	intron (NM_001163034, intron 1 of 29)	57940
cg08305085	chr8	37662140	37662640	intron (NM_032777, intron 1 of 18)	MER94B|DNA|hAT-Blackjack	7989
cg16968403	chr11	47788676	47789176	promoter-TSS (NM_015308)	promoter-TSS (NM_015308)	-33
cg20387775	chr6	158136455	158136955	Intergenic	Intergenic	-107573
cg05672835	chr21	47604583	47605083	promoter-TSS (NM_032261)	promoter-TSS (NM_032261)	-460
cg15402376	chr8	133959256	133959756	intron (NM_003235, intron 26 of 47)	MER5A|DNA|hAT-Charlie	80303
cg13058966	chr17	2666206	2666706	Intergenic	Intergenic	-13510
cg14221970	chr13	41999119	41999619	Intergenic	SATR1|Satellite|Satellite	-17331
cg20749185	chr2	236901176	236901676	intron (NM_014914, intron 12 of 16)	intron (NM_014914, intron 12 of 16)	175603
cg04813711	chr16	57597655	57598155	intron (NM_001304376, intron 5 of 11)	intron (NM_001304376, intron 5 of 11)	21350
cg24353058	chr8	68255633	68256133	promoter-TSS (NR_136223)	promoter-TSS (NR_136223)	133
cg04992191	chr1	238341309	238341809	Intergenic	MER84-int|LTR|ERV1	-287337
cg01468717	chr1	165600047	165600547	promoter-TSS (NM_004528)	promoter-TSS (NM_004528)	-174
cg15014010	chr1	33815770	33816270	promoter-TSS (NR_125978)	promoter-TSS (NR_125978)	67
cg20757133	chr3	21370140	21370640	Intergenic	Intergenic	-76828
cg17282399	chr1	162511009	162511509	Intergenic	Intergenic	-19971
cg19296299	chr5	54466332	54466832	promoter-TSS (NR_029960)	promoter-TSS (NR_029960)	-12
cg04742540	chr9	135407033	135407533	intron (NM_207417, intron 4 of 6)	intron (NM_207417, intron 4 of 6)	-50710
cg08440129	chr8	6230115	6230615	Intergenic	Intergenic	33704
cg16687652	chr8	113687821	113688321	intron (NM_001363185, intron 14 of 66)	L2c|LINE|L2	32349
cg22168255	chr1	156627142	156627642	intron (NM_021948, intron 10 of 13)	CpG	15483
cg27006785	chr7	5821193	5821693	promoter-TSS (NM_207116)	promoter-TSS (NM_207116)	-149
cg19334336	chr1	90158166	90158666	intron (NM_032270, intron 2 of 2)	intron (NM_032270, intron 2 of 2)	59737
cg07955051	chr19	10251159	10251659	intron (NM_001379, intron 31 of 39)	intron (NM_001379, intron 31 of 39)	-20834
cg03278803	chr11	109694382	109694882	Intergenic	Intergenic	-269486
cg00278517	chr6	167070366	167070866	intron (NM_001006932, intron 2 of 21)	intron (NM_001006932, intron 2 of 21)	-29877
cg02716252	chr11	85521742	85522242	intron (NM_206928, intron 1 of 18)	CpG	192
cg14258917	chr11	118431221	118431721	intron (NM_001168618, intron 2 of 11)	intron (NM_001168618, intron 2 of 11)	5320
cg25345625	chr10	131576639	131577139	Intergenic	Intergenic	64749
cg08986575	chr5	173235195	173235695	Intergenic	Intergenic	-17500
cg19992857	chr2	201936437	201936937	promoter-TSS (NM_001321621)	promoter-TSS (NM_001321621)	-37
cg00310117	chr20	40377777	40378277	Intergenic	Intergenic	-131011
cg09358975	chr16	24372176	24372676	intron (NM_006539, intron 3 of 3)	intron (NM_006539, intron 3 of 3)	105552
cg17381661	chr4	113048820	113049320	Intergenic	Intergenic	-17540
cg11734864	chr22	19459749	19460249	intron (NM_001362910, intron 3 of 11)	intron (NM_001362910, intron 3 of 11)	6717
cg03137091	chr2	141111194	141111694	intron (NM_018557, intron 75 of 90)	intron (NM_018557, intron 75 of 90)	232810
cg00440448	chr5	9834063	9834563	intron (NR_027112, intron 4 of 12)	intron (NR_027112, intron 4 of 12)	-20176
cg07774293	chr20	62694076	62694576	promoter-TSS (NM_003195)	promoter-TSS (NM_003195)	-225
cg05043823	chr15	77950804	77951304	intron (NM_001301195, intron 3 of 3)	MER81|DNA|hAT-Blackjack	-1339
cg25629885	chr3	155588233	155588733	promoter-TSS (NM_003875)	promoter-TSS (NM_003875)	44
cg17409393	chr20	50384235	50384735	intron (NM_006045, intron 1 of 27)	CpG	444
cg07846885	chr16	22958755	22959255	Intergenic	MIR|SINE|MIR	133522
cg19486433	chr8	19844587	19845087	Intergenic	MER63C|DNA|hAT-Blackjack	48073
cg04595835	chr4	85888013	85888513	promoter-TSS (NM_014991)	promoter-TSS (NM_014991)	-374
cg02984198	chr22	22328113	22328613	intron (NR_146277, intron 3 of 17)	intron (NR_146277, intron 3 of 17)	8821
cg13718972	chr15	101734310	101734810	intron (NM_014918, intron 2 of 2)	intron (NM_014918, intron 2 of 2)	57693
cg22627674	chr10	11494394	11494894	Intergenic	Intergenic	79635
cg13834174	chr1	51395390	51395890	intron (NM_007051, intron 1 of 18)	intron (NM_007051, intron 1 of 18)	30299
cg15549931	chr6	30710538	30711038	promoter-TSS (NR_149095)	promoter-TSS (NR_149095)	48
cg24673476	chr3	186857223	186857723	promoter-TSS (NM_052969)	promoter-TSS (NM_052969)	-189
cg19288289	chr22	35101799	35102299	Intergenic	Intergenic	291856
cg05328218	chr5	6729387	6729887	intron (NM_001171805, intron 1 of 12)	intron (NM_001171805, intron 1 of 12)	16092
cg19221370	chr6	42186071	42186571	promoter-TSS (NM_018141)	promoter-TSS (NM_018141)	-722
cg09061045	chr5	140071072	140071572	promoter-TSS (NM_001289092)	promoter-TSS (NM_001289092)	-10
cg09101299	chr1	166270115	166270615	Intergenic	Intergenic	-134373
cg01638497	chr17	47587382	47587882	promoter-TSS (NR_106751)	promoter-TSS (NR_106751)	-547
cg01901131	chr2	113232397	113232897	Intergenic	MER115|DNA|hAT-Tip100	-7086
cg06695328	chr12	118852990	118853490	3' UTR (NM_022491, exon 12 of 12)	3' UTR (NM_022491, exon 12 of 12)	38880
cg12688894	chr6	53492358	53492858	promoter-TSS (NR_125841)	promoter-TSS (NR_125841)	-570
cg08287724	chr21	35831891	35832391	promoter-TSS (NM_001127669)	promoter-TSS (NM_001127669)	95
cg13425279	chr9	140818075	140818575	intron (NM_001243812, intron 6 of 45)	L1MD1|LINE|L1	23187
cg15687300	chr8	62084207	62084707	Intergenic	Intergenic	-116072
cg23557663	chr8	38293005	38293505	intron (NM_001174065, intron 2 of 17)	intron (NM_001174065, intron 2 of 17)	31987
cg20181492	chr2	172081854	172082354	intron (NM_001136554, intron 1 of 20)	L1M4|LINE|L1	5699
cg16324369	chr12	123429912	123430412	intron (NM_203444, intron 6 of 11)	AluSx1|SINE|Alu	20848
cg11678726	chr2	3798685	3799185	intron (NM_001287444, intron 4 of 10)	intron (NM_001287444, intron 4 of 10)	44503
cg15068401	chr7	65865488	65865988	promoter-TSS (NR_026873)	promoter-TSS (NR_026873)	-343
cg20071249	chr1	39030283	39030783	Intergenic	Intergenic	89665
cg09674251	chr1	41249251	41249751	promoter-TSS (NM_172163)	promoter-TSS (NM_172163)	42
cg19275995	chr7	73377553	73378053	Intergenic	L1MEf|LINE|L1	-64316
cg23536342	chr20	46338048	46338548	intron (NM_198596, intron 3 of 20)	MLT1K|LTR|ERVL-MaLR	76510
cg26670887	chr17	752248	752748	intron (NM_022463, intron 1 of 7)	AluSx1|SINE|Alu	14853
cg12991976	chr12	83052942	83053442	Intergenic	LTR12D|LTR|ERV1	-27493
cg14446033	chr2	640052	640552	Intergenic	Intergenic	36402
cg12702873	chr10	95721382	95721882	promoter-TSS (NR_002319)	promoter-TSS (NR_002319)	40
cg00052550	chr2	238969207	238969707	promoter-TSS (NM_016510)	promoter-TSS (NM_016510)	-185
cg21805019	chr11	72992867	72993367	intron (NM_001277207, intron 2 of 2)	intron (NM_001277207, intron 2 of 2)	9930
cg20777257	chr5	173840788	173841288	intron (NR_125806, intron 1 of 5)	MER63A|DNA|hAT-Blackjack	77681
cg15029256	chr6	15994819	15995319	Intergenic	Intergenic	-134248
cg07353685	chr1	153536028	153536528	promoter-TSS (NM_001366406)	promoter-TSS (NM_001366406)	85
cg08459430	chr5	81571039	81571539	3' UTR (NM_001025, exon 4 of 4)	3' UTR (NM_001025, exon 4 of 4)	2884
cg04262197	chr16	75467627	75468127	promoter-TSS (NM_006324)	promoter-TSS (NM_006324)	-476
cg21008321	chr11	22497314	22497814	intron (NR_120583, intron 2 of 3)	intron (NR_120583, intron 2 of 3)	16001
cg01329559	chr8	101676750	101677250	Intergenic	MIRb|SINE|MIR	-15107
cg07270499	chr8	13134319	13134819	promoter-TSS (NM_001316668)	promoter-TSS (NM_001316668)	-276
cg02687543	chr4	39937671	39938171	intron (NM_001100399, intron 2 of 32)	MER21C|LTR|ERVL	41610
cg00316483	chr14	65568786	65569286	exon (NM_002382, exon 1 of 5)	exon (NM_002382, exon 1 of 5)	199
cg19463706	chr2	70164986	70165486	exon (NM_001202514, exon 5 of 5)	exon (NM_001202514, exon 5 of 5)	22995
cg22566584	chr6	167189976	167190476	intron (NM_001318936, intron 2 of 22)	L1MB5|LINE|L1	85787
cg09686990	chr2	172454911	172455411	Intergenic	L1MC5|LINE|L1	76177
cg02447728	chr2	231440047	231440547	Intergenic	Intergenic	124947
cg01971483	chr7	116166158	116166658	promoter-TSS (NM_001172897)	promoter-TSS (NM_001172897)	-8
cg01429075	chr6	39290461	39290961	promoter-TSS (NM_032115)	promoter-TSS (NM_032115)	33
cg17571787	chr16	20565994	20566494	intron (NM_001105069, intron 4 of 13)	LTR16E1|LTR|ERVL	21445
cg23202409	chr11	62439012	62439512	promoter-TSS (NM_024099)	promoter-TSS (NM_024099)	-7
cg19928043	chr10	103469146	103469646	Intergenic	Intergenic	-14344
cg09741238	chr3	28390126	28390626	promoter-TSS (NM_022461)	promoter-TSS (NM_022461)	-61
cg10488532	chr4	105818332	105818832	Intergenic	Intergenic	-248450
cg07841591	chr12	79791505	79792005	intron (NM_001135806, intron 8 of 9)	intron (NM_001135806, intron 8 of 9)	-21282
cg19990373	chr2	206508042	206508542	Intergenic	Intergenic	-38932
cg11244770	chr9	140972430	140972930	exon (NM_000718, exon 35 of 46)	exon (NM_000718, exon 35 of 46)	-33157
cg26236809	chr5	82273119	82273619	Intergenic	Intergenic	86787
cg11986137	chr11	18664426	18664926	Intergenic	Intergenic	-8787
cg08909756	chr12	105479399	105479899	Intergenic	L2c|LINE|L2	-1413
cg26653677	chr17	33863672	33864172	intron (NM_001363830, intron 1 of 4)	AluJr|SINE|Alu	958
cg20817245	chr5	38156947	38157447	intron (NR_147009, intron 2 of 2)	L2b|LINE|L2	8615
cg14789175	chr1	11534440	11534940	Intergenic	Intergenic	-4522
cg08835221	chr22	38071357	38071857	promoter-TSS (NM_002305)	promoter-TSS (NM_002305)	-36
cg10292376	chr12	52994820	52995320	exon (NM_080747, exon 1 of 9)	exon (NM_080747, exon 1 of 9)	177
cg12679412	chr1	14121757	14122257	intron (NM_012231, intron 8 of 9)	intron (NM_012231, intron 8 of 9)	46097
cg03536048	chr20	60554940	60555440	intron (NM_003185, intron 14 of 14)	CpG	-26472
cg22143395	chr8	10469280	10469780	exon (NM_178857, exon 4 of 4)	exon (NM_178857, exon 4 of 4)	43123
cg02306844	chr5	64480868	64481368	intron (NR_135689, intron 23 of 25)	intron (NR_135689, intron 23 of 25)	296629
cg11885965	chr12	62580680	62581180	intron (NM_178539, intron 1 of 4)	intron (NM_178539, intron 1 of 4)	5690
cg24433341	chr17	72272318	72272818	intron (NM_001172810, intron 1 of 13)	intron (NM_001172810, intron 1 of 13)	2195
cg04244286	chr10	47074280	47074780	Intergenic	Intergenic	-7290
cg07840471	chr2	219454738	219455238	intron (NR_073390, intron 4 of 6)	AluSx3|SINE|Alu	-17634
cg04872947	chr1	17846565	17847065	Intergenic	Intergenic	-19378
cg27452619	chr7	38073990	38074490	Intergenic	Intergenic	113319
cg11886511	chr14	45722282	45722782	promoter-TSS (NM_018353)	promoter-TSS (NM_018353)	-127
cg22940961	chr19	51770525	51771025	exon (NM_001308437, exon 3 of 4)	exon (NM_001308437, exon 3 of 4)	3638
cg12152704	chr16	84692829	84693329	intron (NM_024731, intron 3 of 4)	intron (NM_024731, intron 3 of 4)	10962
cg19386000	chr22	21265156	21265656	Intergenic	LSU-rRNA_Hsa|rRNA|rRNA	-6289
cg18553976	chr12	9600816	9601316	promoter-TSS (NR_033399)	promoter-TSS (NR_033399)	-298
cg02047170	chr5	72142289	72142789	intron (NM_001364292, intron 1 of 24)	L1ME3A|LINE|L1	-1427
cg06471108	chr13	23518176	23518676	Intergenic	Intergenic	-27918
cg01942849	chr16	89169494	89169994	intron (NR_104293, intron 4 of 10)	MLT1D|LTR|ERVL-MaLR	9484
cg08122969	chr10	81075120	81075620	3' UTR (NM_020338, exon 25 of 25)	3' UTR (NM_020338, exon 25 of 25)	-31855
cg23371746	chr1	119532675	119533175	promoter-TSS (NM_152380)	promoter-TSS (NM_152380)	-792
cg10298724	chr2	17895932	17896432	exon (NM_001142286, exon 16 of 28)	exon (NM_001142286, exon 16 of 28)	38895
cg12194594	chr13	113426000	113426500	intron (NM_015205, intron 1 of 29)	LTR62|LTR|ERVL	-17205
cg09400051	chr14	105767531	105768031	promoter-TSS (NM_001519)	promoter-TSS (NM_001519)	-443
cg25494302	chr19	51689591	51690091	Intergenic	Intergenic	-4619
cg17817949	chr16	73777511	73778011	Intergenic	MER91C|DNA|hAT-Tip100	357057
cg25062251	chr14	101992590	101993090	Intergenic	CpG	33919
cg26932600	chr6	74230484	74230984	promoter-TSS (NM_001402)	promoter-TSS (NM_001402)	21
cg27346562	chr17	46166502	46167002	intron (NM_001127228, intron 1 of 4)	AluY|SINE|Alu	11796
cg02853418	chr9	127247715	127248215	intron (NM_004959, intron 6 of 6)	MER91A|DNA|hAT-Tip100	21713
cg07561848	chr1	150551681	150552181	exon (NM_182763, exon 1 of 2)	exon (NM_182763, exon 1 of 2)	155
cg11495873	chr15	43499659	43500159	intron (NM_001114134, intron 8 of 12)	intron (NM_001114134, intron 8 of 12)	13307
cg05269516	chr19	16734244	16734744	intron (NM_004831, intron 1 of 2)	intron (NM_004831, intron 1 of 2)	4521
cg13068048	chr2	201980590	201981090	promoter-TSS (NR_147249)	promoter-TSS (NR_147249)	13
cg22979314	chr9	91034379	91034879	intron (NM_006717, intron 1 of 5)	intron (NM_006717, intron 1 of 5)	31270
cg25344891	chr2	23881855	23882355	intron (NM_052920, intron 5 of 13)	MER91B|DNA|hAT-Tip100	267888
cg09742170	chr7	25020958	25021458	Intergenic	CpG	-1411
cg02504505	chr2	114959392	114959892	Intergenic	Intergenic	-222081
cg20550954	chr1	117438213	117438713	Intergenic	AluSg|SINE|Alu	-14075
cg09939344	chr17	77987052	77987552	exon (NM_019020, exon 2 of 12)	exon (NM_019020, exon 2 of 12)	22369
cg08702007	chr13	28712287	28712787	promoter-TSS (NM_175854)	promoter-TSS (NM_175854)	-145
cg14996640	chr5	96226408	96226908	intron (NM_001130140, intron 5 of 18)	intron (NM_001130140, intron 5 of 18)	15015
cg04430472	chr13	99913159	99913659	intron (NM_001144072, intron 4 of 8)	intron (NM_001144072, intron 4 of 8)	-2727
cg19821682	chr1	4848813	4849313	3' UTR (NM_018836, exon 6 of 6)	3' UTR (NM_018836, exon 6 of 6)	134394
cg07038675	chr22	18979207	18979707	non-coding (NR_110533, exon 4 of 6)	non-coding (NR_110533, exon 4 of 6)	21446
cg09584161	chr11	83682042	83682542	intron (NM_001142699, intron 12 of 27)	intron (NM_001142699, intron 12 of 27)	-288824
cg09775258	chr2	119745484	119745984	intron (NM_006770, intron 12 of 16)	MIRb|SINE|MIR	45989
cg21555085	chr2	1900961	1901461	intron (NM_001329845, intron 14 of 24)	intron (NM_001329845, intron 14 of 24)	-152924
cg08670672	chr5	178021245	178021745	Intergenic	L1MEc|LINE|L1	-4101
cg27599958	chr6	53212778	53213278	intron (NM_021814, intron 1 of 7)	CpG	720
cg09521743	chr10	75415502	75416002	promoter-TSS (NM_001114133)	promoter-TSS (NM_001114133)	35
cg26230683	chr20	19918227	19918727	intron (NM_001242581, intron 3 of 11)	Charlie4a|DNA|hAT-Charlie	48267
cg22616007	chr16	4381777	4382277	promoter-TSS (NM_032575)	promoter-TSS (NM_032575)	-198
cg15892341	chr3	119346172	119346672	intron (NR_120610, intron 9 of 10)	intron (NR_120610, intron 9 of 10)	27304
cg19873111	chr19	41293994	41294494	intron (NR_037791, intron 7 of 11)	AluJr|SINE|Alu	10092
cg06380530	chr11	92261333	92261833	intron (NM_001008781, intron 2 of 24)	AluY|SINE|Alu	176321
cg04957019	chr1	157282610	157283110	Intergenic	L1M4c|LINE|L1	-174477
cg23178546	chr7	157710304	157710804	intron (NM_001308268, intron 11 of 22)	intron (NM_001308268, intron 11 of 22)	63277
cg03083562	chr8	126006903	126007403	Intergenic	MER41D|LTR|ERV1	3287
cg24251611	chr13	110662840	110663340	Intergenic	Intergenic	-42542
cg17836449	chr1	121165192	121165692	Intergenic	MER72|LTR|ERV1	-25677
cg22517841	chr1	156246741	156247241	exon (NM_001323614, exon 4 of 21)	exon (NM_001323614, exon 4 of 21)	5625
cg05790380	chr1	3143959	3144459	intron (NM_199454, intron 2 of 16)	intron (NM_199454, intron 2 of 16)	99670
cg04819846	chr5	78389341	78389841	Intergenic	Intergenic	-18041
cg07667539	chr1	202523588	202524088	intron (NM_001197131, intron 1 of 6)	intron (NM_001197131, intron 1 of 6)	14596
cg00603225	chr13	65723981	65724481	Intergenic	LTR12C|LTR|ERV1	-715948
cg00219216	chr16	27872987	27873487	intron (NM_001323901, intron 2 of 5)	intron (NM_001323901, intron 2 of 5)	26241
cg19710196	chr10	36540012	36540512	Intergenic	Intergenic	473032
cg13196387	chr3	51910450	51910950	TTS (NR_109984)	TTS (NR_109984)	-1083
cg01188235	chr15	62534840	62535340	non-coding (NR_136885, exon 11 of 11)	non-coding (NR_136885, exon 11 of 11)	5904
cg09597496	chr3	52489168	52489668	promoter-TSS (NM_001276294)	promoter-TSS (NM_001276294)	-202
cg01527959	chr2	85955487	85955987	Intergenic	Intergenic	-25377
cg24988694	chr1	202728009	202728509	intron (NM_001314042, intron 9 of 27)	intron (NM_001314042, intron 9 of 27)	-48677
cg17280138	chr16	84001477	84001977	promoter-TSS (NM_001329749)	promoter-TSS (NM_001329749)	-510
cg21916023	chr6	138166347	138166847	intron (NR_049793, intron 3 of 3)	L2c|LINE|L2	-21799
cg07305850	chr3	73159889	73160389	Intergenic	CpG	49329
cg27427268	chr4	72671061	72671561	promoter-TSS (NM_001204306)	promoter-TSS (NM_001204306)	-74
cg06882842	chr1	227754202	227754702	intron (NM_001367909, intron 1 of 3)	intron (NM_001367909, intron 1 of 3)	3195
cg00132888	chr13	26599535	26600035	3' UTR (NM_016529, exon 37 of 37)	3' UTR (NM_016529, exon 37 of 37)	25413
cg19948478	chr1	235010286	235010786	Intergenic	L3|LINE|CR1	89210
cg18164689	chr18	4263808	4264308	promoter-TSS (NR_036489)	promoter-TSS (NR_036489)	-544
cg11425254	chr11	105892771	105893271	promoter-TSS (NM_001318747)	promoter-TSS (NM_001318747)	-7
cg19093875	chr10	99185278	99185778	promoter-TSS (NM_002629)	promoter-TSS (NM_002629)	286
cg22366943	chr6	124882043	124882543	intron (NM_001300738, intron 4 of 7)	intron (NM_001300738, intron 4 of 7)	278142
cg21302839	chr5	179233282	179233782	promoter-TSS (NM_001142299)	promoter-TSS (NM_001142299)	139
cg25543948	chr19	19779317	19779817	promoter-TSS (NM_033204)	promoter-TSS (NM_033204)	-81

## Sheet: Hypo-
CpG	Chr	Start	End	Annotation	Detailed Annotation	Distance to TSS
cg24830957	chr2	7812745	7813245	Intergenic	Intergenic	226791
cg13868084	chr9	86755254	86755754	Intergenic	CpG	77146
cg03798328	chr2	17720128	17720628	promoter-TSS (NM_001366803)	promoter-TSS (NM_001366803)	-861
cg01612187	chr16	77224036	77224536	promoter-TSS (NM_014940)	promoter-TSS (NM_014940)	-801
cg20657864	chr8	142248008	142248508	intron (NM_001286646, intron 1 of 7)	intron (NM_001286646, intron 1 of 7)	-9585
cg18328998	chr16	32857622	32858122	Intergenic	CpG	38591
cg26506488	chr1	96701472	96701972	Intergenic	Intergenic	137959
cg12578739	chr11	85522055	85522555	promoter-TSS (NM_001289608)	promoter-TSS (NM_001289608)	-103
cg17147211	chr1	119543820	119544320	promoter-TSS (NR_135034)	promoter-TSS (NR_135034)	-42
cg01190928	chr7	150927208	150927708	Intergenic	MIR3|SINE|MIR	-2111
cg07212834	chr14	79329399	79329899	intron (NM_001330195, intron 10 of 20)	intron (NM_001330195, intron 10 of 20)	-336676
cg16663745	chr12	116718939	116719439	Intergenic	L1MC4a|LINE|L1	-4198
cg09181015	chr5	158104308	158104808	Intergenic	Intergenic	-267777
cg06076141	chr16	53176789	53177289	intron (NM_001352127, intron 1 of 38)	MSTD|LTR|ERVL-MaLR	12115
cg20761395	chr17	511267	511767	intron (NM_001366253, intron 11 of 18)	intron (NM_001366253, intron 11 of 18)	106562
cg06871163	chr5	159933986	159934486	Intergenic	Intergenic	21877
cg04418434	chr6	7110523	7111023	intron (NM_001003699, intron 1 of 12)	intron (NM_001003699, intron 1 of 12)	2579
cg11788367	chr12	52309024	52309524	exon (NM_001077401, exon 6 of 9)	exon (NM_001077401, exon 6 of 9)	3107
cg07209841	chr2	71037999	71038499	intron (NM_173535, intron 5 of 6)	intron (NM_173535, intron 5 of 6)	9482
cg24439791	chr16	11299063	11299563	Intergenic	Intergenic	50726
cg13699804	chr19	38145889	38146389	5' UTR (NM_014898, exon 1 of 6)	5' UTR (NM_014898, exon 1 of 6)	227
cg02607915	chr16	75114064	75114564	intron (NM_032268, intron 1 of 4)	intron (NM_032268, intron 1 of 4)	36356
cg23822643	chr12	123341415	123341915	exon (NM_001303097, exon 18 of 18)	exon (NM_001303097, exon 18 of 18)	21661
cg22944540	chr8	77913091	77913591	promoter-TSS (NM_001172087)	promoter-TSS (NM_001172087)	-61
cg09745246	chr12	123212991	123213491	3' UTR (NM_032554, exon 1 of 1)	3' UTR (NM_032554, exon 1 of 1)	2150
cg15047751	chr3	52394795	52395295	intron (NM_015512, intron 28 of 77)	intron (NM_015512, intron 28 of 77)	44710
cg06210081	chr10	35507166	35507666	Intergenic	AluJb|SINE|Alu	22586
cg01537907	chr7	75948282	75948782	Intergenic	Intergenic	16542
cg01103730	chr1	207038454	207038954	promoter-TSS (NM_018724)	promoter-TSS (NM_018724)	-450
cg19725899	chr17	64437806	64438306	intron (NM_002737, intron 2 of 16)	intron (NM_002737, intron 2 of 16)	-25084
cg00146756	chr4	6728860	6729360	Intergenic	CpG	11209
cg24499688	chr7	9053200	9053700	Intergenic	Intergenic	580211
cg08074769	chr1	198177323	198177823	intron (NM_133494, intron 1 of 9)	AluJb|SINE|Alu	51445
cg15855924	chr13	111564861	111565361	intron (NR_104587, intron 1 of 6)	intron (NR_104587, intron 1 of 6)	2305
cg03637622	chr5	179334521	179335021	exon (NM_198868, exon 1 of 22)	exon (NM_198868, exon 1 of 22)	126
cg21613259	chr12	53398882	53399382	Intergenic	Intergenic	-1108
cg14783943	chr5	180596614	180597114	Intergenic	CpG	14921
cg01981820	chr8	73164616	73165116	promoter-TSS (NR_033867)	promoter-TSS (NR_033867)	-997
cg07156434	chr1	234362621	234363121	intron (NM_001300845, intron 1 of 6)	intron (NM_001300845, intron 1 of 6)	12914
cg01068714	chr16	87373798	87374298	intron (NM_001282683, intron 6 of 9)	intron (NM_001282683, intron 6 of 9)	22933
cg00134973	chr1	182417513	182418013	Intergenic	MER5A|DNA|hAT-Charlie	-1518
cg09345320	chr11	62621929	62622429	promoter-TSS (NR_002561)	promoter-TSS (NR_002561)	-12
cg25281677	chr11	57247788	57248288	Intergenic	Intergenic	20037
cg02909441	chr10	134297431	134297931	Intergenic	L1MB7|LINE|L1	38988
cg02352005	chr3	39388264	39388764	Intergenic	LTR8|LTR|ERV1	17314
cg01945223	chr3	121980433	121980933	exon (NM_001178065, exon 4 of 7)	exon (NM_001178065, exon 4 of 7)	-63412
cg02826735	chr2	241580314	241580814	Intergenic	Intergenic	15902
cg00942219	chr16	85203385	85203885	Intergenic	CpG	32879
cg17977470	chr17	7758604	7759104	TTS (NM_001348716)	TTS (NM_001348716)	470
cg08279935	chr11	68909212	68909712	Intergenic	THE1C|LTR|ERVL-MaLR	-13941
cg15237188	chr9	81836803	81837303	Intergenic	LTR78|LTR|ERV1	-76472
cg21046959	chr6	22180583	22181083	intron (NR_015410, intron 10 of 11)	L1PA2|LINE|L1	-33411
cg27297434	chr5	173256699	173257199	Intergenic	Intergenic	-39004
cg01578017	chr7	84814433	84814933	Intergenic	Intergenic	-63436
cg10594837	chr8	142190605	142191105	non-coding (NR_148197, exon 18 of 24)	non-coding (NR_148197, exon 18 of 24)	47818
cg03012169	chr9	110495248	110495748	Intergenic	Intergenic	-243448
cg19935040	chr17	42431915	42432415	exon (NM_198475, exon 8 of 8)	exon (NM_198475, exon 8 of 8)	9056
cg17411994	chr1	37914602	37915102	Intergenic	Intergenic	25192
cg05505872	chr15	96873675	96874175	promoter-TSS (NM_021005)	promoter-TSS (NM_021005)	-4
cg16646597	chr1	100982344	100982844	intron (NM_001319210, intron 16 of 16)	intron (NM_001319210, intron 16 of 16)	-21101
cg25198050	chr12	24857202	24857702	Intergenic	Intergenic	-120350
cg16492986	chr1	23100356	23100856	intron (NM_004442, intron 1 of 15)	L2b|LINE|L2	54596
cg01443285	chr8	121791023	121791523	intron (NM_021021, intron 1 of 6)	intron (NM_021021, intron 1 of 6)	17780
cg26220339	chr9	80647252	80647752	promoter-TSS (NM_002072)	promoter-TSS (NM_002072)	-775
cg01946574	chr18	7567936	7568436	intron (NM_001105244, intron 1 of 32)	CpG	872
cg02613389	chr15	80270301	80270801	Intergenic	Intergenic	-7013
cg25364613	chr22	47242334	47242834	intron (NM_014346, intron 4 of 12)	intron (NM_014346, intron 4 of 12)	69354
cg20591307	chr16	75272454	75272954	promoter-TSS (NM_001170721)	promoter-TSS (NM_001170721)	-146
cg01141771	chr9	34655006	34655506	exon (NM_001142784, exon 2 of 13)	exon (NM_001142784, exon 2 of 13)	1362
cg00063111	chr3	39448702	39449202	promoter-TSS (NR_002325)	promoter-TSS (NR_002325)	741
cg22078805	chr17	42431796	42432296	exon (NM_198475, exon 8 of 8)	exon (NM_198475, exon 8 of 8)	9175
cg26275301	chr17	81041578	81042078	intron (NM_001363853, intron 2 of 4)	intron (NM_001363853, intron 2 of 4)	2806
cg25206565	chr6	26923733	26924233	promoter-TSS (NR_026775)	promoter-TSS (NR_026775)	350
cg01207767	chr16	53787253	53787753	intron (NM_001363897, intron 1 of 7)	intron (NM_001363897, intron 1 of 7)	49435
cg02955229	chr1	31765068	31765568	intron (NM_004814, intron 2 of 9)	Charlie22a|DNA|hAT-Charlie	4317
cg21609105	chr6	36953904	36954404	non-coding (NR_130739, exon 1 of 12)	non-coding (NR_130739, exon 1 of 12)	173
cg13580196	chr15	85529164	85529664	intron (NM_002605, intron 1 of 21)	AluJo|SINE|Alu	4209
cg06501684	chr10	114585354	114585854	non-coding (NR_120684, exon 1 of 1)	non-coding (NR_120684, exon 1 of 1)	2349
cg19317211	chr20	2801461	2801961	TTS (NM_001318207)	TTS (NM_001318207)	4701
cg00270601	chr3	138698519	138699019	Intergenic	MER5B|DNA|hAT-Charlie	26341
cg11146476	chr18	12857453	12857953	intron (NM_001207013, intron 2 of 10)	intron (NM_001207013, intron 2 of 10)	-16742
cg21856807	chr8	77913044	77913544	promoter-TSS (NM_001172087)	promoter-TSS (NM_001172087)	-14
cg05196101	chr20	32398710	32399210	promoter-TSS (NR_110623)	promoter-TSS (NR_110623)	-55
cg19599045	chr14	23289488	23289988	promoter-TSS (NM_001126106)	promoter-TSS (NM_001126106)	-718
cg15602633	chr10	134698411	134698911	exon (NM_001200049, exon 27 of 58)	exon (NM_001200049, exon 27 of 58)	57413
cg02201914	chr4	85299663	85300163	Intergenic	Intergenic	-79591
cg10182151	chr6	161575044	161575544	exon (NM_020133, exon 4 of 9)	exon (NM_020133, exon 4 of 9)	7720
cg01791421	chr1	19995990	19996490	intron (NM_000871, intron 1 of 2)	L2a|LINE|L2	4872
cg19267254	chr1	15827825	15828325	intron (NM_001278054, intron 2 of 4)	intron (NM_001278054, intron 2 of 4)	22635
cg21529798	chr2	37483794	37484294	TTS (NR_146406)	TTS (NR_146406)	25243
cg20018104	chr12	50134583	50135083	promoter-TSS (NM_003217)	promoter-TSS (NM_003217)	-507
cg07001206	chr8	17105126	17105626	promoter-TSS (NM_001322087)	promoter-TSS (NM_001322087)	909
cg04996115	chr16	31195004	31195504	exon (NM_001170634, exon 4 of 15)	exon (NM_001170634, exon 4 of 15)	3823
cg24675658	chr1	53191846	53192346	promoter-TSS (NM_024646)	promoter-TSS (NM_024646)	-29
cg21844138	chr11	46336808	46337308	intron (NM_052854, intron 8 of 11)	L2c|LINE|L2	-17418
cg02179299	chr6	3126020	3126520	intron (NR_026649, intron 2 of 7)	intron (NR_026649, intron 2 of 7)	7325
cg04765312	chr17	1381504	1382004	exon (NM_033375, exon 11 of 32)	exon (NM_033375, exon 11 of 32)	6941
cg22509200	chr16	8891331	8891831	promoter-TSS (NM_000303)	promoter-TSS (NM_000303)	-85
cg23272735	chr16	2714510	2715010	intron (NR_040023, intron 2 of 2)	HERVK13-int|LTR|ERVK	8680
cg13460850	chr3	184302148	184302648	Intergenic	Intergenic	22825
cg26867774	chr4	142578937	142579437	intron (NR_037840, intron 2 of 7)	Tigger3b|DNA|TcMar-Tigger	21451
cg03816851	chr22	18324519	18325019	exon (NM_001122731, exon 19 of 20)	exon (NM_001122731, exon 19 of 20)	64713
cg05695927	chr15	45694376	45694876	promoter-TSS (NR_136648)	promoter-TSS (NR_136648)	92
cg20717077	chr7	4834019	4834519	TTS (NM_001364858)	TTS (NM_001364858)	-5999
cg08485427	chr2	26959773	26960273	Intergenic	Intergenic	-27129
cg09498788	chr7	152305545	152306045	Intergenic	Intergenic	67431
cg01978534	chr3	49710783	49711283	promoter-TSS (NM_001640)	promoter-TSS (NM_001640)	-751
cg27359598	chr5	126337257	126337757	intron (NM_178450, intron 1 of 4)	intron (NM_178450, intron 1 of 4)	28743
cg07695771	chr10	126029452	126029952	Intergenic	Intergenic	77790
cg11743448	chr12	103889710	103890210	promoter-TSS (NM_001278419)	promoter-TSS (NM_001278419)	142
cg03480308	chr22	50492962	50493462	intron (NM_001350317, intron 3 of 13)	AluSx|SINE|Alu	3444
cg23063879	chr4	89881124	89881624	intron (NM_014883, intron 4 of 23)	intron (NM_014883, intron 4 of 23)	96962
cg25471593	chr1	69547154	69547654	intron (NR_146608, intron 1 of 4)	intron (NR_146608, intron 1 of 4)	25823
cg04188756	chr14	33162198	33162698	intron (NM_004274, intron 8 of 13)	intron (NM_004274, intron 8 of 13)	-245637
cg24098938	chr13	44360962	44361462	promoter-TSS (NM_001347967)	promoter-TSS (NM_001347967)	-104
cg07894916	chr9	129353298	129353798	Intergenic	MLT1K|LTR|ERVL-MaLR	-23174
cg02592124	chr2	203103229	203103729	promoter-TSS (NM_001371394)	promoter-TSS (NM_001371394)	-159
cg21885838	chr1	42922677	42923177	promoter-TSS (NM_001146192)	promoter-TSS (NM_001146192)	713
cg15990743	chr8	22743616	22744116	non-coding (NR_125433, exon 3 of 4)	non-coding (NR_125433, exon 3 of 4)	8381
cg18919097	chr3	161090548	161091048	promoter-TSS (NM_001320679)	promoter-TSS (NM_001320679)	-60
cg27649837	chr4	724032	724532	intron (NM_001317836, intron 1 of 11)	intron (NM_001317836, intron 1 of 11)	24661
cg11557382	chr7	153446006	153446506	intron (NM_001364500, intron 2 of 26)	CpG-25084	1038
cg02083831	chr11	119967779	119968279	Intergenic	Intergenic	31532
cg05135861	chr18	3935277	3935777	intron (NM_001242761, intron 3 of 11)	intron (NM_001242761, intron 3 of 11)	-26826
cg27165600	chr6	90211010	90211510	intron (NM_014942, intron 1 of 15)	intron (NM_014942, intron 1 of 15)	-60777
cg19777105	chr5	87971544	87972044	promoter-TSS (NR_146284)	promoter-TSS (NR_146284)	-242
cg12041841	chr1	115347572	115348072	Intergenic	SVA_C|Other|Other	-24516
cg21637561	chr17	37074652	37075152	exon (NM_001271608, exon 6 of 6)	exon (NM_001271608, exon 6 of 6)	3670
cg22937866	chr12	24857109	24857609	Intergenic	L2|LINE|L2	-120257
cg01498907	chr10	28957400	28957900	Intergenic	CpG	-8800
cg16151451	chr11	848903	849403	intron (NM_001025239, intron 2 of 7)	CpG	4707
cg23092421	chr19	49253439	49253939	exon (NM_001329877, exon 5 of 5)	exon (NM_001329877, exon 5 of 5)	3228
cg05040398	chr4	166526954	166527454	Intergenic	L1ME1|LINE|L1	-78587
cg00799121	chr5	178741033	178741533	intron (NM_014244, intron 2 of 21)	intron (NM_014244, intron 2 of 21)	31179
cg07998288	chr16	66771723	66772223	intron (NM_001286157, intron 3 of 11)	intron (NM_001286157, intron 3 of 11)	13539
cg16144910	chr1	112194263	112194763	intron (NM_001010935, intron 2 of 8)	AluSc|SINE|Alu	-12903
cg06183150	chr10	4193580	4194080	Intergenic	Intergenic	92274
cg21830185	chr17	684339	684839	intron (NM_001366247, intron 1 of 9)	intron (NM_001366247, intron 1 of 9)	931
cg08869869	chr1	221079504	221080004	Intergenic	Intergenic	-26272
cg05648964	chr12	8833105	8833605	promoter-TSS (NM_001352267)	promoter-TSS (NM_001352267)	-841
cg15476723	chr19	48116558	48117058	intron (NM_015711, intron 1 of 14)	intron (NM_015711, intron 1 of 14)	5355
cg22841079	chr3	11617336	11617836	intron (NM_001128219, intron 2 of 4)	intron (NM_001128219, intron 2 of 4)	6244
cg19223361	chr20	56158576	56159076	Intergenic	L2a|LINE|L2	22660
cg07695837	chr8	142143324	142143824	intron (NM_014957, intron 1 of 22)	intron (NM_014957, intron 1 of 22)	4886
cg15946212	chr13	53425581	53426081	Intergenic	CpG	-3056
cg24099074	chr11	34459922	34460422	promoter-TSS (NM_001752)	promoter-TSS (NM_001752)	-309
cg06106599	chr11	70048551	70049051	promoter-TSS (NM_003824)	promoter-TSS (NM_003824)	-468
cg18122056	chr17	61113069	61113569	intron (NM_025185, intron 2 of 25)	L1ME1|LINE|L1	69723
cg18559348	chr19	50935804	50936304	promoter-TSS (NM_004533)	promoter-TSS (NM_004533)	-95
cg15323881	chr2	9768258	9768758	intron (NM_006826, intron 2 of 5)	intron (NM_006826, intron 2 of 5)	2618
cg23219933	chr2	128110583	128111083	Intergenic	SVA_D|Other|Other	-10028
cg04491089	chr16	84151050	84151550	promoter-TSS (NM_003791)	promoter-TSS (NM_003791)	-753
cg09046468	chr3	4778071	4778571	intron (NM_001099952, intron 41 of 58)	intron (NM_001099952, intron 41 of 58)	14953
cg25746467	chr1	47644050	47644550	promoter-TSS (NR_047498)	promoter-TSS (NR_047498)	-622
cg04439215	chr13	45768651	45769151	intron (NM_198404, intron 1 of 1)	intron (NM_198404, intron 1 of 1)	6279
cg25614701	chr17	38464480	38464980	promoter-TSS (NM_000964)	promoter-TSS (NM_000964)	-702
cg11648742	chr14	105749159	105749659	intron (NM_001242788, intron 1 of 16)	intron (NM_001242788, intron 1 of 16)	-17702
cg02823823	chr8	73019536	73020036	Intergenic	Intergenic	-31967
cg02104900	chr8	125667089	125667589	intron (NM_001363301, intron 3 of 12)	intron (NM_001363301, intron 3 of 12)	73375
cg18261050	chr1	119551069	119551569	Intergenic	CpG	-7291
cg08665810	chr2	242497771	242498271	promoter-TSS (NM_032515)	promoter-TSS (NM_032515)	-139
cg25011720	chr2	42274056	42274556	promoter-TSS (NM_138370)	promoter-TSS (NM_138370)	-855
cg10583674	chr18	68156862	68157362	Intergenic	Intergenic	-105285
cg07022764	chr14	104569269	104569769	intron (NM_001080464, intron 6 of 15)	CpG	-14223
cg15584127	chr1	41924267	41924767	Intergenic	LTR81A|LTR|Gypsy	25837
cg12513847	chr8	102701160	102701660	3' UTR (NM_032041, exon 4 of 4)	3' UTR (NM_032041, exon 4 of 4)	101787
cg14711108	chr1	44812913	44813413	intron (NM_001301699, intron 1 of 7)	L2c|LINE|L2	7766
cg05038485	chr9	100684800	100685300	promoter-TSS (NM_016481)	promoter-TSS (NM_016481)	-198
cg08613765	chr2	42098114	42098614	Intergenic	Intergenic	-6331
cg27528157	chr10	76628265	76628765	intron (NM_001370144, intron 3 of 15)	MIRb|SINE|MIR	42157
cg10982933	chr2	42995458	42995958	intron (NM_012205, intron 7 of 9)	intron (NM_012205, intron 7 of 9)	-4307
cg27112565	chr2	51259302	51259802	promoter-TSS (NM_001330081)	promoter-TSS (NM_001330081)	122
cg24263062	chr20	2729941	2730441	intron (NM_001110514, intron 9 of 17)	CpG-16336	51082
cg25646679	chr16	4690382	4690882	intron (NM_001142290, intron 1 of 16)	intron (NM_001142290, intron 1 of 16)	15805
cg19321016	chr19	603527	604027	exon (NM_001194, exon 2 of 8)	exon (NM_001194, exon 2 of 8)	13896
cg26219140	chr17	7553125	7553625	promoter-TSS (NM_001678)	promoter-TSS (NM_001678)	-869
cg06088759	chr1	166890394	166890894	intron (NM_199351, intron 8 of 9)	CpG-1896	-45143
cg22913250	chr20	60761838	60762338	intron (NM_015666, intron 1 of 6)	L1MEf|LINE|L1	4007
cg02166382	chr4	88496113	88496613	Intergenic	MER34|LTR|ERV1	-33318
cg04468817	chr16	2903142	2903642	intron (NM_022119, intron 5 of 5)	intron (NM_022119, intron 5 of 5)	4779
cg12689060	chr19	58514490	58514990	promoter-TSS (NM_001348022)	promoter-TSS (NM_001348022)	-26
cg25965471	chr6	43210985	43211485	promoter-TSS (NM_032538)	promoter-TSS (NM_032538)	16
cg20255070	chr1	23487942	23488442	intron (NM_033631, intron 1 of 4)	intron (NM_033631, intron 1 of 4)	7157
cg25976515	chr14	70151910	70152410	intron (NM_014734, intron 2 of 5)	intron (NM_014734, intron 2 of 5)	73847
cg10729852	chr17	25862712	25863212	intron (NM_014238, intron 2 of 20)	intron (NM_014238, intron 2 of 20)	63972
cg03456315	chr10	30315289	30315789	exon (NM_020848, exon 3 of 4)	exon (NM_020848, exon 3 of 4)	32976
cg23016243	chr17	42983518	42984018	3' UTR (NM_002055, exon 9 of 9)	3' UTR (NM_002055, exon 9 of 9)	2570
cg07875362	chr13	49391093	49391593	Intergenic	Intergenic	-158705
cg08351911	chr16	88949825	88950325	non-coding (NR_135194, exon 1 of 3)	non-coding (NR_135194, exon 1 of 3)	152
cg03164761	chr17	16439958	16440458	Intergenic	Intergenic	32310
cg09274587	chr12	6936357	6936857	promoter-TSS (NM_014262)	promoter-TSS (NM_014262)	-965
cg08716087	chr19	38232019	38232519	intron (NM_001172690, intron 4 of 4)	AluJr|SINE|Alu	-21607
cg19157034	chr15	89905511	89906011	promoter-TSS (NR_133002)	promoter-TSS (NR_133002)	9
cg01264705	chr12	116848091	116848591	Intergenic	Intergenic	17782
cg04853218	chr14	55769438	55769938	intron (NM_152231, intron 1 of 1)	intron (NM_152231, intron 1 of 1)	30816
cg02576975	chr19	5333939	5334439	intron (NM_130855, intron 1 of 29)	intron (NM_130855, intron 1 of 29)	6634
cg27620281	chr2	33557518	33558018	intron (NM_001166264, intron 20 of 28)	AluY|SINE|Alu	-85815
cg20849146	chr7	17314436	17314936	Intergenic	L2|LINE|L2	-23590
cg25908774	chr22	44581038	44581538	intron (NM_001137605, intron 3 of 13)	intron (NM_001137605, intron 3 of 13)	4483
cg07554090	chr20	11166928	11167428	Intergenic	Intergenic	86853
cg22749173	chr19	2613789	2614289	intron (NM_052847, intron 2 of 4)	CpG	-16674
cg06076517	chr21	38821554	38822054	intron (NM_001347721, intron 2 of 11)	MLT1J1|LTR|ERVL-MaLR	29203
cg01165142	chr16	27366922	27367422	exon (NM_001257997, exon 7 of 10)	exon (NM_001257997, exon 7 of 10)	41877
cg16901821	chr2	98408942	98409442	exon (NM_015348, exon 31 of 41)	exon (NM_015348, exon 31 of 41)	58323
cg15232794	chr7	149266526	149267026	intron (NR_027788, intron 3 of 7)	Harlequin-int|LTR|ERV1	55105
cg20538800	chr1	118077747	118078247	Intergenic	Intergenic	70395
cg07337287	chr12	111285504	111286004	intron (NM_001286244, intron 1 of 9)	intron (NM_001286244, intron 1 of 9)	963
cg05039671	chr4	40244870	40245370	exon (NM_001278369, exon 3 of 3)	exon (NM_001278369, exon 3 of 3)	46469
cg13568409	chr19	35499607	35500107	intron (NM_001320035, intron 1 of 17)	MIR|SINE|MIR	8630
cg08689882	chr7	72658198	72658698	Intergenic	Charlie8|DNA|hAT-Charlie	23774
cg13347457	chr16	3355589	3356089	promoter-TSS (NM_001324041)	promoter-TSS (NM_001324041)	355
cg04772968	chr19	12403862	12404362	exon (NM_001164276, exon 2 of 5)	exon (NM_001164276, exon 2 of 5)	1315
cg18436756	chr14	62162919	62163419	promoter-TSS (NR_047116)	promoter-TSS (NR_047116)	-628
cg04655784	chr20	31222159	31222659	intron (NM_182584, intron 5 of 5)	L1ME4a|LINE|L1	39334
cg12721616	chr1	18607195	18607695	intron (NM_032880, intron 2 of 9)	intron (NM_032880, intron 2 of 9)	173153
cg07897508	chr1	44500829	44501329	Intergenic	Intergenic	-3945
cg14272781	chr2	151467196	151467696	Intergenic	Intergenic	-17965
cg17946690	chr14	61965353	61965853	intron (NM_006255, intron 10 of 13)	intron (NM_006255, intron 10 of 13)	71309
cg04631994	chr15	71740583	71741083	intron (NM_024817, intron 6 of 16)	intron (NM_024817, intron 6 of 16)	-98742
cg07706038	chr1	224517942	224518442	promoter-TSS (NM_002533)	promoter-TSS (NM_002533)	-301
cg19296814	chr4	71767363	71767863	promoter-TSS (NM_001244767)	promoter-TSS (NM_001244767)	-473
cg22259880	chr12	110536280	110536780	Intergenic	MIRc|SINE|MIR	-25086
cg25307288	chr3	151255589	151256089	Intergenic	Intergenic	27944
cg02360448	chr6	28213521	28214021	intron (NM_019110, intron 4 of 4)	intron (NM_019110, intron 4 of 4)	6276
cg21379639	chr3	49056170	49056670	promoter-TSS (NM_001276405)	promoter-TSS (NM_001276405)	-379
cg23804023	chr22	49767166	49767666	Intergenic	Intergenic	169698
cg11729455	chr16	72207396	72207896	Intergenic	Intergenic	-1297
cg20188733	chr22	42310805	42311305	promoter-TSS (NM_001353438)	promoter-TSS (NM_001353438)	23
cg12117860	chr1	182853643	182854143	exon (NM_001357, exon 27 of 28)	exon (NM_001357, exon 27 of 28)	-45167
cg00154189	chr6	30658774	30659274	promoter-TSS (NR_073065).3	promoter-TSS (NR_073065).3	-118
cg22995114	chr2	8822488	8822988	promoter-TSS (NR_110154)	promoter-TSS (NR_110154)	552
cg12706965	chr16	731403	731903	TTS (NM_001323919)	TTS (NM_001323919)	1243
cg12495559	chr17	78414784	78415284	Intergenic	Intergenic	21816
cg01225086	chr12	121175167	121175667	intron (NM_001302554, intron 4 of 9)	intron (NM_001302554, intron 4 of 9)	11788
cg05327417	chr7	72936682	72937182	promoter-TSS (NM_032408)	promoter-TSS (NM_032408)	-309
cg00812578	chr6	31625451	31625951	TTS (NM_021184).5	TTS (NM_021184).5	2030
cg14803663	chr12	89920013	89920513	promoter-TSS (NM_001199781)	promoter-TSS (NM_001199781)	-224
cg06986765	chr17	42839591	42840091	intron (NM_001318933, intron 2 of 26)	intron (NM_001318933, intron 2 of 26)	3485
cg09557864	chr9	134028577	134029077	intron (NM_001318324, intron 17 of 35)	intron (NM_001318324, intron 17 of 35)	27854
cg03845289	chr11	129245494	129245994	promoter-TSS (NM_003658)	promoter-TSS (NM_003658)	1
cg09028228	chr5	71618546	71619046	intron (NM_001284403, intron 2 of 6)	AluJb|SINE|Alu	2596
cg09799028	chr11	134388798	134389298	Intergenic	Intergenic	82672
cg22939709	chr22	31497968	31498468	intron (NM_134269, intron 20 of 20)	intron (NM_134269, intron 20 of 20)	5336
cg06291595	chr14	74960042	74960542	promoter-TSS (NM_006432)	promoter-TSS (NM_006432)	-77
cg00669776	chr6	12047606	12048106	intron (NM_002114, intron 2 of 8)	intron (NM_002114, intron 2 of 8)	35311
cg21721825	chr12	97300160	97300660	promoter-TSS (NM_152905)	promoter-TSS (NM_152905)	-625
cg12691434	chr4	186155758	186156258	intron (NM_001317781, intron 1 of 18)	MIRc|SINE|MIR	30617
cg15372959	chr10	123922370	123922870	promoter-TSS (NM_206860)	promoter-TSS (NM_206860)	-525
cg13870510	chr7	64601412	64601912	non-coding (NR_146905, exon 1 of 13)	non-coding (NR_146905, exon 1 of 13)	254
cg14739151	chr2	154727984	154728484	promoter-TSS (NM_052917)	promoter-TSS (NM_052917)	-201
cg14511866	chr2	102447805	102448305	intron (NM_145686, intron 6 of 30)	intron (NM_145686, intron 6 of 30)	133886
cg17664583	chr16	23853304	23853804	intron (NM_212535, intron 2 of 16)	MIRb|SINE|MIR	6250
cg26856443	chr13	114890046	114890546	intron (NM_001320821, intron 1 of 25)	intron (NM_001320821, intron 1 of 25)	7802
cg17436053	chr6	138353694	138354194	Intergenic	Intergenic	74612
cg07456172	chr22	25250816	25251316	intron (NM_133454, intron 6 of 24)	intron (NM_133454, intron 6 of 24)	48878
cg00760631	chr3	66490765	66491265	intron (NM_015541, intron 3 of 18)	intron (NM_015541, intron 3 of 18)	59830
cg08337065	chr19	42873632	42874132	intron (NM_001410, intron 37 of 40)	CpG	18599
cg19922825	chr2	45029293	45029793	Intergenic	Intergenic	136484
cg10277282	chr1	87620233	87620733	intron (NR_026989, intron 2 of 2)	intron (NR_026989, intron 2 of 2)	22874
cg24944328	chr3	184283058	184283558	intron (NM_004443, intron 1 of 15)	intron (NM_004443, intron 1 of 15)	3735
cg17384753	chr2	20753341	20753841	Intergenic	Intergenic	38717
cg16658180	chr1	210425825	210426325	Intergenic	Intergenic	-18845
cg18115428	chr1	234039728	234040228	promoter-TSS (NM_173508)	promoter-TSS (NM_173508)	-444
cg10224383	chr2	236651787	236652287	intron (NM_014914, intron 4 of 16)	intron (NM_014914, intron 4 of 16)	-225472
cg20340501	chr2	233141275	233141775	intron (NR_046477, intron 12 of 18)	MIR|SINE|MIR	-101936
cg04803153	chr19	37329609	37330109	promoter-TSS (NM_001242802)	promoter-TSS (NM_001242802)	-570
cg02968094	chr12	4829367	4829867	promoter-TSS (NR_110112)	promoter-TSS (NR_110112)	51
cg05521210	chr10	13505528	13506028	intron (NM_001370075, intron 5 of 8)	intron (NM_001370075, intron 5 of 8)	39198
cg11696305	chr2	85838257	85838757	promoter-TSS (NM_001256727)	promoter-TSS (NM_001256727)	682
cg27645441	chr10	3201237	3201737	intron (NR_144639, intron 9 of 26)	intron (NR_144639, intron 9 of 26)	13421
cg23068821	chr1	28284983	28285483	promoter-TSS (NM_018053)	promoter-TSS (NM_018053)	-740
cg26787915	chr12	54936590	54937090	3' UTR (NM_001184976, exon 31 of 31)	3' UTR (NM_001184976, exon 31 of 31)	-6337
cg26172016	chr18	56528899	56529399	Intergenic	Intergenic	-1007
cg17400014	chr10	89557272	89557772	intron (NM_032810, intron 2 of 9)	MER4-int|LTR|ERV1	20466
cg05190930	chr2	38701008	38701508	intron (NR_110259, intron 3 of 4)	intron (NR_110259, intron 3 of 4)	41624
cg09247521	chr4	16258037	16258537	non-coding (NR_027696, exon 3 of 3)	non-coding (NR_027696, exon 3 of 3)	30001
cg11883790	chr3	194876856	194877356	intron (NM_152531, intron 3 of 3)	intron (NM_152531, intron 3 of 3)	8506
cg27647908	chr20	33802830	33803330	intron (NM_001355008, intron 4 of 14)	intron (NM_001355008, intron 4 of 14)	-11413
cg04411454	chr10	85972201	85972701	intron (NM_001171971, intron 15 of 16)	intron (NM_001171971, intron 15 of 16)	12849
cg01492604	chr10	45906184	45906684	intron (NM_000698, intron 3 of 13)	MER41B|LTR|ERV1	36770
cg20584787	chr1	41050910	41051410	Intergenic	MER5A|DNA|hAT-Charlie	53851
cg11988531	chr1	247003180	247003680	non-coding (NR_136586, exon 37 of 37)	non-coding (NR_136586, exon 37 of 37)	50511
cg14868465	chr11	67202795	67203295	TTS (NM_020441)	TTS (NM_020441)	2108
cg27189374	chr3	160131378	160131878	intron (NM_005496, intron 7 of 22)	intron (NM_005496, intron 7 of 22)	9095
cg09047115	chr8	918519	919019	intron (NM_001346810, intron 2 of 14)	MER6B|DNA|TcMar-Tigger	-85543
cg13393914	chr5	132299462	132299962	promoter-TSS (NM_014423)	promoter-TSS (NM_014423)	-386
cg11801107	chr1	22889471	22889971	promoter-TSS (NM_020526)	promoter-TSS (NM_020526)	-261
cg00395605	chr20	39597173	39597673	Intergenic	Intergenic	-11930
cg09412707	chr4	26085403	26085903	Intergenic	Intergenic	169839
cg09157727	chr15	96873600	96874100	promoter-TSS (NM_021005)	promoter-TSS (NM_021005)	-79
cg00253415	chr11	49198345	49198845	intron (NM_001014986, intron 7 of 17)	intron (NM_001014986, intron 7 of 17)	31559
cg11223101	chr6	33360297	33360797	intron (NM_002263, intron 1 of 10)	intron (NM_002263, intron 1 of 10)	947
cg22316521	chr16	3355757	3356257	promoter-TSS (NM_001324041)	promoter-TSS (NM_001324041)	-205
cg07714534	chr11	82612342	82612842	promoter-TSS (NM_001363481)	promoter-TSS (NM_001363481)	-186
cg05350411	chr4	568924	569424	exon (NM_001362796, exon 1 of 1)	exon (NM_001362796, exon 1 of 1)	915
cg04525252	chr7	99717825	99718325	promoter-TSS (NM_001190415)	promoter-TSS (NM_001190415)	-594
cg19449173	chr15	77367731	77368231	Intergenic	MLT1N2|LTR|ERVL-MaLR	-4530
cg08206047	chr10	72997505	72998005	intron (NM_001244889, intron 1 of 15)	intron (NM_001244889, intron 1 of 15)	-19770
cg01262045	chr5	141992760	141993260	intron (NM_001354956, intron 3 of 4)	intron (NM_001354956, intron 3 of 4)	7889
cg14445851	chr22	18793497	18793997	Intergenic	Intergenic	-14273
cg12294260	chr9	139360434	139360934	intron (NM_014866, intron 7 of 31)	CpG	-16778
cg25637894	chr3	147073880	147074380	Intergenic	Intergenic	36087
cg21068392	chr14	97263763	97264263	intron (NM_003384, intron 1 of 12)	CpG	294
cg16842039	chr9	138029245	138029745	Intergenic	Intergenic	-43960
cg02797480	chr3	195798118	195798618	exon (NM_003234, exon 6 of 19)	exon (NM_003234, exon 6 of 19)	10593
cg11555074	chr7	3083871	3084371	promoter-TSS (NM_032415)	promoter-TSS (NM_032415)	-620
cg25718604	chr20	57601224	57601724	3' UTR (NM_006886, exon 3 of 3)	3' UTR (NM_006886, exon 3 of 3)	5916
cg07134162	chr6	25410502	25411002	intron (NM_017640, intron 2 of 36)	MIR|SINE|MIR	131150
cg16597157	chr21	46077354	46077854	promoter-TSS (NM_198697)	promoter-TSS (NM_198697)	-245
cg00525167	chr15	73837191	73837691	intron (NM_001042367, intron 3 of 5)	intron (NM_001042367, intron 3 of 5)	24443
cg13425478	chr15	92622171	92622671	intron (NR_135775, intron 2 of 10)	intron (NR_135775, intron 2 of 10)	224887
cg09254855	chr1	27846593	27847093	Intergenic	Intergenic	-30165
cg20831041	chr11	464304	464804	intron (NM_001329545, intron 2 of 10)	CpG	14275
cg15386132	chr5	133796088	133796588	Intergenic	Intergenic	-25600
cg26787220	chr19	45720521	45721021	intron (NM_138568, intron 8 of 9)	CpG	16698
cg23710143	chr9	129893062	129893562	intron (NM_014636, intron 8 of 18)	intron (NM_014636, intron 8 of 18)	-8398
cg18700516	chr19	44506907	44507407	promoter-TSS (NR_110727)	promoter-TSS (NR_110727)	48
cg15111638	chr11	16631743	16632243	intron (NM_001367872, intron 3 of 16)	intron (NM_001367872, intron 3 of 16)	128031
cg03181006	chr4	62328236	62328736	intron (NM_015236, intron 2 of 24)	intron (NM_015236, intron 2 of 24)	260596
cg14251964	chr8	18396249	18396749	intron (NM_001362819, intron 14 of 14)	intron (NM_001362819, intron 14 of 14)	147707
cg00530414	chr16	18799943	18800443	intron (NM_001019, intron 2 of 4)	intron (NM_001019, intron 2 of 4)	1463
cg18561648	chr16	85583726	85584226	Intergenic	MIR|SINE|MIR	-61039
cg18194292	chr3	100211176	100211676	promoter-TSS (NM_001363876)	promoter-TSS (NM_001363876)	-37
cg26797238	chr3	127323568	127324068	exon (NM_004526, exon 4 of 16)	exon (NM_004526, exon 4 of 16)	6564
cg17179037	chr4	186429159	186429659	intron (NR_047562, intron 3 of 5)	intron (NR_047562, intron 3 of 5)	27303
cg08613144	chr2	133428586	133429086	TTS (NM_207481)	TTS (NM_207481)	263
cg04912925	chr7	3221014	3221514	Intergenic	Intergenic	-23058
cg03640766	chr6	28555311	28555811	promoter-TSS (NM_052923)	promoter-TSS (NM_052923)	-486
cg16399745	chr12	6603789	6604289	intron (NM_014865, intron 1 of 31)	intron (NM_014865, intron 1 of 31)	771
cg13814114	chr6	26328996	26329496	Intergenic	Intergenic	-36141
cg22429544	chr18	60592653	60593153	intron (NM_194449, intron 10 of 16)	intron (NM_194449, intron 10 of 16)	210129
cg11265882	chr4	18013687	18014187	intron (NR_158566, intron 1 of 5)	LTR79|LTR|ERVL	9441
cg16636944	chr1	16970670	16971170	Intergenic	CpG	-1149
cg03155112	chr7	47556678	47557178	intron (NM_022748, intron 2 of 30)	intron (NM_022748, intron 2 of 30)	-52527
cg06020091	chr2	158192795	158193295	Intergenic	Intergenic	-8821
cg01595062	chr1	24645543	24646043	promoter-TSS (NM_001195010)	promoter-TSS (NM_001195010)	-54
cg08151534	chr9	128257493	128257993	intron (NM_024117, intron 7 of 10)	intron (NM_024117, intron 7 of 10)	211744
cg15413523	chr5	133451375	133451875	exon (NM_003202, exon 3 of 10)	exon (NM_003202, exon 3 of 10)	321
cg20105168	chr11	57386664	57387164	Intergenic	Intergenic	21230
cg21875330	chr14	37127624	37128124	intron (NM_006194, intron 1 of 4)	CpG	1101
cg11711420	chr5	50679040	50679540	promoter-TSS (NM_002202)	promoter-TSS (NM_002202)	8
cg03696658	chr19	38784733	38785233	Intergenic	Intergenic	-9908
cg10969211	chr11	57413995	57414495	exon (NM_145008, exon 3 of 5)	exon (NM_145008, exon 3 of 5)	3140
cg04316973	chr12	53729869	53730369	promoter-TSS (NM_152860)	promoter-TSS (NM_152860)	19
cg02763817	chr1	150478927	150479427	intron (NM_025150, intron 17 of 17)	intron (NM_025150, intron 17 of 17)	-1408
cg01576830	chr6	26312198	26312698	Intergenic	Intergenic	-26721
cg11902329	chr2	228253386	228253886	Intergenic	Zaphod|DNA|hAT-Tip100	-9614
cg06335054	chr22	45154234	45154734	intron (NM_001017526, intron 1 of 12)	L2|LINE|L2	6046
cg22618905	chr1	6506854	6507354	intron (NM_031475, intron 7 of 12)	intron (NM_031475, intron 7 of 12)	-17148
cg15318570	chr10	22726624	22727124	promoter-TSS (NR_036533)	promoter-TSS (NR_036533)	-16
cg12031264	chr12	122292935	122293435	intron (NM_001171993, intron 8 of 15)	MIR|SINE|MIR	3580
cg17718401	chr4	119199102	119199602	promoter-TSS (NR_034011)	promoter-TSS (NR_034011)	-565
cg11437505	chr20	36671914	36672414	intron (NM_021215, intron 2 of 6)	L2a|LINE|L2	10016
cg08291045	chr16	84310783	84311283	Intergenic	Intergenic	-17451
cg18021265	chr2	220462272	220462772	promoter-TSS (NM_052902)	promoter-TSS (NM_052902)	-57
cg14857764	chr13	50706413	50706913	intron (NR_109974, intron 2 of 6)	intron (NR_109974, intron 2 of 6)	-6986
cg00392156	chr4	646944	647444	intron (NM_001350154, intron 1 of 19)	CpG	228
cg15229454	chr13	76278978	76279478	intron (NM_001306080, intron 1 of 30)	intron (NM_001306080, intron 1 of 30)	-55228
cg17357263	chr20	44849931	44850431	intron (NM_021248, intron 4 of 11)	MLT1H|LTR|ERVL-MaLR	86956
cg15914706	chr3	186574585	186575085	3' UTR (NM_001177800, exon 4 of 4)	3' UTR (NM_001177800, exon 4 of 4)	4322
cg23954268	chr5	172672204	172672704	Intergenic	CpG	-10245
cg02207200	chr8	17353730	17354230	promoter-TSS (NM_001008539)	promoter-TSS (NM_001008539)	-617
cg12252135	chr17	79503627	79504127	intron (NM_012418, intron 4 of 4)	CpG	8474
cg18750580	chr12	84664176	84664676	Intergenic	MER67C|LTR|ERV1	642152
cg00270778	chr2	127977309	127977809	intron (NM_001367502, intron 1 of 8)	CpG	316
cg09159068	chr19	860315	860815	intron (NM_001317335, intron 1 of 4)	CpG	901
cg07434944	chr11	1991564	1992064	Intergenic	Intergenic	19336
cg20832643	chr6	111873578	111874078	intron (NR_034109, intron 1 of 1)	intron (NR_034109, intron 1 of 1)	14654
cg13635089	chr8	123162695	123163195	Intergenic	Intergenic	417938
cg02120774	chr7	45961223	45961723	promoter-TSS (NM_000598)	promoter-TSS (NM_000598)	-602
cg23634177	chr2	114357011	114357511	TTS (NR_024077)	TTS (NR_024077)	1892
cg05620050	chr6	33374363	33374863	exon (NM_002263, exon 10 of 11)	exon (NM_002263, exon 10 of 11)	-4178
cg04811413	chr5	60573511	60574011	Intergenic	Intergenic	-13005
cg06500418	chr2	174025593	174026093	intron (NM_133646, intron 2 of 11)	intron (NM_133646, intron 2 of 11)	85269
cg15508470	chr4	75411357	75411857	Intergenic	Intergenic	-69022
cg03646131	chr20	49161597	49162097	intron (NM_001278618, intron 1 of 8)	intron (NM_001278618, intron 1 of 8)	34927
cg07652837	chr14	102227963	102228463	promoter-TSS (NM_001161725)	promoter-TSS (NM_001161725)	78
cg02025573	chr17	26972230	26972730	promoter-TSS (NM_001363828)	promoter-TSS (NM_001363828)	-303
cg13755420	chr16	81860007	81860507	intron (NM_002661, intron 2 of 32)	intron (NM_002661, intron 2 of 32)	47361
cg00451054	chr8	77913071	77913571	promoter-TSS (NM_001172087)	promoter-TSS (NM_001172087)	-41
cg27259382	chr1	38512601	38513101	promoter-TSS (NM_002699)	promoter-TSS (NM_002699)	-386
cg17559375	chr19	45656921	45657421	intron (NM_198478, intron 3 of 3)	CpG	6237
cg20319084	chr9	117561289	117561789	intron (NM_005118, intron 1 of 3)	MIRb|SINE|MIR	-6729
cg11121803	chr9	73124656	73125156	Intergenic	MamRep564|Unknown|Unknown	-95333
cg13860280	chr1	230798647	230799147	exon (NM_001145036, exon 4 of 18)	exon (NM_001145036, exon 4 of 18)	20670
cg13876220	chr20	32003788	32004288	intron (NM_003098, intron 3 of 7)	intron (NM_003098, intron 3 of 7)	-14663
cg27315897	chr19	36822943	36823443	promoter-TSS (NR_038279)	promoter-TSS (NR_038279)	-573
cg18877879	chr21	48068388	48068888	intron (NM_001242864, intron 5 of 8)	CpG	13052
cg05343689	chr11	75852187	75852687	exon (NM_003369, exon 15 of 15)	exon (NM_003369, exon 15 of 15)	65109
cg06781964	chr12	90238267	90238767	Intergenic	Intergenic	-102953
cg11722504	chr9	112878792	112879292	intron (NM_001198656, intron 1 of 4)	intron (NM_001198656, intron 1 of 4)	-8739
cg18758601	chr12	58255302	58255802	Intergenic	Intergenic	-15040
cg12616097	chr1	17051379	17051879	Intergenic	CpG	-4977
cg21504370	chr3	139396440	139396940	5' UTR (NM_001200047, exon 1 of 4)	5' UTR (NM_001200047, exon 1 of 4)	124
cg14302662	chr12	113623082	113623582	promoter-TSS (NM_001111322)	promoter-TSS (NM_001111322)	1
cg00599914	chr20	62196969	62197469	exon (NM_033405, exon 3 of 14)	exon (NM_033405, exon 3 of 14)	1888
cg17252538	chr7	158910704	158911204	intron (NR_130758, intron 2 of 12)	intron (NR_130758, intron 2 of 12)	-21059
cg06414889	chr1	213139480	213139980	intron (NM_001136475, intron 4 of 6)	intron (NM_001136475, intron 4 of 6)	15847
cg19902229	chr2	218904976	218905476	intron (NR_034176, intron 2 of 13)	intron (NR_034176, intron 2 of 13)	5569
cg21126118	chr6	160110545	160111045	intron (NM_001322815, intron 2 of 3)	AluSz|SINE|Alu	3478
cg09666223	chr2	169135179	169135679	Intergenic	Intergenic	-31324
cg03755333	chr19	19542326	19542826	intron (NM_001359631, intron 1 of 10)	L2b|LINE|L2	-3296
cg23072126	chr19	4246494	4246994	promoter-TSS (NM_018074)	promoter-TSS (NM_018074)	-333
cg06443388	chr3	124605924	124606424	promoter-TSS (NM_002213)	promoter-TSS (NM_002213)	38
cg21888154	chr14	77654040	77654540	intron (NM_020431, intron 1 of 23)	intron (NM_020431, intron 1 of 23)	6149
cg15724923	chr2	69409501	69410001	exon (NM_032208, exon 16 of 18)	exon (NM_032208, exon 16 of 18)	78937
cg15564211	chr4	10163851	10164351	Intergenic	Intergenic	-45678
cg13048466	chr1	22591111	22591611	Intergenic	Intergenic	-1371
cg01963696	chr19	851400	851900	promoter-TSS (NM_001972)	promoter-TSS (NM_001972)	-653
cg02675353	chr8	143695279	143695779	exon (NM_015193, exon 1 of 3)	exon (NM_015193, exon 1 of 3)	311
cg12155930	chr12	49744731	49745231	intron (NM_001304944, intron 3 of 3)	intron (NM_001304944, intron 3 of 3)	4310
cg10409302	chr4	185942042	185942542	TTS (NM_001300782)	TTS (NM_001300782)	2297
cg07304536	chr16	86987385	86987885	Intergenic	Intergenic	-103755
cg18604814	chr1	152434090	152434590	Intergenic	L1MEg|LINE|L1	-47601
cg12656391	chr1	43424906	43425406	promoter-TSS (NM_006516)	promoter-TSS (NM_006516)	436
cg04235343	chr16	48092901	48093401	Intergenic	SVA_A|Other|Other	87530
cg22339278	chr19	36347026	36347526	promoter-TSS (NM_199179)	promoter-TSS (NM_199179)	-537
cg07359686	chr19	56459304	56459804	exon (NM_001317000, exon 1 of 10)	exon (NM_001317000, exon 1 of 10)	356
cg15668053	chr6	40311865	40312365	TTS (NR_038887)	TTS (NR_038887)	11630
cg11681428	chr5	1243699	1244199	intron (NM_182632, intron 9 of 11)	CpG-20475	18453
cg16145913	chr5	35857813	35858313	intron (NR_120485, intron 1 of 5)	intron (NR_120485, intron 1 of 5)	1070
cg21076650	chr2	172289500	172290000	promoter-TSS (NR_028482)	promoter-TSS (NR_028482)	750
cg02780919	chr11	9026058	9026558	promoter-TSS (NM_020645)	promoter-TSS (NM_020645)	-760
cg12997110	chr2	85838362	85838862	promoter-TSS (NM_001256727)	promoter-TSS (NM_001256727)	577
cg27583988	chr3	51704221	51704721	promoter-TSS (NM_001129884)	promoter-TSS (NM_001129884)	-720
cg04384591	chr21	46895705	46896205	intron (NM_130445, intron 5 of 42)	CpG-17381	-2225
cg18474153	chr19	3984073	3984573	exon (NM_001961, exon 2 of 15)	exon (NM_001961, exon 2 of 15)	1138
cg11970682	chr2	25876778	25877278	intron (NM_183360, intron 1 of 19)	MIRb|SINE|MIR	-3937
cg19327213	chr19	47988533	47989033	intron (NR_038452, intron 1 of 3)	intron (NR_038452, intron 1 of 3)	1244
cg02070205	chr10	30721855	30722355	promoter-TSS (NM_001244134)	promoter-TSS (NM_001244134)	-845
cg22233020	chr19	1925893	1926393	TTS (NM_001329540)	TTS (NM_001329540)	-15028
cg05900044	chr2	202136943	202137443	intron (NR_111983, intron 3 of 8)	intron (NR_111983, intron 3 of 8)	11934
cg03430961	chr14	92729801	92730301	Intergenic	Intergenic	-58874
cg14514483	chr6	158068205	158068705	intron (NM_153746, intron 7 of 8)	intron (NM_153746, intron 7 of 8)	118291
cg03592833	chr3	194129123	194129623	intron (NM_024524, intron 31 of 31)	intron (NM_024524, intron 31 of 31)	-9378
cg12534371	chr16	83382525	83383025	intron (NM_001220490, intron 5 of 12)	intron (NM_001220490, intron 5 of 12)	-159176
cg11614245	chr4	146538998	146539498	Intergenic	Intergenic	-1289
cg25084525	chr4	48019097	48019597	intron (NM_207330, intron 1 of 5)	CpG	558
cg15001567	chr2	27327403	27327903	intron (NM_006569, intron 1 of 5)	intron (NM_006569, intron 1 of 5)	14342
cg14971470	chr14	61995437	61995937	intron (NM_006255, intron 10 of 13)	intron (NM_006255, intron 10 of 13)	41225
cg14347199	chr9	91150287	91150787	exon (NM_001161625, exon 1 of 2)	exon (NM_001161625, exon 1 of 2)	444
cg15412102	chr8	12809392	12809892	intron (NM_020844, intron 1 of 4)	CpG	6460
cg02328921	chr6	3269291	3269791	non-coding (NR_104448, exon 12 of 12)	non-coding (NR_104448, exon 12 of 12)	10360
cg03609960	chr12	99288555	99289055	promoter-TSS (NM_001352225)	promoter-TSS (NM_001352225)	-131
cg01721281	chr16	1869361	1869861	intron (NM_001363914, intron 5 of 9)	intron (NM_001363914, intron 5 of 9)	7215
cg27449489	chr17	80316610	80317110	promoter-TSS (NM_207459)	promoter-TSS (NM_207459)	-263
cg24392753	chr2	174025581	174026081	intron (NM_133646, intron 2 of 11)	intron (NM_133646, intron 2 of 11)	85257
cg05237489	chr10	108623555	108624055	intron (NM_052918, intron 2 of 25)	intron (NM_052918, intron 2 of 25)	300659
cg01590342	chr6	16295204	16295704	3' UTR (NM_006877, exon 9 of 9)	3' UTR (NM_006877, exon 9 of 9)	56636
cg23310237	chr5	93617258	93617758	intron (NM_001145678, intron 20 of 20)	intron (NM_001145678, intron 20 of 20)	-170104
cg00205889	chr17	3960116	3960616	intron (NM_015113, intron 32 of 54)	intron (NM_015113, intron 32 of 54)	79969
cg04588850	chr9	132217353	132217853	Intergenic	Intergenic	-33336
cg22934739	chr5	43491373	43491873	intron (NM_198566, intron 10 of 12)	intron (NM_198566, intron 10 of 12)	-7656
cg04783587	chr6	91013988	91014488	Intergenic	Intergenic	-7611
cg03606215	chr4	22517373	22517873	promoter-TSS (NM_145290)	promoter-TSS (NM_145290)	66
cg10887280	chr1	91000162	91000662	Intergenic	Intergenic	-122895
cg05121049	chr11	44992565	44993065	Intergenic	Intergenic	-2638
cg13612017	chr14	61995427	61995927	intron (NM_006255, intron 10 of 13)	intron (NM_006255, intron 10 of 13)	41235
cg07760194	chr9	133706045	133706545	intron (NM_007313, intron 1 of 10)	intron (NM_007313, intron 1 of 10)	-4346
cg07247343	chr17	37024790	37025290	Intergenic	Intergenic	-1072
cg10317445	chr1	1685303	1685803	exon (NM_001198995, exon 8 of 10)	exon (NM_001198995, exon 8 of 10)	4528
cg04125913	chr9	33104226	33104726	Intergenic	Intergenic	-4214
cg27037968	chr3	118960214	118960714	promoter-TSS (NM_003778)	promoter-TSS (NM_003778)	-739
cg05557535	chr6	146057881	146058381	promoter-TSS (NR_153398)	promoter-TSS (NR_153398)	-972
cg13200028	chr2	10281743	10282243	non-coding (NR_161344, exon 2 of 4)	non-coding (NR_161344, exon 2 of 4)	484
cg14930884	chr8	65488390	65488890	non-coding (NR_015374, exon 2 of 2)	non-coding (NR_015374, exon 2 of 2)	1180
cg15696772	chr3	58084366	58084866	exon (NM_001457, exon 8 of 46)	exon (NM_001457, exon 8 of 46)	71746
cg16185011	chr8	56886587	56887087	intron (NM_002350, intron 10 of 12)	intron (NM_002350, intron 10 of 12)	-71423
cg08758185	chr5	150849686	150850186	intron (NM_001308151, intron 8 of 8)	intron (NM_001308151, intron 8 of 8)	22772
cg02252928	chr6	108377005	108377505	intron (NM_014028, intron 2 of 5)	intron (NM_014028, intron 2 of 5)	18690
cg07153665	chr16	66612956	66613456	promoter-TSS (NM_144673)	promoter-TSS (NM_144673)	-160
cg02347427	chr19	52531900	52532400	promoter-TSS (NM_025040)	promoter-TSS (NM_025040)	-518
cg20407605	chr6	157734778	157735278	intron (NM_018452, intron 3 of 3)	intron (NM_018452, intron 3 of 3)	10263
cg04288795	chr6	10751963	10752463	intron (NM_030969, intron 4 of 5)	intron (NM_030969, intron 4 of 5)	4175
cg18113417	chr1	54665586	54666086	promoter-TSS (NM_001353356)	promoter-TSS (NM_001353356)	-4
cg07733419	chr6	7188734	7189234	intron (NM_001003699, intron 5 of 12)	intron (NM_001003699, intron 5 of 12)	80790
cg20268279	chr14	52219673	52220173	Intergenic	SATR1|Satellite|Satellite	35922
cg01353907	chr12	131438033	131438533	promoter-TSS (NM_001330497)	promoter-TSS (NM_001330497)	-169
cg23057943	chr5	137877550	137878050	promoter-TSS (NM_001291974)	promoter-TSS (NM_001291974)	-400
cg16520955	chr15	85923022	85923522	promoter-TSS (NM_006738)	promoter-TSS (NM_006738)	-555
cg06481396	chr1	31381975	31382475	promoter-TSS (NM_014654)	promoter-TSS (NM_014654)	-620
cg16673168	chr11	117014099	117014599	promoter-TSS (NR_110268)	promoter-TSS (NR_110268)	-651
cg19554126	chr1	201118600	201119100	intron (NM_001288569, intron 3 of 5)	intron (NM_001288569, intron 3 of 5)	4752
cg03293883	chr6	86124492	86124992	Intergenic	LTR16A|LTR|ERVL	-10222
cg00063291	chr5	1055712	1056212	intron (NM_006598, intron 22 of 23)	intron (NM_006598, intron 22 of 23)	7127
cg26246398	chr22	32287313	32287813	intron (NR_146296, intron 38 of 42)	intron (NR_146296, intron 38 of 42)	46877
cg09399716	chr2	46889988	46890488	Intergenic	Intergenic	-35861
cg07175580	chr1	206971355	206971855	intron (NM_153758, intron 1 of 6)	intron (NM_153758, intron 1 of 6)	-25766
cg07927484	chr5	153826046	153826546	promoter-TSS (NR_037897)	promoter-TSS (NR_037897)	739
cg27330627	chr7	72722510	72723010	promoter-TSS (NM_001168347)	promoter-TSS (NM_001168347)	63
cg05688651	chr18	75611891	75612391	Intergenic	CpG	93542
cg26685195	chr1	220101118	220101618	exon (NM_018713, exon 1 of 4)	exon (NM_018713, exon 1 of 4)	625
cg10994148	chr6	99797592	99798092	promoter-TSS (NM_001346530)	promoter-TSS (NM_001346530)	24
cg00360840	chr7	99144011	99144511	3' UTR (NM_145111, exon 2 of 2)	3' UTR (NM_145111, exon 2 of 2)	5476
cg08775122	chr22	35238740	35239240	intron (NR_138042, intron 3 of 4)	THE1D|LTR|ERVL-MaLR	154915
cg16543889	chr19	38086240	38086740	promoter-TSS (NM_001321272)	promoter-TSS (NM_001321272)	713
cg10878542	chr14	55591662	55592162	Intergenic	MLT1B|LTR|ERVL-MaLR	-4058
cg12836280	chr5	50259990	50260490	Intergenic	Intergenic	5781
cg02998129	chr17	42343984	42344484	intron (NM_000342, intron 1 of 19)	intron (NM_000342, intron 1 of 19)	1269
cg04574358	chr6	43349165	43349665	Intergenic	ERVL-E-int|LTR|ERVL	-12030
cg14514581	chr9	103433336	103433836	Intergenic	Intergenic	93225
cg01346725	chr1	109622727	109623227	Intergenic	Intergenic	-4352
cg14364472	chr9	139394299	139394799	intron (NM_017617, intron 31 of 33)	intron (NM_017617, intron 31 of 33)	-16338
cg15113672	chr15	61224294	61224794	intron (NM_134261, intron 1 of 10)	intron (NM_134261, intron 1 of 10)	250776
cg02274048	chr2	176944265	176944765	TTS (NM_001080458)	TTS (NM_001080458)	4175
cg08035836	chr18	11944696	11945196	Intergenic	Intergenic	-36560
cg19866478	chr19	52800801	52801301	intron (NM_001297625, intron 1 of 3)	intron (NM_001297625, intron 1 of 3)	629
cg02051378	chr7	30180154	30180654	intron (NM_152793, intron 1 of 2)	intron (NM_152793, intron 1 of 2)	5802
cg15923359	chr8	19333109	19333609	intron (NM_001354475, intron 4 of 9)	MIR3|SINE|MIR	126697
cg03851112	chr11	66278108	66278608	intron (NM_024649, intron 1 of 16)	MIRc|SINE|MIR	252
cg12296605	chr8	106331067	106331567	promoter-TSS (NM_001362837)	promoter-TSS (NM_001362837)	-454
cg25363931	chr22	42896596	42897096	intron (NR_027786, intron 1 of 10)	CpG	261
cg03222910	chr1	76005069	76005569	intron (NM_001320285, intron 2 of 25)	intron (NM_001320285, intron 2 of 25)	71480
cg12495829	chr12	93413931	93414431	intron (NR_040096, intron 3 of 4)	intron (NR_040096, intron 3 of 4)	-91110
cg05762744	chr3	127860741	127861241	intron (NM_001319086, intron 1 of 9)	intron (NM_001319086, intron 1 of 9)	-11333
cg11594260	chr12	131572252	131572752	intron (NM_198827, intron 15 of 24)	CpG	-77054
cg27469081	chr6	170368205	170368705	Intergenic	Intergenic	-107411
cg08532998	chr19	1425376	1425876	intron (NM_001352035, intron 6 of 10)	intron (NM_001352035, intron 6 of 10)	-12737
cg01865916	chr2	120007274	120007774	promoter-TSS (NR_046721)	promoter-TSS (NR_046721)	-877
cg25256538	chr6	159342824	159343324	Intergenic	Intergenic	33565
cg03893271	chr7	70597208	70597708	5' UTR (NM_022479, exon 1 of 11)	5' UTR (NM_022479, exon 1 of 11)	328
cg06395469	chr6	27635308	27635808	Intergenic	Intergenic	-26256
cg08613507	chr5	123284971	123285471	Intergenic	LTR12C|LTR|ERV1	404110
cg00551609	chr2	74214412	74214912	intron (NM_001287491, intron 2 of 11)	intron (NM_001287491, intron 2 of 11)	2625
cg16550104	chr15	26042724	26043224	intron (NM_024490, intron 1 of 20)	intron (NM_024490, intron 1 of 20)	50998
cg19927741	chr22	18640191	18640691	exon (NM_017414, exon 2 of 11)	exon (NM_017414, exon 2 of 11)	7504
cg11944735	chr9	88969223	88969723	promoter-TSS (NM_024617)	promoter-TSS (NM_024617)	-148
cg22572298	chr16	18800365	18800865	intron (NM_001030009, intron 1 of 4)	intron (NM_001030009, intron 1 of 4)	1041
cg26069066	chr20	44044448	44044948	promoter-TSS (NR_047691)	promoter-TSS (NR_047691)	-83
cg26150981	chr7	135608437	135608937	Intergenic	Intergenic	53420
cg22313239	chr7	8226178	8226678	intron (NM_001350833, intron 6 of 12)	intron (NM_001350833, intron 6 of 12)	75254
cg21869174	chr1	3385437	3385937	intron (NM_014448, intron 5 of 14)	intron (NM_014448, intron 5 of 14)	14458
cg10060521	chr11	118971465	118971965	intron (NM_001382, intron 2 of 8)	intron (NM_001382, intron 2 of 8)	848
cg01781118	chr6	52017416	52017916	Intergenic	Intergenic	-1845
cg06357398	chr17	71253087	71253587	intron (NM_001129885, intron 3 of 5)	MER113|DNA|hAT-Charlie	4682
cg03983865	chr13	50018386	50018886	promoter-TSS (NM_001287337)	promoter-TSS (NM_001287337)	226
cg06188545	chr1	156863393	156863893	intron (NM_001080471, intron 1 of 22)	CpG	120
cg11953820	chr19	12981492	12981992	exon (NM_014975, exon 23 of 26)	exon (NM_014975, exon 23 of 26)	10521
cg25196687	chr16	28069366	28069866	intron (NM_001109763, intron 1 of 6)	MIR|SINE|MIR	5419
cg18381455	chr19	44905730	44906230	promoter-TSS (NM_001291491)	promoter-TSS (NM_001291491)	-206
cg17202519	chr11	84634331	84634831	promoter-TSS (NM_001300983)	promoter-TSS (NM_001300983)	-116
cg07016258	chr15	83953679	83954179	promoter-TSS (NM_001717)	promoter-TSS (NM_001717)	-513
cg09852127	chr5	140254595	140255095	promoter-TSS (NM_031864)	promoter-TSS (NM_031864)	-48
cg26375211	chr10	120916166	120916666	intron (NM_213649, intron 9 of 13)	MIRb|SINE|MIR	8788
cg05369166	chr1	204797257	204797757	promoter-TSS (NM_001160333)	promoter-TSS (NM_001160333)	-273
cg19983103	chr20	56131001	56131501	Intergenic	Intergenic	-4915
cg18497280	chr19	42363702	42364202	promoter-TSS (NM_001022)	promoter-TSS (NM_001022)	-373
cg20000688	chr4	13923396	13923896	intron (NR_121681, intron 3 of 3)	intron (NR_121681, intron 3 of 3)	-189946
cg06627532	chr16	81491062	81491562	intron (NM_198390, intron 1 of 20)	intron (NM_198390, intron 1 of 20)	12537
cg01394199	chr12	121416297	121416797	5' UTR (NM_001306179, exon 1 of 10)	5' UTR (NM_001306179, exon 1 of 10)	176
cg26440586	chr10	21926661	21927161	intron (NM_001195626, intron 8 of 22)	HERVL40-int|LTR|ERVL	103810
cg25594319	chr10	134461528	134462028	intron (NM_005539, intron 3 of 15)	intron (NM_005539, intron 3 of 15)	-33001
cg18491203	chr19	3104825	3105325	intron (NM_002067, intron 1 of 6)	intron (NM_002067, intron 1 of 6)	10715
cg14002328	chr9	126271065	126271565	intron (NM_001352968, intron 12 of 18)	intron (NM_001352968, intron 12 of 18)	-23414
cg17277896	chr1	151445291	151445791	Intergenic	Intergenic	-13571
cg10035303	chr20	33679929	33680429	intron (NM_199368, intron 1 of 18)	CpG	431
cg27576271	chr12	93096561	93097061	promoter-TSS (NM_001178097)	promoter-TSS (NM_001178097)	46
cg12352447	chr15	89190658	89191158	intron (NM_001303237, intron 2 of 3)	intron (NM_001303237, intron 2 of 3)	8661
cg01926087	chr17	38803005	38803505	intron (NM_003079, intron 1 of 10)	intron (NM_003079, intron 1 of 10)	815
cg26315833	chr4	160319369	160319869	Intergenic	Intergenic	130658
cg14878842	chr13	113730176	113730676	exon (NM_001366645, exon 10 of 29)	exon (NM_001366645, exon 10 of 29)	-29676
cg02501410	chr3	143255535	143256035	intron (NM_173653, intron 9 of 15)	MER5B|DNA|hAT-Charlie	194697
cg02276073	chr15	101098650	101099150	promoter-TSS (NR_135693)	promoter-TSS (NR_135693)	29
cg25593794	chr1	3590998	3591498	intron (NM_001204186, intron 1 of 10)	intron (NM_001204186, intron 1 of 10)	-15988
cg20687190	chr10	43361355	43361855	Intergenic	CpG	-5364
cg01123829	chr7	87237828	87238328	intron (NM_001348945, intron 2 of 31)	intron (NM_001348945, intron 2 of 31)	-7878
cg09086980	chr3	142811868	142812368	Intergenic	MER112|DNA|hAT-Charlie	-26495
cg05226048	chr1	90320065	90320565	intron (NM_001134479, intron 2 of 2)	intron (NM_001134479, intron 2 of 2)	32817
cg06122635	chr2	105461118	105461618	intron (NR_037883, intron 1 of 3)	CpG	6566
cg14153650	chr1	36687442	36687942	Intergenic	AluSq|SINE|Alu	-2352
cg01751168	chr20	48247232	48247732	Intergenic	Intergenic	-62808
cg22834126	chr5	107007769	107008269	Intergenic	CpG-20916	-1381
cg00997853	chr12	26844329	26844829	intron (NM_002223, intron 10 of 56)	intron (NM_002223, intron 10 of 56)	141548
cg25453677	chr17	1835485	1835985	Intergenic	Intergenic	-85275
cg00468146	chr6	19837961	19838461	exon (NM_001546, exon 1 of 3)	exon (NM_001546, exon 1 of 3)	610
cg13860981	chr9	19103758	19104258	Intergenic	AluY|SINE|Alu	-1106
cg13013538	chr3	126421788	126422288	Intergenic	Intergenic	-1045
cg04297067	chr16	86550200	86550700	Intergenic	CpG	6317
cg01268938	chr14	52518167	52518667	intron (NM_007361, intron 5 of 21)	intron (NM_007361, intron 5 of 21)	17360
cg22872033	chr14	21725453	21725953	intron (NM_001077443, intron 1 of 7)	intron (NM_001077443, intron 1 of 7)	11935
cg15273517	chr5	154236401	154236901	Intergenic	MIRb|SINE|MIR	-1158
cg20785612	chr18	44677409	44677909	promoter-TSS (NM_032124)	promoter-TSS (NM_032124)	-788
cg08675565	chr4	189320994	189321494	Intergenic	MER4A|LTR|ERV1	-55488
cg23355472	chr1	183622727	183623227	promoter-TSS (NM_203454)	promoter-TSS (NM_203454)	-526
cg27127017	chr12	113592069	113592569	exon (NM_001144872, exon 5 of 8)	exon (NM_001144872, exon 5 of 8)	4656
cg03922783	chr7	120723816	120724316	intron (NM_001105533, intron 4 of 17)	intron (NM_001105533, intron 4 of 17)	94621
cg23699170	chr12	118831792	118832292	intron (NM_022491, intron 6 of 11)	MIRb|SINE|MIR	17682
cg22482014	chr5	1086845	1087345	exon (NM_006598, exon 6 of 24)	exon (NM_006598, exon 6 of 24)	-24006
cg06311102	chr3	194303255	194303755	Intergenic	Intergenic	-1492
cg07763376	chr5	178015945	178016445	intron (NM_173465, intron 1 of 28)	intron (NM_173465, intron 1 of 28)	1199
cg04718660	chr8	129335621	129336121	Intergenic	Intergenic	173509
cg07525003	chr13	36871396	36871896	intron (NM_001198908, intron 1 of 7)	intron (NM_001198908, intron 1 of 7)	305
cg25402687	chr12	114393073	114393573	intron (NM_001146698, intron 6 of 24)	intron (NM_001146698, intron 6 of 24)	10807
cg01480218	chr8	23341465	23341965	Intergenic	Intergenic	-26471
cg05387189	chr8	31498095	31498595	intron (NM_013962, intron 1 of 4)	CpG	1077
cg08639300	chr11	8850650	8851150	intron (NM_005418, intron 3 of 22)	MamRep137|DNA|TcMar?	-18018
cg10382221	chr17	46114422	46114922	promoter-TSS (NR_029687)	promoter-TSS (NR_029687)	-59
cg09495201	chr17	62239079	62239579	intron (NM_018469, intron 7 of 11)	intron (NM_018469, intron 7 of 11)	15630
cg17083209	chr1	82274324	82274824	intron (NM_001366007, intron 1 of 24)	intron (NM_001366007, intron 1 of 24)	6436
cg03122917	chr3	130073396	130073896	intron (NM_153264, intron 1 of 39)	intron (NM_153264, intron 1 of 39)	9287
cg26503073	chr7	6703824	6704324	Intergenic	CpG	27125
cg24484905	chr1	58529896	58530396	intron (NM_001353980, intron 1 of 5)	L2a|LINE|L2	186029
cg16898391	chr12	12867666	12868166	Intergenic	Intergenic	-2288
cg05215127	chr2	115918525	115919025	promoter-TSS (NM_001178034)	promoter-TSS (NM_001178034)	145
cg26461921	chr7	38766626	38767126	intron (NM_014396, intron 27 of 28)	intron (NM_014396, intron 27 of 28)	-40187
cg08265769	chr8	50824372	50824872	non-coding (NR_135798, exon 1 of 16)	non-coding (NR_135798, exon 1 of 16)	655
cg01610915	chr22	29950024	29950524	promoter-TSS (NM_003678)	promoter-TSS (NM_003678)	-528
cg01885963	chr11	6947378	6947878	promoter-TSS (NR_149005)	promoter-TSS (NR_149005)	-29
cg04223697	chr10	104159393	104159893	intron (NM_001077494, intron 14 of 22)	MIR|SINE|MIR	4181
cg18674234	chr14	78107427	78107927	Intergenic	AluJb|SINE|Alu	-24567
cg27547835	chr14	74757025	74757525	intron (NR_148472, intron 11 of 17)	intron (NR_148472, intron 11 of 17)	12362
cg03110921	chr10	79597211	79597711	intron (NM_004747, intron 7 of 31)	intron (NM_004747, intron 7 of 31)	89052
cg05764506	chr8	123746095	123746595	Intergenic	Intergenic	-40000
cg07742976	chr12	132625834	132626334	exon (NM_175066, exon 7 of 15)	exon (NM_175066, exon 7 of 15)	2780
cg15660077	chr17	7311370	7311870	exon (NM_020795, exon 1 of 7)	exon (NM_020795, exon 1 of 7)	456
cg02384530	chr12	6961618	6962118	promoter-TSS (NM_001331019)	promoter-TSS (NM_001331019)	554
cg18665181	chr1	63078230	63078730	intron (NM_001272002, intron 14 of 15)	intron (NM_001272002, intron 14 of 15)	15289
cg26935020	chr7	151216757	151217257	promoter-TSS (NM_005614)	promoter-TSS (NM_005614)	-26
cg06660867	chr6	157540459	157540959	Intergenic	L1MEd|LINE|L1	183148
cg06235224	chr22	37171028	37171528	intron (NR_033531, intron 1 of 1)	intron (NR_033531, intron 1 of 1)	885
cg27559562	chr16	3550480	3550980	promoter-TSS (NM_001330454)	promoter-TSS (NM_001330454)	-274
cg09278139	chr15	75674165	75674665	intron (NM_001145358, intron 17 of 20)	intron (NM_001145358, intron 17 of 20)	-13447
cg17289023	chr3	72433111	72433611	intron (NM_012234, intron 1 of 3)	intron (NM_012234, intron 1 of 3)	62413
cg08979041	chr21	28337607	28338107	exon (NM_007038, exon 1 of 8)	exon (NM_007038, exon 1 of 8)	1550
cg01757312	chr13	112720315	112720815	promoter-TSS (NM_005986)	promoter-TSS (NM_005986)	-898
cg26249987	chr17	7137131	7137631	TTS (NM_024297)	TTS (NM_024297)	455
cg20280492	chr16	32489570	32490070	Intergenic	CpG	-171644
cg17381973	chr6	21925392	21925892	intron (NR_015410, intron 5 of 11)	intron (NR_015410, intron 5 of 11)	221780
cg03513387	chr11	68636702	68637202	Intergenic	HERV3-int|LTR|ERV1	-27553
cg13668495	chr9	125937791	125938291	intron (NM_001171137, intron 4 of 18)	L2|LINE|L2	-60285
cg15197080	chr2	64711216	64711716	Intergenic	MLT1K|LTR|ERVL-MaLR	-2021
cg21261985	chr7	93824456	93824956	Intergenic	Intergenic	-191039
cg13536079	chr8	123955352	123955852	intron (NM_001362797, intron 3 of 4)	intron (NM_001362797, intron 3 of 4)	82410
cg08639757	chr15	44847136	44847636	intron (NM_001284335, intron 5 of 6)	intron (NM_001284335, intron 5 of 6)	18041
cg06856735	chr17	77951997	77952497	intron (NM_019020, intron 3 of 11)	CpG	-27595
cg16485558	chr5	63461316	63461816	promoter-TSS (NM_178532)	promoter-TSS (NM_178532)	-104
cg14404807	chr14	106938044	106938544	promoter-TSS (NR_027457)	promoter-TSS (NR_027457)	-151
cg08772089	chr5	150806783	150807283	Intergenic	Intergenic	-9574
cg01784614	chr5	40841048	40841548	promoter-TSS (NM_032587)	promoter-TSS (NM_032587)	-171
cg26551334	chr7	140683498	140683998	Intergenic	Intergenic	30731
cg15019001	chr6	33096053	33096553	intron (NR_001435, intron 3 of 4)	intron (NR_001435, intron 3 of 4)	-14798
cg04112567	chr1	9242090	9242590	promoter-TSS (NR_132742)	promoter-TSS (NR_132742)	57
cg15731377	chr3	37052242	37052742	intron (NM_001354617, intron 6 of 18)	Charlie19a|DNA|hAT-Charlie	17651
cg16721147	chr8	72947339	72947839	intron (NM_007332, intron 21 of 26)	intron (NM_007332, intron 21 of 26)	40230
cg22017654	chr19	19933396	19933896	intron (NM_001355194, intron 1 of 2)	AluSx3|SINE|Alu	-1087
cg13429144	chr6	125684308	125684808	Intergenic	CpG	-61445
cg11809702	chr6	28891632	28892132	promoter-TSS (NM_006510)	promoter-TSS (NM_006510)	-120
cg12843033	chr21	45705793	45706293	intron (NM_000383, intron 1 of 13)	CpG	284
cg08420353	chr12	57092614	57093114	Intergenic	MER41B|LTR|ERV1	-10672
cg03586109	chr6	10846724	10847224	Intergenic	MLT1K|LTR|ERVL-MaLR	-8186
cg12225854	chr13	95619634	95620134	Intergenic	CpG	7589
cg07901460	chr15	70767811	70768311	Intergenic	MIRb|SINE|MIR	30206
cg16438525	chr3	52517492	52517992	intron (NM_007184, intron 13 of 20)	intron (NM_007184, intron 13 of 20)	-11612
cg20592884	chr3	158362227	158362727	exon (NM_024996, exon 1 of 18)	exon (NM_024996, exon 1 of 18)	160
cg26609631	chr13	28366564	28367064	5' UTR (NM_145657, exon 1 of 2)	5' UTR (NM_145657, exon 1 of 2)	194
cg17557063	chr5	176573820	176574320	intron (NM_172349, intron 3 of 23)	L1MD2|LINE|L1	12840
cg22416908	chr1	220264551	220265051	Intergenic	Intergenic	-1606
cg05258689	chr16	2260918	2261418	promoter-TSS (NM_182563)	promoter-TSS (NM_182563)	-99
cg07394455	chr21	44495950	44496450	promoter-TSS (NR_148682)	promoter-TSS (NR_148682)	-145
cg00963278	chr20	17946018	17946518	intron (NM_001282454, intron 1 of 12)	AluJb|SINE|Alu	-2679
cg14414464	chr13	24121169	24121669	Intergenic	CpG	-23090
cg14911637	chr7	99717620	99718120	promoter-TSS (NM_001365001)	promoter-TSS (NM_001365001)	-389
cg08518150	chr13	94773608	94774108	intron (NM_005708, intron 4 of 8)	intron (NM_005708, intron 4 of 8)	66387
cg17362434	chr11	69831982	69832482	Intergenic	CpG	77798
cg09396825	chr17	9956557	9957057	intron (NM_201433, intron 1 of 13)	intron (NM_201433, intron 1 of 13)	-16833
cg15190742	chr4	42153890	42154390	exon (NM_207406, exon 2 of 6)	exon (NM_207406, exon 2 of 6)	532
cg24784036	chr3	50306628	50307128	intron (NM_001005914, intron 3 of 18)	intron (NM_001005914, intron 3 of 18)	285
cg02369907	chr15	90895003	90895503	promoter-TSS (NM_001004309)	promoter-TSS (NM_001004309)	-263
cg10433861	chr1	182089254	182089754	Intergenic	Intergenic	-58657
cg02194711	chr7	138035346	138035846	Intergenic	LTR26|LTR|ERV1	-109408
cg09657097	chr18	55711288	55711788	promoter-TSS (NM_015277)	promoter-TSS (NM_015277)	80
cg03694633	chr14	73956393	73956893	promoter-TSS (NM_024644)	promoter-TSS (NM_024644)	-995
cg18447506	chr9	134398049	134398549	TTS (NM_001318519)	TTS (NM_001318519)	8351
cg21365902	chr3	179964339	179964839	Intergenic	Intergenic	-167372
cg11019629	chr14	106857405	106857905	Intergenic	CpG	-80790
cg08314781	chr2	55130779	55131279	intron (NM_001039753, intron 23 of 40)	intron (NM_001039753, intron 23 of 40)	106379
cg06027964	chr15	65504347	65504847	promoter-TSS (NM_003613)	promoter-TSS (NM_003613)	-786
cg16226373	chr6	30587487	30587987	exon (NM_014046, exon 4 of 7)	exon (NM_014046, exon 4 of 7)	2120
cg11658436	chr1	9068345	9068845	intron (NM_207420, intron 9 of 11)	intron (NM_207420, intron 9 of 11)	17809
cg12834356	chr11	75111450	75111950	TTS (NR_000005)	TTS (NR_000005)	265
cg03912954	chr9	140772879	140773379	intron (NM_001243812, intron 1 of 45)	CpG	895
cg19469068	chr8	69243043	69243543	exon (NM_052958, exon 1 of 14)	exon (NM_052958, exon 1 of 14)	103
cg01413097	chr2	84743262	84743762	promoter-TSS (NM_001370)	promoter-TSS (NM_001370)	-67
cg16143910	chr20	34319739	34320239	exon (NM_184234, exon 4 of 17)	exon (NM_184234, exon 4 of 17)	10193
cg04397844	chr12	120998338	120998838	exon (NM_001330474, exon 7 of 17)	exon (NM_001330474, exon 7 of 17)	20613
cg19114066	chr22	23062584	23063084	Intergenic	Intergenic	74052
cg01065373	chr17	41475794	41476294	promoter-TSS (NM_001661)	promoter-TSS (NM_001661)	-317
cg09013165	chr16	67862988	67863488	intron (NM_025082, intron 13 of 15)	intron (NM_025082, intron 13 of 15)	-12985
cg26131246	chr2	73392719	73393219	Intergenic	Intergenic	-36733
cg07821355	chr6	116706371	116706871	intron (NM_013352, intron 1 of 5)	L2a|LINE|L2	-13739
cg12592005	chr9	134055847	134056347	intron (NM_001318324, intron 24 of 35)	L2b|LINE|L2	-9429
cg05601837	chr6	38563799	38564299	promoter-TSS (NM_001172418)	promoter-TSS (NM_001172418)	-206
cg16799737	chr8	28799236	28799736	intron (NM_001324393, intron 2 of 11)	LTR88a|LTR|Gypsy?	50655
cg22782074	chr16	49814358	49814858	intron (NM_001271620, intron 2 of 7)	intron (NM_001271620, intron 2 of 7)	42041
cg08552018	chr3	179934080	179934580	Intergenic	LTR78|LTR|ERV1	-179605
cg26098847	chr6	50685441	50685941	intron (NM_172238, intron 2 of 7)	intron (NM_172238, intron 2 of 7)	4434
cg02363766	chr5	2008020	2008520	Intergenic	CpG	120825
cg11568410	chr15	51881041	51881541	intron (NM_001174116, intron 1 of 42)	MLT1M|LTR|ERVL-MaLR	33677
cg22029856	chr4	2275753	2276253	intron (NM_001172659, intron 8 of 12)	intron (NM_001172659, intron 8 of 12)	-12167
cg26388423	chr14	72398490	72398990	promoter-TSS (NM_001204424)	promoter-TSS (NM_001204424)	-148
cg27188891	chr5	126420469	126420969	Intergenic	Intergenic	-11535
cg14244251	chr9	131795306	131795806	Intergenic	AluJb|SINE|Alu	-3349
cg00724572	chr5	140071658	140072158	promoter-TSS (NM_001289092)	promoter-TSS (NM_001289092)	-596
cg00524291	chr7	112517686	112518186	intron (NM_152556, intron 3 of 4)	MSTB|LTR|ERVL-MaLR	61994
cg21577590	chr6	116576502	116577002	non-coding (NR_136520, exon 2 of 2)	non-coding (NR_136520, exon 2 of 2)	1418
cg00604945	chr19	9213811	9214311	promoter-TSS (NM_001005193)	promoter-TSS (NM_001005193)	-79
cg19253522	chr16	70907256	70907756	intron (NM_001270974, intron 64 of 85)	intron (NM_001270974, intron 64 of 85)	-72445
cg00838051	chr11	76927539	76928039	3' UTR (NM_182833, exon 17 of 17)	3' UTR (NM_182833, exon 17 of 17)	84922
cg12195273	chr17	20059788	20060288	intron (NM_001033554, intron 1 of 5)	CpG	653
cg18642720	chr7	142493615	142494115	Intergenic	Intergenic	15108
cg02297019	chr5	72183802	72184302	exon (NM_001364293, exon 13 of 25)	exon (NM_001364293, exon 13 of 25)	9634
cg05540369	chr16	3355303	3355803	promoter-TSS (NM_001324085)	promoter-TSS (NM_001324085)	69
cg03550352	chr2	178400587	178401087	intron (NM_003659, intron 19 of 19)	intron (NM_003659, intron 19 of 19)	16687
cg13989603	chr3	151974692	151975192	Intergenic	Intergenic	-11776
cg13405782	chr20	30060618	30061118	promoter-TSS (NM_001037500)	promoter-TSS (NM_001037500)	-52
cg05599030	chr17	37355797	37356297	promoter-TSS (NM_001330200)	promoter-TSS (NM_001330200)	-489
cg18296656	chr16	69179493	69179993	intron (NM_032830, intron 6 of 16)	MIR3|SINE|MIR	13191
cg18323912	chr5	42994459	42994959	Intergenic	CpG	-1274
cg06577144	chr2	33763581	33764081	intron (NM_001349979, intron 11 of 17)	AluJb|SINE|Alu	24889
cg22827507	chr19	408811	409311	promoter-TSS (NM_001136263)	promoter-TSS (NM_001136263)	86
cg25824006	chr6	42300344	42300844	intron (NM_001297573, intron 3 of 17)	intron (NM_001297573, intron 3 of 17)	-114995
cg13254553	chr6	29457032	29457532	Intergenic	Intergenic	-1549
cg14960238	chr17	30438360	30438860	Intergenic	Intergenic	-30863
cg00086730	chr16	88781909	88782409	TTS (NM_001012759)	TTS (NM_001012759)	586
cg10389454	chr19	42083498	42083998	exon (NM_033543, exon 2 of 7)	exon (NM_033543, exon 2 of 7)	1230
cg19324372	chr17	48043310	48043810	Intergenic	Intergenic	-2994
cg05528293	chr18	74960888	74961388	promoter-TSS (NM_001480)	promoter-TSS (NM_001480)	-666
cg11466504	chr5	179565112	179565612	intron (NM_175062, intron 1 of 13)	intron (NM_175062, intron 1 of 13)	-66603
cg17339488	chr5	174119870	174120370	Intergenic	Intergenic	-31465
cg11917072	chr12	77157826	77158326	promoter-TSS (NM_001359626)	promoter-TSS (NM_001359626)	38
cg19653436	chr15	86364752	86365252	Intergenic	L2c|LINE|L2	-3864
cg14218481	chr19	38280969	38281469	Intergenic	CpG	-10989
cg05936004	chr3	130693578	130694078	intron (NM_001001486, intron 16 of 27)	intron (NM_001001486, intron 16 of 27)	51870
cg14128973	chr19	11649212	11649712	promoter-TSS (NM_001308341)	promoter-TSS (NM_001308341)	-204
cg23957285	chr19	4558490	4558990	intron (NM_032108, intron 1 of 16)	intron (NM_032108, intron 1 of 16)	956
cg07716696	chr15	24122982	24123482	Intergenic	CpG	-97062
cg09303201	chr16	85674003	85674503	intron (NM_014615, intron 2 of 15)	CpG	27325
cg12614687	chr5	76926502	76927002	intron (NM_032109, intron 2 of 2)	CpG	7770
cg16306706	chr1	42643024	42643524	3' UTR (NM_001198852, exon 12 of 12)	3' UTR (NM_001198852, exon 12 of 12)	-12858
cg02829533	chr8	144766505	144767005	intron (NM_001288808, intron 1 of 3)	CpG	106
cg25594260	chr14	95600524	95601024	promoter-TSS (NM_001195573)	promoter-TSS (NM_001195573)	-934
cg10508854	chr11	58936568	58937068	Intergenic	HSMAR2|DNA|TcMar-Mariner	-2085
cg23485537	chr9	86432831	86433331	promoter-TSS (NM_001135953)	promoter-TSS (NM_001135953)	-329
cg18105749	chr15	79711150	79711650	Intergenic	Intergenic	-13458
cg16482364	chr20	57215516	57216016	Intergenic	MLT2F|LTR|ERVL	5938
cg23363971	chr12	56415021	56415521	5' UTR (NM_022465, exon 1 of 8)	5' UTR (NM_022465, exon 1 of 8)	444
cg13596085	chr2	101008034	101008534	TTS (NM_004854)	TTS (NM_004854)	25846
cg19169932	chr15	62861705	62862205	Intergenic	Intergenic	75425
cg17851748	chr12	83263890	83264390	intron (NM_152588, intron 2 of 11)	intron (NM_152588, intron 2 of 11)	183206
cg08977360	chr21	44269073	44269573	TTS (NM_001260477)	TTS (NM_001260477)	30062
cg24748191	chr14	76604363	76604863	Intergenic	L2c|LINE|L2	-13615
cg07162264	chr5	1341631	1342131	exon (NM_030782, exon 3 of 17)	exon (NM_030782, exon 3 of 17)	3333
cg02629170	chr3	48672229	48672729	intron (NM_134263, intron 1 of 20)	CpG	415
cg11209617	chr7	118476924	118477424	Intergenic	Intergenic	612416
cg02725001	chr16	86710969	86711469	Intergenic	THE1B|LTR|ERVL-MaLR	44346
cg17252960	chr6	19837100	19837600	promoter-TSS (NM_001546)	promoter-TSS (NM_001546)	-251
cg05611837	chr12	6127830	6128330	exon (NM_000552, exon 28 of 52)	exon (NM_000552, exon 28 of 52)	21269
cg24817197	chr19	18497492	18497992	TTS (NR_036156)	TTS (NR_036156)	370
cg09336564	chr14	52379132	52379632	intron (NM_001243773, intron 2 of 3)	intron (NM_001243773, intron 2 of 3)	5907
cg12583325	chr7	75695538	75696038	3' UTR (NM_005918, exon 9 of 9)	3' UTR (NM_005918, exon 9 of 9)	18364
cg26425313	chr10	102981196	102981696	Intergenic	Intergenic	7271
cg09306252	chr3	151353505	151354005	Intergenic	LTR40c|LTR|ERVL	-69972
cg16509192	chr3	122106774	122107274	intron (NM_014367, intron 1 of 4)	intron (NM_014367, intron 1 of 4)	3995
cg20515900	chr10	92979991	92980491	promoter-TSS (NR_046310)	promoter-TSS (NR_046310)	-118
cg05523047	chr9	2621129	2621629	promoter-TSS (NM_001322225)	promoter-TSS (NM_001322225)	-408
cg16719150	chr17	48699202	48699702	intron (NM_198396, intron 33 of 35)	intron (NM_198396, intron 33 of 35)	-12790
cg14219236	chr14	101447843	101448343	promoter-TSS (NR_003214)	promoter-TSS (NR_003214)	-219
cg14712100	chr6	34537153	34537653	Intergenic	MIR|SINE|MIR	-13293
cg03726858	chr17	75243429	75243929	Intergenic	MIR|SINE|MIR	-33902
cg20095825	chr10	95241920	95242420	promoter-TSS (NM_133337)	promoter-TSS (NM_133337)	-79
cg18363226	chr7	132741632	132742132	intron (NM_001317178, intron 2 of 4)	intron (NM_001317178, intron 2 of 4)	-22207
cg14686533	chr4	77447542	77448042	intron (NM_020859, intron 1 of 10)	intron (NM_020859, intron 1 of 10)	-46929
cg23239647	chr2	105273161	105273661	Intergenic	Intergenic	100766
cg13696940	chr22	29711691	29712191	promoter-TSS (NM_006477)	promoter-TSS (NM_006477)	-255
cg14979828	chr8	75912143	75912643	promoter-TSS (NM_001286777)	promoter-TSS (NM_001286777)	3
cg04627531	chr11	61581922	61582422	TTS (NR_031729)	TTS (NR_031729)	540
cg21609640	chr1	166890130	166890630	exon (NM_199351, exon 9 of 10)	exon (NM_199351, exon 9 of 10)	-44879
cg01089395	chr6	139093801	139094301	promoter-TSS (NM_015439)	promoter-TSS (NM_015439)	-606
cg18851631	chr20	5131346	5131846	intron (NM_003818, intron 1 of 12)	intron (NM_003818, intron 1 of 12)	23942
cg23135828	chr1	202264900	202265400	intron (NM_001017403, intron 6 of 17)	intron (NM_001017403, intron 6 of 17)	45914
cg15473502	chr3	186694408	186694908	intron (NM_173216, intron 2 of 7)	intron (NM_173216, intron 2 of 7)	-44985
cg26055488	chr17	76993368	76993868	exon (NM_001159772, exon 4 of 6)	exon (NM_001159772, exon 4 of 6)	12228
cg09881716	chr5	26476224	26476724	Intergenic	L1PA3|LINE|L1	562219
cg12639279	chr4	8153958	8154458	intron (NM_001130083, intron 1 of 20)	CpG	6332
cg26063205	chr14	38663744	38664244	Intergenic	HERVH-int|LTR|ERV1	-13115
cg24137710	chr7	101870514	101871014	exon (NM_181552, exon 21 of 24)	exon (NM_181552, exon 21 of 24)	-57668
cg15123742	chr8	19318295	19318795	intron (NM_001354475, intron 4 of 9)	intron (NM_001354475, intron 4 of 9)	141511
cg15488978	chr10	77166068	77166568	intron (NR_110302, intron 1 of 1)	CpG-2974	2395
cg02964349	chr1	52035678	52036178	intron (NR_161259, intron 3 of 8)	MIR|SINE|MIR	13475
cg03260518	chr15	90643533	90644033	promoter-TSS (NM_001289910)	promoter-TSS (NM_001289910)	70
cg08411777	chr22	19166699	19167199	promoter-TSS (NR_046298)	promoter-TSS (NR_046298)	-573
cg05872255	chr14	73591907	73592407	Intergenic	LTR22B|LTR|ERVK	-11058
cg17705647	chr14	89865939	89866439	intron (NM_001085471, intron 2 of 6)	intron (NM_001085471, intron 2 of 6)	17388
cg06127931	chr3	111392900	111393400	promoter-TSS (NM_153268)	promoter-TSS (NM_153268)	-373
cg04072990	chr9	104224765	104225265	Intergenic	Intergenic	-5706
cg14794298	chr11	13336424	13336924	intron (NM_001351822, intron 2 of 18)	intron (NM_001351822, intron 2 of 18)	37400
cg02510044	chr19	48895830	48896330	Intergenic	Intergenic	-1272
cg18284022	chr20	2676224	2676724	intron (NM_001110514, intron 2 of 17)	intron (NM_001110514, intron 2 of 17)	2950
cg19874640	chr5	134527199	134527699	intron (NR_161235, intron 3 of 5)	intron (NR_161235, intron 3 of 5)	56418
cg22659765	chr3	103991726	103992226	Intergenic	HUERS-P3-int|LTR|ERV1	-749016
cg25833922	chr11	7708936	7709436	Intergenic	MLT1A0|LTR|ERVL-MaLR	-13688
cg25531857	chr20	47897201	47897701	TTS (NR_003695)	TTS (NR_003695)	231
cg14019050	chr9	107690520	107691020	promoter-TSS (NM_005502)	promoter-TSS (NM_005502)	-334
cg06493386	chr8	72987547	72988047	promoter-TSS (NM_007332)	promoter-TSS (NM_007332)	22
cg02266211	chr20	55357745	55358245	Intergenic	Intergenic	153633
cg08261841	chr7	142982213	142982713	non-coding (NR_104250, exon 2 of 3)	non-coding (NR_104250, exon 2 of 3)	412
cg05046816	chr17	9911450	9911950	intron (NM_201433, intron 2 of 13)	intron (NM_201433, intron 2 of 13)	17902
cg06077046	chr15	49913144	49913644	promoter-TSS (NM_152647)	promoter-TSS (NM_152647)	149
cg24995657	chr14	67878876	67879376	promoter-TSS (NM_016445)	promoter-TSS (NM_016445)	-244
cg22093503	chr11	43963848	43964348	promoter-TSS (NM_001145033)	promoter-TSS (NM_001145033)	-89
cg22999682	chr18	37421576	37422076	non-coding (NR_151703, exon 1 of 9)	non-coding (NR_151703, exon 1 of 9)	153
cg11790576	chr15	78131483	78131983	Intergenic	L2a|LINE|L2	-18491
cg09018134	chr7	100729702	100730202	intron (NM_030961, intron 1 of 2)	AluJb|SINE|Alu	1190
cg03565410	chr7	135375215	135375715	intron (NM_001318192, intron 13 of 15)	intron (NM_001318192, intron 13 of 15)	28203
cg08437914	chr4	140651735	140652235	intron (NM_018717, intron 2 of 4)	intron (NM_018717, intron 2 of 4)	65012
cg25259432	chr15	76482331	76482831	intron (NM_152335, intron 8 of 10)	L2a|LINE|L2	-8754
cg27439618	chr20	6103607	6104107	5' UTR (NM_017671, exon 1 of 15)	5' UTR (NM_017671, exon 1 of 15)	334
cg14596568	chr16	70692768	70693268	intron (NM_001172772, intron 5 of 6)	intron (NM_001172772, intron 5 of 6)	26938
cg10652366	chr8	125754180	125754680	Intergenic	Intergenic	-13682
cg12483301	chr1	25238857	25239357	intron (NM_001320672, intron 5 of 6)	MIRb|SINE|MIR	6800
cg05189253	chr14	91755081	91755581	intron (NM_001080414, intron 25 of 29)	CpG	-35107
cg03646327	chr16	88509518	88510018	Intergenic	Intergenic	-9920
cg05496913	chr5	130618707	130619207	intron (NM_001038702, intron 1 of 4)	L1MB7|LINE|L1	19255
cg19408619	chr20	50416539	50417039	intron (NM_020436, intron 1 of 3)	intron (NM_020436, intron 1 of 3)	2271
cg15945202	chr2	9046232	9046732	intron (NR_135606, intron 4 of 12)	intron (NR_135606, intron 4 of 12)	-68739
cg18474742	chr6	147829805	147830305	5' UTR (NM_001030060, exon 1 of 2)	5' UTR (NM_001030060, exon 1 of 2)	229
cg22506773	chr20	46112914	46113414	Intergenic	Intergenic	-17467
cg26736487	chr16	985647	986147	intron (NM_001352017, intron 2 of 11)	intron (NM_001352017, intron 2 of 11)	14864
cg26098824	chr9	120550076	120550576	Intergenic	Intergenic	83645
cg16196506	chr20	10429087	10429587	intron (NM_001009608, intron 1 of 7)	intron (NM_001009608, intron 1 of 7)	13384
cg10501454	chr5	150155508	150156008	Intergenic	MER6A|DNA|TcMar-Tigger	-1750
cg00251716	chr1	243479698	243480198	intron (NM_001350249, intron 8 of 17)	intron (NM_001350249, intron 8 of 17)	-29530
cg19512693	chr13	29025583	29026083	intron (NM_001160031, intron 3 of 11)	intron (NM_001160031, intron 3 of 11)	43432
cg23648347	chr15	91446991	91447491	promoter-TSS (NR_135504)	promoter-TSS (NR_135504)	-179
cg18889147	chr1	161693737	161694237	intron (NM_001002901, intron 5 of 7)	intron (NM_001002901, intron 5 of 7)	1544
cg22104602	chr3	48836376	48836876	intron (NM_001321989, intron 2 of 9)	intron (NM_001321989, intron 2 of 9)	48681
cg17609771	chr11	68699447	68699947	intron (NM_002180, intron 8 of 14)	intron (NM_002180, intron 8 of 14)	28378
cg20260109	chr20	54961215	54961715	exon (NM_001323304, exon 4 of 10)	exon (NM_001323304, exon 4 of 10)	5806
cg15174906	chr6	156919453	156919953	Intergenic	Intergenic	-179286
cg02679542	chr17	6502328	6502828	exon (NM_014804, exon 14 of 19)	exon (NM_014804, exon 14 of 19)	41453
cg00997647	chr20	17950715	17951215	exon (NM_052865, exon 2 of 5)	exon (NM_052865, exon 2 of 5)	1304
cg07593415	chr19	2426083	2426583	TTS (NM_182973)	TTS (NM_182973)	1251
cg01632259	chr4	146720323	146720823	intron (NM_178835, intron 8 of 14)	MIR|SINE|MIR	119217
cg13964105	chr3	26663635	26664135	promoter-TSS (NM_052953)	promoter-TSS (NM_052953)	-412
cg21112852	chr15	29668347	29668847	intron (NM_015307, intron 2 of 10)	intron (NM_015307, intron 2 of 10)	-106571
cg09053680	chr10	135043864	135044364	exon (NM_003577, exon 1 of 2)	exon (NM_003577, exon 1 of 2)	393
cg08732594	chr17	78582139	78582639	intron (NM_001163034, intron 1 of 29)	MIRc|SINE|MIR	63751
cg22187843	chr7	2394876	2395376	intron (NM_001362793, intron 2 of 19)	CpG	664
cg07556911	chr7	2044537	2045037	intron (NM_001304523, intron 12 of 17)	CpG	-64580
cg09735465	chr9	120506978	120507478	Intergenic	CpG	40547
cg09313014	chr1	14083041	14083541	intron (NM_001135610, intron 6 of 7)	intron (NM_001135610, intron 6 of 7)	7381
cg00398911	chr12	42157730	42158230	promoter-TSS (NR_135040)	promoter-TSS (NR_135040)	-11
cg19228374	chr7	129658179	129658679	3' UTR (NM_016478, exon 10 of 10)	3' UTR (NM_016478, exon 10 of 10)	32796
cg04534765	chr18	74962119	74962619	5' UTR (NM_001480, exon 1 of 3)	5' UTR (NM_001480, exon 1 of 3)	565
cg01616145	chr2	88356690	88357190	Intergenic	L1ME3F|LINE|L1	-1638
cg13885255	chr3	99997621	99998121	intron (NM_018309, intron 1 of 17)	MIR|SINE|MIR	18035
cg14132104	chr11	75293946	75294446	promoter-TSS (NR_145823)	promoter-TSS (NR_145823)	-45
cg22306579	chr6	31868807	31869307	exon (NM_181842, exon 2 of 2).2	exon (NM_181842, exon 2 of 2).2	281
cg02171547	chr14	66588498	66588998	Intergenic	Intergenic	-364341
cg12781304	chr20	56806732	56807232	TTS (NR_003505)	TTS (NR_003505)	-3273
cg04783695	chr16	18791622	18792122	TTS (NM_001030009)	TTS (NM_001030009)	9784
cg02999418	chr5	141041419	141041919	exon (NM_022481, exon 20 of 33)	exon (NM_022481, exon 20 of 33)	-10684
cg19292683	chr4	162475646	162476146	intron (NM_001128428, intron 8 of 14)	intron (NM_001128428, intron 8 of 14)	-467989
cg04498533	chr3	150132010	150132510	intron (NM_001303264, intron 1 of 2)	intron (NM_001303264, intron 1 of 2)	6175
cg17281828	chr2	148253837	148254337	Intergenic	Intergenic	-347999
cg08560539	chr17	67756673	67757173	intron (NR_109971, intron 3 of 5)	MIR3|SINE|MIR	166795
cg13418235	chr9	843498	843998	intron (NM_001363767, intron 1 of 4)	intron (NM_001363767, intron 1 of 4)	459
cg12466737	chr18	35146339	35146839	promoter-TSS (NM_001353732)	promoter-TSS (NM_001353732)	-828
cg13802457	chr9	4298499	4298999	intron (NM_001042413, intron 1 of 10)	CpG	1319
cg08726446	chr12	108237687	108238187	Intergenic	CpG	59611
cg20559403	chr10	134940345	134940845	intron (NM_001083909, intron 5 of 6)	CpG	24845
cg05377120	chr12	10456635	10457135	promoter-TSS (NM_001114396)	promoter-TSS (NM_001114396)	-160
cg25865528	chr19	35986824	35987324	Intergenic	Intergenic	-5708
cg16584393	chr18	14747638	14748138	promoter-TSS (NR_160272)	promoter-TSS (NR_160272)	-283
cg22635541	chr17	1808323	1808823	Intergenic	CpG	75274
cg11581719	chr14	74738460	74738960	Intergenic	Intergenic	30927
cg21860329	chr13	42265296	42265796	exon (NM_015058, exon 32 of 45)	exon (NM_015058, exon 32 of 45)	-123015
cg07592361	chr2	241496580	241497080	intron (NM_001308375, intron 1 of 14)	CpG-16198	575
cg20382695	chr10	116853564	116854064	intron (NM_207303, intron 1 of 28)	CpG	690
cg11107579	chr21	37794601	37795101	Intergenic	Intergenic	37161
cg22613296	chr9	124561218	124561718	Intergenic	Intergenic	56404
cg11177738	chr3	193828492	193828992	Intergenic	MER5A|DNA|hAT-Charlie	-25195
cg05792588	chr5	113014876	113015376	Intergenic	Intergenic	165735
cg02430584	chr7	102065616	102066116	non-coding (NR_038967, exon 9 of 9)	non-coding (NR_038967, exon 9 of 9)	-8111
cg25093608	chr16	81614931	81615431	intron (NM_030629, intron 1 of 20)	Tigger3a|DNA|TcMar-Tigger	-29772
cg04908961	chr13	92003028	92003528	promoter-TSS (NR_029492)	promoter-TSS (NR_029492)	-41
cg06815999	chr22	47498365	47498865	intron (NM_014346, intron 11 of 12)	intron (NM_014346, intron 11 of 12)	-186677
cg16865908	chr11	121970246	121970746	promoter-TSS (NR_029671)	promoter-TSS (NR_029671)	56
cg26396039	chr4	154162740	154163240	intron (NM_001302693, intron 1 of 2)	intron (NM_001302693, intron 1 of 2)	-15521
cg18136664	chr7	50419149	50419649	intron (NM_001291840, intron 2 of 2)	intron (NM_001291840, intron 2 of 2)	60755
cg04559010	chr2	37439783	37440283	intron (NM_005760, intron 10 of 15)	AluJb|SINE|Alu	16394
cg19437136	chr22	42015425	42015925	intron (NM_015704, intron 1 of 5)	intron (NM_015704, intron 1 of 5)	1372
cg25249383	chr11	57299291	57299791	Intergenic	L1ME3|LINE|L1	-1314
cg23663627	chr16	30771833	30772333	promoter-TSS (NM_001207033)	promoter-TSS (NM_001207033)	-850
cg10009801	chr6	30168395	30168895	intron (NM_003449, intron 3 of 9).3	intron (NM_003449, intron 3 of 9).3	12538
cg22118474	chr15	92490706	92491206	intron (NR_135775, intron 2 of 10)	intron (NR_135775, intron 2 of 10)	93422
cg26840689	chr20	17625013	17625513	intron (NM_004587, intron 3 of 24)	intron (NM_004587, intron 3 of 24)	37624
cg11752885	chr7	105693075	105693575	Intergenic	MER58B|DNA|hAT-Charlie	59433
cg10535725	chr9	90987974	90988474	Intergenic	LTR8A|LTR|ERV1	-15135
cg24576206	chr22	25865596	25866096	Intergenic	L2c|LINE|L2	14233
cg08162372	chr14	54422675	54423175	intron (NM_130850, intron 1 of 3)	CpG	618
cg05699354	chr18	11851739	11852239	exon (NM_020412, exon 1 of 1)	exon (NM_020412, exon 1 of 1)	577
cg12840540	chr12	133098956	133099456	intron (NM_001142641, intron 2 of 16)	intron (NM_001142641, intron 2 of 16)	32469
cg14326644	chr2	29430102	29430602	intron (NM_001353765, intron 6 of 9)	intron (NM_001353765, intron 6 of 9)	16414
cg20755493	chr1	20504902	20505402	Intergenic	Intergenic	-1220
cg18388840	chr11	100490204	100490704	Intergenic	Intergenic	-67565
cg03211552	chr2	25872779	25873279	promoter-TSS (NM_001256308)	promoter-TSS (NM_001256308)	62
cg23914904	chr12	115079244	115079744	Intergenic	Intergenic	42486
cg03341523	chr12	122231376	122231876	promoter-TSS (NM_019034)	promoter-TSS (NM_019034)	-32
cg26492642	chr22	42837366	42837866	Intergenic	Intergenic	-3624
cg02378440	chr12	128246288	128246788	Intergenic	Intergenic	-106405
cg01527307	chr6	14500191	14500691	Intergenic	Intergenic	-214756
cg04932215	chr12	960009	960509	intron (NM_014823, intron 4 of 25)	MIRc|SINE|MIR	81983
cg05050657	chr1	46956855	46957355	intron (NM_172225, intron 2 of 5)	CpG-1065	1597
cg06652542	chr11	33183792	33184292	intron (NR_034027, intron 1 of 3)	AluY|SINE|Alu	839
cg14930242	chr3	139020642	139021142	Intergenic	Intergenic	-41944
cg09556138	chr2	222285070	222285570	intron (NM_004438, intron 17 of 17)	intron (NM_004438, intron 17 of 17)	151704
cg15707455	chr1	28156761	28157261	promoter-TSS (NM_002713)	promoter-TSS (NM_002713)	-282
cg04091563	chr5	148033795	148034295	promoter-TSS (NM_000870)	promoter-TSS (NM_000870)	45
cg14709055	chr5	125967062	125967562	promoter-TSS (NM_207408)	promoter-TSS (NM_207408)	-85
cg00126412	chr10	5607475	5607975	Intergenic	Intergenic	30356
cg16343272	chr12	56694417	56694917	promoter-TSS (NM_004077)	promoter-TSS (NM_004077)	-553
cg20980055	chr6	133562008	133562508	promoter-TSS (NM_004100)	promoter-TSS (NM_004100)	-237
cg04276669	chr4	26319617	26320117	Intergenic	Intergenic	-1465
cg02246427	chr15	76197205	76197705	intron (NM_012170, intron 2 of 5)	AluY|SINE|Alu	1236
cg25301627	chr3	128383953	128384453	Intergenic	L1M4b|LINE|L1	-14542
cg20457580	chr20	31045076	31045576	intron (NM_001256798, intron 5 of 10)	intron (NM_001256798, intron 5 of 10)	25967
cg05127221	chr16	29706131	29706631	exon (NM_014298, exon 2 of 4)	exon (NM_014298, exon 2 of 4)	15880
cg16783781	chr3	76586966	76587466	Intergenic	LTR7C|LTR|ERV1	-502034
cg15070507	chr18	45662879	45663379	intron (NM_001371291, intron 4 of 6)	CpG	390
cg02453603	chr2	128615376	128615876	exon (NM_004805, exon 1 of 4)	exon (NM_004805, exon 1 of 4)	103
cg20008643	chr4	24918772	24919272	intron (NM_173463, intron 1 of 12)	intron (NM_173463, intron 1 of 12)	-4422
cg06867350	chr8	67940729	67941229	promoter-TSS (NM_001364910)	promoter-TSS (NM_001364910)	-190
cg14894245	chr19	1106390	1106890	TTS (NM_001100122)	TTS (NM_001100122)	1991
cg02405476	chr20	44441568	44442068	5' UTR (NM_181801, exon 1 of 6)	5' UTR (NM_181801, exon 1 of 6)	184
cg03879806	chr15	72073298	72073798	3' UTR (NM_024817, exon 17 of 17)	3' UTR (NM_024817, exon 17 of 17)	-29346
cg05182026	chr1	25236192	25236692	intron (NM_001320672, intron 5 of 6)	MIR3|SINE|MIR	9465
cg13073995	chr7	44530507	44531007	promoter-TSS (NM_015332)	promoter-TSS (NM_015332)	-500
cg24146578	chr16	1772347	1772847	intron (NM_001318852, intron 1 of 31)	AluJb|SINE|Alu	-12389
cg10070864	chr15	57664240	57664740	Intergenic	LTR16E1|LTR|ERVL	-4213
cg27008237	chr11	7562723	7563223	intron (NM_001351853, intron 1 of 25)	L2b|LINE|L2	27743
cg27111678	chr19	34175134	34175634	promoter-TSS (NM_022467)	promoter-TSS (NM_022467)	-50
cg00454447	chr16	3727935	3728435	intron (NM_001272049, intron 4 of 16)	intron (NM_001272049, intron 4 of 16)	23480
cg01424281	chr10	28030841	28031341	intron (NM_001242702, intron 2 of 6)	CpG-2675	-2453
cg08090734	chr3	155572118	155572618	promoter-TSS (NM_004733)	promoter-TSS (NM_004733)	-120
cg13988448	chr1	23115286	23115786	intron (NM_004442, intron 3 of 15)	AluSz6|SINE|Alu	69526
cg00675336	chr4	189329780	189330280	Intergenic	Intergenic	-46702
cg03604763	chr1	85527240	85527740	promoter-TSS (NM_145172)	promoter-TSS (NM_145172)	-491
cg25881535	chr12	52625647	52626147	Intergenic	Intergenic	-1130
cg14101400	chr2	144230641	144231141	intron (NM_018460, intron 8 of 13)	intron (NM_018460, intron 8 of 13)	343903
cg09612423	chr7	120596219	120596719	3' UTR (NM_198267, exon 5 of 5)	3' UTR (NM_198267, exon 5 of 5)	5638
cg23706211	chr1	109792604	109793104	exon (NM_001408, exon 1 of 34)	exon (NM_001408, exon 1 of 34)	693
cg16211055	chr1	228594000	228594500	exon (NM_145214, exon 1 of 6)	exon (NM_145214, exon 1 of 6)	286
cg12368137	chr4	153831013	153831513	exon (NM_001025593, exon 8 of 8)	exon (NM_001025593, exon 8 of 8)	-26212
cg00148895	chr17	74456534	74457034	intron (NM_001166579, intron 2 of 6)	intron (NM_001166579, intron 2 of 6)	-6901
cg08871224	chr13	36291817	36292317	Intergenic	Intergenic	20203
cg13689213	chr12	47500535	47501035	intron (NM_001281429, intron 2 of 2)	intron (NM_001281429, intron 2 of 2)	-27043
cg13437635	chr10	103998737	103999237	intron (NM_005029, intron 1 of 3)	intron (NM_005029, intron 1 of 3)	2282
cg11558387	chr1	118138759	118139259	TTS (NR_121626)	TTS (NR_121626)	9383
cg06541857	chr3	134203539	134204039	promoter-TSS (NM_001353109)	promoter-TSS (NM_001353109)	-777
cg22616512	chr7	101525619	101526119	intron (NM_181552, intron 1 of 23)	intron (NM_181552, intron 1 of 23)	64963
cg11000869	chr2	179988975	179989475	exon (NM_178123, exon 11 of 18)	exon (NM_178123, exon 11 of 18)	-74361
cg04578935	chr1	180880913	180881413	promoter-TSS (NM_020950)	promoter-TSS (NM_020950)	-870
cg06158872	chr8	11536661	11537161	intron (NM_001308094, intron 1 of 6)	CpG	2467
cg02841482	chr3	157217553	157218053	promoter-TSS (NM_024621)	promoter-TSS (NM_024621)	-358
cg13355424	chr1	157164884	157165384	Intergenic	CpG	-56751
cg04609908	chr14	66943882	66944382	Intergenic	MLT1L|LTR|ERVL-MaLR	-8957
cg17886888	chr5	31680777	31681277	intron (NM_178140, intron 1 of 24)	intron (NM_178140, intron 1 of 24)	41789
cg01826827	chr7	112578887	112579387	intron (NM_152556, intron 1 of 4)	intron (NM_152556, intron 1 of 4)	793
cg09502835	chr2	145448379	145448879	intron (NR_033870, intron 1 of 4)	intron (NR_033870, intron 1 of 4)	23095
cg09634641	chr14	34528190	34528690	Intergenic	Intergenic	-108160
cg16392729	chr7	796787	797287	intron (NR_075098, intron 6 of 12)	intron (NR_075098, intron 6 of 12)	-29724
cg02765962	chr5	175107522	175108022	intron (NM_001131055, intron 1 of 2)	intron (NM_001131055, intron 1 of 2)	22698
cg04118124	chr1	43230999	43231499	intron (NM_022356, intron 1 of 14)	intron (NM_022356, intron 1 of 14)	1506
cg00841035	chr19	41880718	41881218	intron (NM_001098825, intron 1 of 3)	MIRb|SINE|MIR	-1470
cg22552736	chr9	132257886	132258386	intron (NR_038955, intron 2 of 4)	MIRc|SINE|MIR	7197
cg17467100	chr7	77463410	77463910	intron (NM_001366088, intron 1 of 11)	LTR23|LTR|ERV1	-5785
cg13555465	chr22	31088714	31089214	promoter-TSS (NM_001282738)	promoter-TSS (NM_001282738)	-805
cg12741221	chr5	7904625	7905125	Intergenic	Intergenic	35614
cg00574412	chr17	27892616	27893116	intron (NM_198147, intron 1 of 1)	intron (NM_198147, intron 1 of 1)	1189
cg05932698	chr8	101859738	101860238	Intergenic	Intergenic	102811
cg12856447	chr5	133793822	133794322	Intergenic	Intergenic	-23334
cg05005217	chr8	25317388	25317888	intron (NM_001317906, intron 1 of 13)	intron (NM_001317906, intron 1 of 13)	889
cg24108286	chr13	114238469	114238969	promoter-TSS (NR_026580)	promoter-TSS (NR_026580)	-284
cg00989806	chr2	240917886	240918386	intron (NM_001322019, intron 9 of 9)	Tigger13a|DNA|TcMar-Tigger	-35625
cg16269431	chr4	157997117	157997617	promoter-TSS (NM_000824)	promoter-TSS (NM_000824)	65
cg18244157	chr15	65622715	65623215	exon (NM_004884, exon 10 of 14)	exon (NM_004884, exon 10 of 14)	25950
cg19269093	chr2	38496014	38496514	Intergenic	Intergenic	107408
cg14566801	chr2	209224873	209225373	intron (NM_001309516, intron 1 of 12)	CpG	707
cg13744677	chr9	107690596	107691096	promoter-TSS (NM_005502)	promoter-TSS (NM_005502)	-410
cg07056889	chr10	101946511	101947011	promoter-TSS (NM_001347858)	promoter-TSS (NM_001347858)	-975
cg20533899	chr11	76380855	76381355	promoter-TSS (NM_005512)	promoter-TSS (NM_005512)	-61
cg00159243	chr12	109023549	109024049	intron (NM_003006, intron 1 of 1)	intron (NM_003006, intron 1 of 1)	2058
cg03766823	chr1	28099300	28099800	promoter-TSS (NM_177424)	promoter-TSS (NM_177424)	-180
cg15049177	chr12	117476454	117476954	TTS (NM_001168325)	TTS (NM_001168325)	-51562
cg07805332	chr3	99535758	99536258	promoter-TSS (NM_032359)	promoter-TSS (NM_032359)	-698
cg13953403	chr8	38034153	38034653	promoter-TSS (NM_001204878)	promoter-TSS (NM_001204878)	30
cg21756656	chr2	47169030	47169530	promoter-TSS (NM_001171511)	promoter-TSS (NM_001171511)	-286
cg04981430	chr3	53213565	53214065	intron (NM_001354679, intron 4 of 18)	intron (NM_001354679, intron 4 of 18)	11096
cg10782668	chr13	28495832	28496332	intron (NM_000209, intron 1 of 1)	CpG	1945
cg22887597	chr9	97787997	97788497	intron (NM_032823, intron 11 of 14)	intron (NM_032823, intron 11 of 14)	-39385
cg27252367	chr11	71313037	71313537	Intergenic	SATR1|Satellite|Satellite	-19366
cg13083201	chr15	91413533	91414033	promoter-TSS (NM_001289823)	promoter-TSS (NM_001289823)	-986
cg16587725	chr11	41139541	41140041	intron (NM_001258419, intron 1 of 6)	intron (NM_001258419, intron 1 of 6)	341395
cg24036267	chr14	106734032	106734532	Intergenic	Intergenic	-9987
cg04353771	chr1	42928702	42929202	promoter-TSS (NM_001355227)	promoter-TSS (NM_001355227)	-5
cg00252027	chr12	68658256	68658756	Intergenic	Intergenic	-11122
cg08476165	chr3	13926146	13926646	Intergenic	L2b|LINE|L2	-4828
cg01722695	chr1	169862457	169862957	intron (NM_181093, intron 1 of 13)	CpG	330
cg12513762	chr8	124286517	124287017	promoter-TSS (NR_037874)	promoter-TSS (NR_037874)	-40
cg25149155	chr14	23775527	23776027	promoter-TSS (NM_001199839)	promoter-TSS (NM_001199839)	-194
cg15543566	chr4	87515217	87515717	promoter-TSS (NM_080685)	promoter-TSS (NM_080685)	-1
cg21476673	chr17	46691293	46691793	intron (NM_024016, intron 1 of 1)	CpG	1111
cg02571051	chr10	98053092	98053592	Intergenic	Intergenic	-10849
cg11821579	chr12	113908984	113909484	promoter-TSS (NR_126425)	promoter-TSS (NR_126425)	442
cg06744351	chr2	224681669	224682169	intron (NR_110905, intron 1 of 5)	intron (NR_110905, intron 1 of 5)	20380
cg06763472	chr6	15245832	15246332	promoter-TSS (NM_004973)	promoter-TSS (NM_004973)	-218
cg07158495	chr5	130494766	130495266	TTS (NR_134495)	TTS (NR_134495)	5933
cg16349803	chr9	131090957	131091457	intron (NM_001305942, intron 3 of 3)	intron (NM_001305942, intron 3 of 3)	6089
cg27528222	chr1	2138703	2139203	intron (NM_001146310, intron 1 of 7)	MIR3|SINE|MIR	219
cg26828535	chr1	204108156	204108656	intron (NM_001297761, intron 4 of 6)	MER91A|DNA|hAT-Tip100	-2130
cg27570738	chr12	132674767	132675267	promoter-TSS (NR_146452)	promoter-TSS (NR_146452)	-777
cg14425271	chr13	43961985	43962485	intron (NM_001347963, intron 4 of 15)	intron (NM_001347963, intron 4 of 15)	-60753
cg17451404	chr5	180581061	180581561	promoter-TSS (NM_206880)	promoter-TSS (NM_206880)	-632
cg01171368	chr15	62455856	62456356	exon (NM_001007595, exon 2 of 2)	exon (NM_001007595, exon 2 of 2)	1378
cg00650950	chr3	120188112	120188612	Intergenic	Intergenic	-18523
cg19224793	chr3	194532005	194532505	Intergenic	Intergenic	-42817
cg05238495	chr4	682586	683086	exon (NM_001294341, exon 1 of 10)	exon (NM_001294341, exon 1 of 10)	104
cg21314094	chr8	116650276	116650776	intron (NM_001282903, intron 1 of 6)	intron (NM_001282903, intron 1 of 6)	29714
cg02182795	chr8	57069438	57069938	Intergenic	CpG	-43147
cg12584858	chr11	110326378	110326878	intron (NM_004109, intron 2 of 3)	L3|LINE|CR1	25956
cg25675283	chr4	40608149	40608649	intron (NM_001371114, intron 1 of 5)	intron (NM_001371114, intron 1 of 5)	23482
cg00628540	chr1	21378689	21379189	intron (NM_003760, intron 1 of 31)	Charlie4a|DNA|hAT-Charlie	58937
cg02157467	chr14	36004638	36005138	exon (NM_032594, exon 1 of 1)	exon (NM_032594, exon 1 of 1)	1518
cg14316339	chr22	38520650	38521150	intron (NM_003560, intron 10 of 16)	intron (NM_003560, intron 10 of 16)	-14209
cg19920922	chr11	12139434	12139934	intron (NM_001346293, intron 2 of 26)	intron (NM_001346293, intron 2 of 26)	7547
cg05617775	chr1	16229239	16229739	intron (NM_015001, intron 3 of 14)	intron (NM_015001, intron 3 of 14)	-54847
cg07621385	chr3	123535466	123535966	intron (NM_053028, intron 3 of 31)	intron (NM_053028, intron 3 of 31)	67463
cg13895867	chr2	237075914	237076414	exon (NM_001301687, exon 1 of 3)	exon (NM_001301687, exon 1 of 3)	865
cg11261698	chr2	176994829	176995329	5' UTR (NM_001199746, exon 1 of 2)	5' UTR (NM_001199746, exon 1 of 2)	646
cg25071869	chr8	21867095	21867595	Intergenic	Intergenic	-14300
cg13744390	chr3	128616231	128616731	non-coding (NR_033426, exon 6 of 18)	non-coding (NR_033426, exon 6 of 18)	18018
cg17094363	chr1	1065614	1066114	Intergenic	Intergenic	-6533
cg00057434	chr10	28287774	28288274	promoter-TSS (NM_018076)	promoter-TSS (NM_018076)	-16
cg04908782	chr2	139244223	139244723	Intergenic	Intergenic	-14867
cg14093789	chr6	33975099	33975599	Intergenic	L2a|LINE|L2	-7521
cg07648883	chr6	52260818	52261318	intron (NM_133367, intron 1 of 1)	L2c|LINE|L2	-24072
cg12875435	chr17	29915590	29916090	Intergenic	AluSq2|SINE|Alu	13410
cg18732899	chr10	7526457	7526957	Intergenic	Intergenic	-73259
cg01856887	chr6	36812186	36812686	Intergenic	Intergenic	-5216
cg05105632	chr22	29941073	29941573	intron (NM_001002878, intron 3 of 20)	THE1A-int|LTR|ERVL-MaLR	8321
cg11874451	chr3	12949485	12949985	intron (NM_014869, intron 12 of 13)	CpG	-23025
cg02304429	chr2	161110159	161110659	Intergenic	Intergenic	17997
cg09494150	chr19	45086041	45086541	Intergenic	Intergenic	-26141
cg17423189	chr2	18742660	18743160	promoter-TSS (NM_020905)	promoter-TSS (NM_020905)	-991
cg16278633	chr8	8435608	8436108	Intergenic	Intergenic	-123589
cg19948045	chr1	167516118	167516618	intron (NM_003851, intron 2 of 3)	intron (NM_003851, intron 2 of 3)	6631
cg23996302	chr1	201140553	201141053	promoter-TSS (NM_001288564)	promoter-TSS (NM_001288564)	-93
cg07411153	chr13	45911392	45911892	TTS (NR_002967)	TTS (NR_002967)	102
cg00604876	chr2	197954535	197955035	intron (NM_001195144, intron 10 of 27)	intron (NM_001195144, intron 10 of 27)	-107930
cg26210447	chr15	63449285	63449785	intron (NM_015920, intron 1 of 3)	CpG	141
cg17452291	chr7	86781505	86782005	promoter-TSS (NR_024549)	promoter-TSS (NR_024549)	54
cg19546575	chr17	75282990	75283490	promoter-TSS (NM_001113492)	promoter-TSS (NM_001113492)	-733
cg06856188	chr17	46688071	46688571	promoter-TSS (NM_004502)	promoter-TSS (NM_004502)	58
cg15048714	chr2	55791366	55791866	exon (NM_001122964, exon 15 of 17)	exon (NM_001122964, exon 15 of 17)	44885
cg14069736	chr22	20255403	20255903	5' UTR (NM_023004, exon 1 of 2)	5' UTR (NM_023004, exon 1 of 2)	188
cg23291004	chr14	97005415	97005915	intron (NM_001293627, intron 12 of 21)	intron (NM_001293627, intron 12 of 21)	36463
cg07570142	chr6	132722171	132722671	exon (NM_015529, exon 1 of 12)	exon (NM_015529, exon 1 of 12)	193
cg22306159	chr18	28783703	28784203	Intergenic	MIR|SINE|MIR	-41134
cg22409939	chr13	99877846	99878346	intron (NM_177967, intron 1 of 6)	MER104|DNA|TcMar-Tc2	24988
cg14219787	chr7	148787040	148787540	intron (NM_152411, intron 1 of 3)	intron (NM_152411, intron 1 of 3)	520
cg09312544	chr2	64669871	64670371	Intergenic	MIR|SINE|MIR	-11175
cg18452178	chr8	128596836	128597336	Intergenic	Intergenic	-102702
cg00359590	chr8	27469423	27469923	promoter-TSS (NR_038335)	promoter-TSS (NR_038335)	-405
cg07342322	chr1	192508474	192508974	Intergenic	Intergenic	-36179
cg22567029	chr8	1626057	1626557	intron (NM_001346810, intron 11 of 14)	intron (NM_001346810, intron 11 of 14)	-56477
cg06528862	chr6	10633898	10634398	Intergenic	Intergenic	48155
cg20871412	chr11	74660975	74661475	intron (NM_014752, intron 1 of 4)	intron (NM_014752, intron 1 of 4)	914
cg27663123	chr14	91853432	91853932	intron (NM_001080414, intron 3 of 29)	intron (NM_001080414, intron 3 of 29)	30482
cg16130508	chr21	44345553	44346053	promoter-TSS (NM_001308491)	promoter-TSS (NM_001308491)	-95
cg27157377	chr2	27933748	27934248	intron (NR_135200, intron 1 of 1)	intron (NR_135200, intron 1 of 1)	4601
cg05399553	chr20	2451302	2451802	promoter-TSS (NM_003091)	promoter-TSS (NM_003091)	-117
cg00724095	chr10	116469737	116470237	intron (NM_001322885, intron 1 of 20)	AluJb|SINE|Alu	-25225
cg14043843	chr11	88078379	88078879	Intergenic	Intergenic	-7725
cg21246785	chr12	56497535	56498035	promoter-TSS (NM_006191)	promoter-TSS (NM_006191)	-558
cg26202489	chr3	178001905	178002405	Intergenic	Intergenic	-134834
cg18225515	chr1	161501990	161502490	Intergenic	HUERS-P3-int|LTR|ERV1	7910
cg08789152	chr3	124282091	124282591	intron (NM_001024660, intron 34 of 59)	intron (NM_001024660, intron 34 of 59)	-21164
cg09079666	chr5	138956442	138956942	intron (NM_181838, intron 2 of 7)	intron (NM_181838, intron 2 of 7)	15768
cg04455430	chr1	50886670	50887170	exon (NM_032110, exon 2 of 3)	exon (NM_032110, exon 2 of 3)	2195
cg12786548	chr10	102507483	102507983	intron (NM_003987, intron 1 of 10)	CpG	2265
cg07705913	chr5	166782021	166782521	intron (NM_001122679, intron 2 of 29)	intron (NM_001122679, intron 2 of 29)	-186865
cg07334644	chr1	14008832	14009332	Intergenic	Intergenic	-17601
cg23284245	chr14	64757429	64757929	intron (NR_073496, intron 1 of 7)	intron (NR_073496, intron 1 of 7)	3449
cg08382193	chr11	116371138	116371638	Intergenic	CpG	-138751
cg15933195	chr10	134145283	134145783	promoter-TSS (NM_001143757)	promoter-TSS (NM_001143757)	-149
cg04912993	chr3	105236009	105236509	intron (NM_001243280, intron 1 of 14)	intron (NM_001243280, intron 1 of 14)	150506
cg10356908	chr20	55205547	55206047	intron (NM_003222, intron 1 of 6)	CpG-16801	1435
cg13198235	chr1	193028669	193029169	promoter-TSS (NM_001350841)	promoter-TSS (NM_001350841)	-85
cg13766722	chr1	112902607	112903107	Intergenic	Intergenic	-35979
cg27385729	chr11	118619332	118619832	3' UTR (NM_001257191, exon 14 of 14)	3' UTR (NM_001257191, exon 14 of 14)	42075
cg13139972	chr4	107957180	107957680	promoter-TSS (NM_014421)	promoter-TSS (NM_014421)	40
cg17523182	chr7	17313735	17314235	Intergenic	MSTB1|LTR|ERVL-MaLR	-24291
cg08920867	chr1	21501486	21501986	intron (NM_001198801, intron 2 of 34)	intron (NM_001198801, intron 2 of 34)	1654
cg04774496	chr12	133464388	133464888	promoter-TSS (NM_001161344)	promoter-TSS (NM_001161344)	210
cg17725837	chr11	75189564	75190064	intron (NM_030792, intron 2 of 16)	MIRb|SINE|MIR	-26442
cg07805959	chr17	2594754	2595254	intron (NM_015229, intron 24 of 25)	CpG	1209
cg09289622	chr15	76041134	76041634	Intergenic	AluJb|SINE|Alu	-8966
cg01044912	chr2	110287624	110288124	Intergenic	L1MC4a|LINE|L1	83370
cg09686639	chr1	161283756	161284256	promoter-TSS (NM_001035512)	promoter-TSS (NM_001035512)	-160
cg23207676	chr19	41073353	41073853	exon (NM_020971, exon 31 of 36)	exon (NM_020971, exon 31 of 36)	-9176
cg06192079	chr11	33942738	33943238	Intergenic	Charlie15a|DNA|hAT-Charlie	-29365
cg10599456	chr11	74109895	74110395	promoter-TSS (NR_039710)	promoter-TSS (NR_039710)	-137
cg24143101	chr3	171757066	171757566	promoter-TSS (NM_022763)	promoter-TSS (NM_022763)	-52
cg11721194	chr1	160708989	160709489	intron (NM_001282593, intron 1 of 3)	intron (NM_001282593, intron 1 of 3)	202
cg05475386	chr12	65723443	65723943	intron (NM_198080, intron 3 of 5)	intron (NM_198080, intron 3 of 5)	50926
cg22179042	chr19	44027165	44027665	intron (NM_001320869, intron 1 of 4)	intron (NM_001320869, intron 1 of 4)	3938
cg01860085	chr17	35518573	35519073	exon (NM_198834, exon 42 of 56)	exon (NM_198834, exon 42 of 56)	-82894
cg14753631	chr12	3259924	3260424	intron (NM_006675, intron 2 of 8)	intron (NM_006675, intron 2 of 8)	73629
cg22035501	chr5	112073148	112073648	promoter-TSS (NM_001354906)	promoter-TSS (NM_001354906)	-184
cg14177779	chr2	86076556	86077056	intron (NM_001354223, intron 5 of 8)	intron (NM_001354223, intron 5 of 8)	4488
cg17815049	chr1	246728413	246728913	promoter-TSS (NM_001139459)	promoter-TSS (NM_001139459)	900
cg18494545	chr11	47289287	47289787	exon (NM_001130102, exon 7 of 9)	exon (NM_001130102, exon 7 of 9)	-1389
cg07119001	chr2	241512154	241512654	intron (NM_018226, intron 2 of 10)	intron (NM_018226, intron 2 of 10)	4503
cg01415836	chr1	168290195	168290695	Intergenic	Intergenic	40330
cg08971049	chr22	39706729	39707229	Intergenic	Intergenic	2937
cg09101205	chr10	2662064	2662564	Intergenic	MER44C|DNA|TcMar-Tigger	-118660
cg03030757	chr6	35420504	35421004	intron (NM_021922, intron 1 of 9)	CpG	616
cg23438437	chr15	25984938	25985438	intron (NM_024490, intron 2 of 20)	intron (NM_024490, intron 2 of 20)	108784
cg10709785	chr16	32359506	32360006	Intergenic	CpG	-58454
cg00679746	chr3	142706507	142707007	intron (NR_125393, intron 2 of 4)	MLT1F2|LTR|ERVL-MaLR	13552
cg09244436	chr7	38221100	38221600	intron (NM_001363344, intron 2 of 8)	intron (NM_001363344, intron 2 of 8)	3503
cg05355328	chr19	33096274	33096774	intron (NM_032139, intron 24 of 28)	CpG	2851
cg22122416	chr8	17582049	17582549	intron (NM_001363059, intron 3 of 14)	L2b|LINE|L2	-2215
cg17798944	chr22	39714975	39715475	promoter-TSS (NR_002439)	promoter-TSS (NR_002439)	-107
cg07930400	chr20	17631946	17632446	intron (NM_004587, intron 3 of 24)	L1MC4a|LINE|L1	30691
cg15198068	chr22	19843699	19844199	Intergenic	Tigger3|DNA|TcMar-Tigger	-1552
cg01128511	chr4	40440192	40440692	exon (NM_019027, exon 3 of 5)	exon (NM_019027, exon 3 of 5)	63694
cg02620013	chr13	49794431	49794931	exon (NM_001507, exon 1 of 2)	exon (NM_001507, exon 1 of 2)	207
cg19790494	chr5	140245460	140245960	3' UTR (NM_031859, exon 1 of 1)	3' UTR (NM_031859, exon 1 of 1)	-1388
cg26415789	chr17	75475723	75476223	intron (NM_001113495, intron 1 of 9)	intron (NM_001113495, intron 1 of 9)	4648
cg23428870	chr12	92537252	92537752	promoter-TSS (NR_046160)	promoter-TSS (NR_046160)	-895
cg25473794	chr11	77920931	77921431	exon (NM_020798, exon 10 of 11)	exon (NM_020798, exon 10 of 11)	21216
cg22249281	chr19	41082506	41083006	promoter-TSS (NM_138392)	promoter-TSS (NM_138392)	-23
cg23621967	chr1	236266369	236266869	Intergenic	Intergenic	-38229
cg01771416	chr3	101567110	101567610	promoter-TSS (NM_031419)	promoter-TSS (NM_031419)	-998
cg06367734	chr21	40742247	40742747	Intergenic	MER70B|LTR|ERVL	-9673
cg27179866	chr6	27739870	27740370	Intergenic	5S|rRNA|rRNA	10597
cg04811411	chr1	173834335	173834835	promoter-TSS (NR_003940)	promoter-TSS (NR_003940)	-17
cg00363845	chr19	17445887	17446387	promoter-TSS (NM_020959)	promoter-TSS (NM_020959)	346
cg03460163	chr3	156532210	156532710	intron (NR_038387, intron 1 of 2)	intron (NR_038387, intron 1 of 2)	2391
cg12217956	chr4	2779973	2780473	Intergenic	LTR9|LTR|ERV1	-14589
cg07599870	chr2	176046556	176047056	promoter-TSS (NM_001689)	promoter-TSS (NM_001689)	-368
cg03255140	chr5	149757736	149758236	intron (NM_001008657, intron 14 of 17)	intron (NM_001008657, intron 14 of 17)	20726
cg06964858	chr19	12903774	12904274	3' UTR (NM_002229, exon 1 of 1)	3' UTR (NM_002229, exon 1 of 1)	1724
cg07861390	chr2	206546187	206546687	promoter-TSS (NM_201266)	promoter-TSS (NM_201266)	-787
cg21914728	chr5	89392456	89392956	Intergenic	Intergenic	-80169
cg11732322	chr5	172193653	172194153	Intergenic	Intergenic	4295
cg07939519	chr8	123607969	123608469	Intergenic	Intergenic	-27336
cg11661340	chr1	222628382	222628882	Intergenic	Intergenic	92814
cg02885007	chr2	176987355	176987855	exon (NM_014213, exon 1 of 2)	exon (NM_014213, exon 1 of 2)	158
cg19477686	chr3	153006527	153007027	Intergenic	Intergenic	126762
cg20281507	chr10	89734394	89734894	Intergenic	Intergenic	111262
cg25815440	chr2	42133912	42134412	Intergenic	Intergenic	26701
cg02804047	chr6	32329947	32330447	intron (NM_001286475, intron 5 of 23)	MSTC|LTR|ERVL-MaLR	9483
cg00795503	chr14	100523403	100523903	intron (NM_001330221, intron 1 of 13)	intron (NM_001330221, intron 1 of 13)	-8106
cg25298410	chr3	149197814	149198314	intron (NM_004617, intron 2 of 4)	intron (NM_004617, intron 2 of 4)	5580
cg24889827	chr12	93444036	93444536	intron (NR_040096, intron 3 of 4)	intron (NR_040096, intron 3 of 4)	-121215
cg25023816	chr5	146859522	146860022	intron (NM_001197294, intron 1 of 13)	LTR33A|LTR|ERVL	-26517
cg04461101	chr6	32515001	32515501	Intergenic	LTR12C|LTR|ERV1	12528
cg09432775	chr19	1117203	1117703	exon (NM_001100122, exon 12 of 29)	exon (NM_001100122, exon 12 of 29)	12804
cg07430988	chr13	24734545	24735045	promoter-TSS (NM_153023)	promoter-TSS (NM_153023)	-64
cg01585794	chr8	27347122	27347622	Intergenic	Intergenic	-1288
cg09965165	chr10	75119212	75119712	promoter-TSS (NM_001350933)	promoter-TSS (NM_001350933)	-840
cg25900813	chr8	140717047	140717547	Intergenic	CpG-26022	-1931
cg19854495	chr17	62680187	62680687	Intergenic	Intergenic	-22012
cg14559259	chr2	223168325	223168825	non-coding (NR_161172, exon 2 of 2)	non-coding (NR_161172, exon 2 of 2)	-4858
cg02880315	chr3	49724004	49724504	intron (NM_020998, intron 6 of 17)	CpG-18518	1942
cg04572695	chr6	100441472	100441972	promoter-TSS (NR_038384)	promoter-TSS (NR_038384)	-192
cg08185438	chr12	133656593	133657093	promoter-TSS (NM_001300776)	promoter-TSS (NM_001300776)	54
cg15879084	chr5	6633047	6633547	promoter-TSS (NR_037947)	promoter-TSS (NR_037947)	-140
cg14792755	chr9	103790716	103791216	promoter-TSS (NM_207299)	promoter-TSS (NM_207299)	-43
cg05843672	chr10	26773928	26774428	intron (NM_019043, intron 2 of 14)	intron (NM_019043, intron 2 of 14)	46908
cg06282453	chr1	225606298	225606798	intron (NM_194442, intron 5 of 13)	intron (NM_194442, intron 5 of 13)	9192
cg25689649	chr19	17336127	17336627	promoter-TSS (NM_024578)	promoter-TSS (NM_024578)	-658
cg16471775	chr17	6605145	6605645	intron (NM_001284509, intron 5 of 11)	intron (NM_001284509, intron 5 of 11)	11293
cg24505802	chr12	120308232	120308732	intron (NM_001206999, intron 2 of 47)	MER58A|DNA|hAT-Charlie	6642
cg06576557	chr20	31828499	31828999	intron (NM_016583, intron 5 of 8)	intron (NM_016583, intron 5 of 8)	4947
cg23516454	chr6	2807758	2808258	Intergenic	Intergenic	34089
cg14960580	chr22	49670244	49670744	Intergenic	Intergenic	266620
cg26563200	chr19	43918789	43919289	promoter-TSS (NM_001130011)	promoter-TSS (NM_001130011)	-3
cg08504905	chr19	54663186	54663686	promoter-TSS (NM_024316)	promoter-TSS (NM_024316)	23
cg16023497	chr2	176570562	176571062	Intergenic	MLT1J1|LTR|ERVL-MaLR	296183
cg18905278	chr6	146064366	146064866	intron (NR_038246, intron 1 of 2)	intron (NR_038246, intron 1 of 2)	-7457
cg11593247	chr11	64521982	64522482	exon (NM_005609, exon 8 of 20)	exon (NM_005609, exon 8 of 20)	5214
cg14002622	chr2	219823803	219824303	promoter-TSS (NM_003936)	promoter-TSS (NM_003936)	-335
cg06600287	chr1	53387469	53387969	promoter-TSS (NM_001198962)	promoter-TSS (NM_001198962)	-273
cg08550101	chr7	20823731	20824231	exon (NM_198956, exon 3 of 3)	exon (NM_198956, exon 3 of 3)	2524
cg19735526	chr19	14429686	14430186	intron (NR_134908, intron 3 of 3)	intron (NR_134908, intron 3 of 3)	-14619
cg20979307	chr3	135303616	135304116	Intergenic	L1PA2|LINE|L1	-380704
cg08482465	chr1	14220015	14220515	Intergenic	Intergenic	144355
cg06089824	chr8	134520564	134521064	intron (NM_173344, intron 2 of 9)	intron (NM_173344, intron 2 of 9)	63316
cg19581936	chr10	81190584	81191084	intron (NM_153367, intron 2 of 3)	intron (NM_153367, intron 2 of 3)	14546
cg11444026	chr3	44986495	44986995	exon (NM_001349379, exon 4 of 8)	exon (NM_001349379, exon 4 of 8)	30921
cg04308769	chr1	200007373	200007873	intron (NM_003822, intron 1 of 6)	intron (NM_003822, intron 1 of 6)	-4330
cg12476968	chr15	34610579	34611079	exon (NM_005135, exon 1 of 25)	exon (NM_005135, exon 1 of 25)	192
cg13231441	chr8	145581892	145582392	promoter-TSS (NM_001363122)	promoter-TSS (NM_001363122)	-10
cg08146156	chr16	66918010	66918510	exon (NM_001329928, exon 3 of 3)	exon (NM_001329928, exon 3 of 3)	3842
cg05845531	chr5	124606109	124606609	intron (NR_109882, intron 4 of 5)	intron (NR_109882, intron 4 of 5)	-222595
cg25420477	chr2	70318871	70319371	Intergenic	Intergenic	4512
cg27368891	chr4	83482456	83482956	intron (NM_001353454, intron 1 of 7)	GC_rich|Low_complexity|Low_complexity	435
cg08083689	chr4	8442076	8442576	promoter-TSS (NM_152544)	promoter-TSS (NM_152544)	124
cg13441610	chr20	32582692	32583192	promoter-TSS (NR_109885)	promoter-TSS (NR_109885)	-769
cg20865303	chr16	84772000	84772500	intron (NR_073577, intron 2 of 11)	intron (NR_073577, intron 2 of 11)	38644
cg08957605	chr2	238274287	238274787	exon (NM_057166, exon 9 of 41)	exon (NM_057166, exon 9 of 41)	48270
cg11688944	chr4	4670605	4671105	intron (NR_037888, intron 4 of 5)	intron (NR_037888, intron 4 of 5)	4802
cg10819493	chr11	70127330	70127830	intron (NM_177423, intron 2 of 25)	L1ME3A|LINE|L1	-2481
cg05738750	chr22	18858423	18858923	intron (NR_160772, intron 1 of 3)	intron (NR_160772, intron 1 of 3)	1144
cg00907503	chr1	42732571	42733071	intron (NM_001198850, intron 3 of 12)	L1MCc|LINE|L1	67805
cg26563723	chr4	177163133	177163633	intron (NM_080874, intron 1 of 6)	intron (NM_080874, intron 1 of 6)	26990
cg04615481	chr8	141074331	141074831	intron (NM_001160372, intron 17 of 22)	intron (NM_001160372, intron 17 of 22)	36053
cg04349665	chr12	3383112	3383612	intron (NM_006675, intron 3 of 8)	MER20|DNA|hAT-Charlie	91926
cg08552695	chr2	206853138	206853638	Intergenic	Intergenic	97510
cg06711259	chr22	39095648	39096148	exon (NM_001360235, exon 2 of 5)	exon (NM_001360235, exon 2 of 5)	1050
cg12847371	chr19	13055808	13056308	promoter-TSS (NM_005053)	promoter-TSS (NM_005053)	-570
cg13950540	chr11	113732954	113733454	intron (NM_001346252, intron 1 of 25)	intron (NM_001346252, intron 1 of 25)	13090
cg27177779	chr7	2753575	2754075	3' UTR (NM_133463, exon 7 of 7)	3' UTR (NM_133463, exon 7 of 7)	25989
cg12882311	chr1	63201356	63201856	Intergenic	Intergenic	-47549
cg06033254	chr16	66613105	66613605	promoter-TSS (NM_144673)	promoter-TSS (NM_144673)	-11
cg07245940	chr5	61607362	61607862	intron (NM_001243952, intron 2 of 20)	intron (NM_001243952, intron 2 of 20)	5623
cg05126163	chr19	45091932	45092432	Intergenic	MLT1F2|LTR|ERVL-MaLR	-24691
cg22483742	chr1	228286232	228286732	3' UTR (NM_001024228, exon 5 of 5)	3' UTR (NM_001024228, exon 5 of 5)	1518
cg10393578	chr20	31879891	31880391	intron (NM_033197, intron 6 of 15)	MER63B|DNA|hAT-Blackjack	9121
cg21577356	chr7	150021238	150021738	promoter-TSS (NM_001351028)	promoter-TSS (NM_001351028)	-730
cg00027294	chr3	49724322	49724822	intron (NM_020998, intron 5 of 17)	CpG-18518	1624
cg06257943	chr17	20852477	20852977	non-coding (NR_160719, exon 2 of 5)	non-coding (NR_160719, exon 2 of 5)	10848
cg02094337	chr17	80541868	80542368	intron (NM_004514, intron 6 of 8)	CpG	64202
cg03764440	chr16	47008131	47008631	promoter-TSS (NM_005880)	promoter-TSS (NM_005880)	-796
cg18678107	chr14	100130215	100130715	intron (NM_001127258, intron 6 of 8)	intron (NM_001127258, intron 6 of 8)	19018
cg08795320	chr16	66982553	66983053	Intergenic	CpG	-12366
cg02521266	chr10	5325992	5326492	Intergenic	Intergenic	-13043
cg14504479	chr13	21750046	21750546	promoter-TSS (NM_024026)	promoter-TSS (NM_024026)	395
cg18089335	chr5	167983689	167984189	3' UTR (NM_024594, exon 7 of 7)	3' UTR (NM_024594, exon 7 of 7)	-3970
cg22496996	chr6	27471041	27471541	Intergenic	Intergenic	-30394
cg13783657	chr9	139341546	139342046	exon (NM_001276418, exon 26 of 29)	exon (NM_001276418, exon 26 of 29)	-7499
cg17008013	chr3	129168476	129168976	exon (NM_001280541, exon 2 of 30)	exon (NM_001280541, exon 2 of 30)	9659
cg24229707	chr19	1398916	1399416	exon (NM_000156, exon 4 of 6)	exon (NM_000156, exon 4 of 6)	2375
cg26593946	chr15	96868793	96869293	promoter-TSS (NM_001145155)	promoter-TSS (NM_001145155)	-232
cg04985396	chr1	72749485	72749985	Intergenic	CpG	-1513
cg19717326	chr19	54369766	54370266	intron (NM_001020820, intron 1 of 2)	intron (NM_001020820, intron 1 of 2)	391
cg07180616	chr1	8822896	8823396	intron (NM_001042681, intron 1 of 22)	intron (NM_001042681, intron 1 of 22)	54553
cg25873494	chr20	17973680	17974180	Intergenic	Intergenic	24269
cg14774893	chr17	1167623	1168123	Intergenic	MIRb|SINE|MIR	-5985
cg08777963	chr4	83934556	83935056	promoter-TSS (NM_001115007)	promoter-TSS (NM_001115007)	-712
cg16198990	chr6	151646883	151647383	intron (NM_144497, intron 1 of 2)	intron (NM_144497, intron 1 of 2)	467
cg03312855	chr3	64672086	64672586	exon (NM_182920, exon 2 of 40)	exon (NM_182920, exon 2 of 40)	1340
cg23288103	chr2	242499214	242499714	promoter-TSS (NR_033346)	promoter-TSS (NR_033346)	-906
cg00398767	chr5	109036773	109037273	intron (NM_002372, intron 1 of 21)	intron (NM_002372, intron 1 of 21)	11956
cg21568020	chr14	38028613	38029113	Intergenic	Intergenic	35591
cg10835015	chr18	74815338	74815838	intron (NM_001025100, intron 2 of 3)	intron (NM_001025100, intron 2 of 3)	29151
cg11469306	chr4	8035523	8036023	intron (NM_001130087, intron 10 of 16)	intron (NM_001130087, intron 10 of 16)	-28665
cg12055422	chr13	78451082	78451582	intron (NR_103853, intron 6 of 6)	MER74C|LTR|ERVL	41634
cg26484086	chr16	31724314	31724814	promoter-TSS (NM_001130913)	promoter-TSS (NM_001130913)	14
cg00367461	chr1	162571241	162571741	Intergenic	Intergenic	-29162
cg21174154	chr18	55322438	55322938	intron (NM_005603, intron 22 of 27)	intron (NM_005603, intron 22 of 27)	25125
cg02162453	chr6	44099400	44099900	intron (NM_018426, intron 1 of 23)	intron (NM_018426, intron 1 of 23)	4359
cg05137443	chr6	33093819	33094319	intron (NR_001435, intron 2 of 4)	intron (NR_001435, intron 2 of 4)	13776
cg01410500	chr10	64133424	64133924	promoter-TSS (NM_014951)	promoter-TSS (NM_014951)	-242
cg12624701	chr1	197656061	197656561	intron (NM_144977, intron 3 of 15)	MIR|SINE|MIR	88299
cg15176266	chr17	80539483	80539983	intron (NM_004514, intron 4 of 8)	intron (NM_004514, intron 4 of 8)	62125
cg00745062	chr12	102241044	102241544	Intergenic	Intergenic	-16557
cg05656876	chr22	36752676	36753176	intron (NM_002473, intron 1 of 40)	L2a|LINE|L2	31186
cg22523077	chr4	56412009	56412509	promoter-TSS (NM_001267843)	promoter-TSS (NM_001267843)	-160
cg15659911	chr12	13431123	13431623	Intergenic	Intergenic	81713
cg25208118	chr2	15399667	15400167	intron (NR_052013, intron 44 of 50)	MER67B|LTR|ERV1	301541
cg18369654	chr1	145416788	145417288	3' UTR (NM_213652, exon 2 of 2)	3' UTR (NM_213652, exon 2 of 2)	3760
cg01394093	chr4	103266447	103266947	promoter-TSS (NM_022154)	promoter-TSS (NM_022154)	-58
cg16474701	chr8	27321411	27321911	intron (NM_001282455, intron 5 of 6)	intron (NM_001282455, intron 5 of 6)	15117
cg15379662	chr15	93215659	93216159	Intergenic	MIRb|SINE|MIR	-16904
cg19859781	chr13	40174435	40174935	intron (NM_005780, intron 2 of 3)	intron (NM_005780, intron 2 of 3)	2645
cg05587801	chr16	52102380	52102880	intron (NM_001242473, intron 1 of 5)	intron (NM_001242473, intron 1 of 5)	5217
cg26753674	chr11	63869543	63870043	intron (NM_014067, intron 3 of 10)	intron (NM_014067, intron 3 of 10)	-1569
cg05174975	chr17	37007780	37008280	promoter-TSS (NR_145761)	promoter-TSS (NR_145761)	-119
cg20276370	chr8	116112937	116113437	Intergenic	Intergenic	567053
cg19740353	chr6	53394242	53394742	intron (NM_001498, intron 1 of 15)	intron (NM_001498, intron 1 of 15)	15407
cg05039548	chr1	91190116	91190616	Intergenic	Intergenic	-7507
cg07691793	chr8	141540318	141540818	3' UTR (NM_001164623, exon 18 of 18)	3' UTR (NM_001164623, exon 18 of 18)	18473
cg17713374	chr5	14183622	14184122	intron (NR_134469, intron 1 of 56)	intron (NR_134469, intron 1 of 56)	40421
cg15198094	chr1	200003092	200003592	intron (NM_003822, intron 1 of 6)	intron (NM_003822, intron 1 of 6)	6504
cg25594523	chr16	73140263	73140763	Intergenic	Intergenic	14265
cg06921258	chr1	42006875	42007375	intron (NM_001127714, intron 4 of 7)	intron (NM_001127714, intron 4 of 7)	-56771
cg05448511	chr7	138572855	138573355	intron (NM_001164665, intron 10 of 19)	Charlie2b|DNA|hAT-Charlie	-90164
cg15025375	chr1	21299584	21300084	intron (NM_001198801, intron 7 of 34)	intron (NM_001198801, intron 7 of 34)	15091
cg26428054	chr12	49483808	49484308	exon (NM_021044, exon 3 of 3)	exon (NM_021044, exon 3 of 3)	4526
cg20817669	chr2	162875213	162875713	intron (NM_001935, intron 15 of 25)	intron (NM_001935, intron 15 of 25)	55262
cg08544292	chr6	28384785	28385285	Intergenic	MIRc|SINE|MIR	-17511
cg14712531	chr6	108484793	108485293	Intergenic	Intergenic	-2183
cg08512837	chr2	106557901	106558401	Intergenic	Tigger3b|DNA|TcMar-Tigger	89848
cg16909783	chr7	150869667	150870167	Intergenic	CpG	-5282
cg02295527	chr1	3203519	3204019	intron (NM_199454, intron 3 of 16)	CpG	159230
cg12798833	chr22	18958582	18959082	intron (NR_045121, intron 1 of 2)	intron (NR_045121, intron 1 of 2)	821
cg15461451	chr10	127665478	127665978	intron (NM_001363549, intron 1 of 10)	L1PA12|LINE|L1	-3886
cg20656962	chr19	41451746	41452246	intron (NR_001278, intron 8 of 8)	MER57C1|LTR|ERV1	21826
cg18674871	chr20	440801	441301	intron (NR_111901, intron 1 of 9)	FRAM|SINE|Alu	2126
cg14087181	chr19	4764590	4765090	Intergenic	L1ME1|LINE|L1	-4277
cg14298200	chr8	65498562	65499062	TTS (NM_001324112)	TTS (NM_001324112)	-4363
cg01395402	chr3	63897873	63898373	promoter-TSS (NR_148359)	promoter-TSS (NR_148359)	-675
cg00181224	chr6	143470935	143471435	intron (NM_001366353, intron 2 of 4)	intron (NM_001366353, intron 2 of 4)	-14734
cg08499288	chr1	6705512	6706012	intron (NM_018198, intron 8 of 15)	intron (NM_018198, intron 8 of 15)	20552
cg00368636	chr7	64734424	64734924	Intergenic	CpG	-104038
cg07253712	chr5	16933157	16933657	intron (NM_012334, intron 1 of 40)	MER20|DNA|hAT-Charlie	2990
cg14499394	chr3	43896219	43896719	Intergenic	Intergenic	-163383
cg07743451	chr1	154151434	154151934	intron (NM_001364682, intron 2 of 9)	intron (NM_001364682, intron 2 of 9)	-1004
cg00319334	chr11	2397273	2397773	5' UTR (NM_001297649, exon 1 of 8)	5' UTR (NM_001297649, exon 1 of 8)	116
cg27653399	chr14	24546271	24546771	exon (NM_001280558, exon 16 of 18)	exon (NM_001280558, exon 16 of 18)	5750
cg26615497	chr1	102463457	102463957	promoter-TSS (NM_001288823)	promoter-TSS (NM_001288823)	-917
cg21859290	chr11	67274152	67274652	non-coding (NR_073484, exon 3 of 3)	non-coding (NR_073484, exon 3 of 3)	1231
cg19285492	chr1	29432301	29432801	intron (NM_004437, intron 16 of 18)	AluSx|SINE|Alu	16462
cg08203292	chr17	80694816	80695316	intron (NM_022158, intron 1 of 5)	intron (NM_022158, intron 1 of 5)	1575
cg06012748	chr11	28039281	28039781	Intergenic	Tigger9b|DNA|TcMar-Tigger	-38831
cg24552391	chr4	26377778	26378278	intron (NM_203284, intron 2 of 11)	L1MB3|LINE|L1	55178
cg06539865	chr14	89774667	89775167	intron (NM_001085471, intron 3 of 6)	intron (NM_001085471, intron 3 of 6)	108660
cg22234941	chr7	114571296	114571796	intron (NM_001166345, intron 2 of 4)	intron (NM_001166345, intron 2 of 4)	9337
cg01082091	chr7	72848993	72849493	exon (NM_003508, exon 1 of 1)	exon (NM_003508, exon 1 of 1)	1135
cg07818219	chr3	169587780	169588280	promoter-TSS (NM_001277128)	promoter-TSS (NM_001277128)	-307
cg06538616	chr14	36402066	36402566	Intergenic	MLT1I|LTR|ERVL-MaLR	106772
cg01036503	chr16	29022382	29022882	Intergenic	Intergenic	26259
cg16901566	chr2	1379441	1379941	Intergenic	Intergenic	-37542
cg06814654	chr14	54829529	54830029	Intergenic	L2|LINE|L2	-33807
cg02773758	chr1	87170701	87171201	promoter-TSS (NR_135837)	promoter-TSS (NR_135837)	692
cg19388930	chr11	129564123	129564623	Intergenic	Intergenic	-77209
cg18548413	chr17	47492276	47492776	promoter-TSS (NM_001281715)	promoter-TSS (NM_001281715)	-259
cg19237150	chr10	71951309	71951809	Intergenic	MER58A|DNA|hAT-Charlie	-21289
cg20111726	chr10	101543700	101544200	intron (NM_000392, intron 1 of 31)	intron (NM_000392, intron 1 of 31)	1553
cg20443028	chr6	153323797	153324297	promoter-TSS (NR_126056)	promoter-TSS (NR_126056)	-97
cg09929819	chr22	42311071	42311571	promoter-TSS (NM_001353438)	promoter-TSS (NM_001353438)	-222
cg02356435	chr3	16925283	16925783	promoter-TSS (NM_001144382)	promoter-TSS (NM_001144382)	-915
cg19672261	chr1	151681274	151681774	exon (NM_001291107, exon 5 of 13)	exon (NM_001291107, exon 5 of 13)	7755
cg04510788	chr1	37498650	37499150	intron (NM_000831, intron 1 of 15)	CpG	1216
cg02772521	chr19	49719919	49720419	Intergenic	ERVL-E-int|LTR|ERVL	59120
cg21177494	chr15	33397442	33397942	intron (NM_001277313, intron 4 of 20)	ERVL-B4-int|LTR|ERVL	-37317
cg12850036	chr6	114177079	114177579	Intergenic	Intergenic	-1195
cg20295537	chr10	57389656	57390156	Intergenic	Intergenic	-2204
cg08141565	chr21	40278931	40279431	intron (NR_120405, intron 2 of 3)	intron (NR_120405, intron 2 of 3)	31172
cg01740146	chr8	23571957	23572457	Intergenic	CpG	-8096
cg02321821	chr17	79804172	79804672	exon (NM_000918, exon 7 of 11)	exon (NM_000918, exon 7 of 11)	-11496
cg15331097	chr6	90539359	90539859	promoter-TSS (NM_012115)	promoter-TSS (NM_012115)	-10
cg11830580	chr5	34944703	34945203	intron (NM_001012339, intron 7 of 11)	intron (NM_001012339, intron 7 of 11)	15255
cg23799943	chr12	111498676	111499176	intron (NM_015267, intron 1 of 21)	intron (NM_015267, intron 1 of 21)	26957
cg21681377	chr1	6760725	6761225	intron (NM_018198, intron 1 of 15)	intron (NM_018198, intron 1 of 15)	901
cg10648455	chr12	109629357	109629857	intron (NM_001093, intron 14 of 52)	intron (NM_001093, intron 14 of 52)	75215
cg14887853	chr6	139794288	139794788	intron (NR_033919, intron 1 of 3)	intron (NR_033919, intron 1 of 3)	1195
cg01085576	chr3	113558124	113558624	intron (NM_017577, intron 1 of 17)	intron (NM_017577, intron 1 of 17)	739
cg07353492	chr9	36132173	36132673	Intergenic	Intergenic	-4110
cg11032145	chr9	72044002	72044502	3' UTR (NM_001163, exon 13 of 13)	3' UTR (NM_001163, exon 13 of 13)	100011
cg01828740	chr3	53215526	53216026	intron (NM_001354679, intron 7 of 18)	intron (NM_001354679, intron 7 of 18)	13057
cg03536846	chr8	120886004	120886504	intron (NM_001283012, intron 1 of 6)	CpG	292
cg17522466	chr8	23385937	23386437	promoter-TSS (NM_001317814)	promoter-TSS (NM_001317814)	-282
cg02118886	chr6	158464602	158465102	intron (NM_001178088, intron 4 of 25)	intron (NM_001178088, intron 4 of 25)	26727
cg13255083	chr2	210443912	210444412	promoter-TSS (NM_001363911)	promoter-TSS (NM_001363911)	102
cg10503599	chr10	4193618	4194118	Intergenic	Intergenic	92236
cg22439241	chr21	30365786	30366286	promoter-TSS (NM_001320766)	promoter-TSS (NM_001320766)	-838
cg04898695	chr1	6208467	6208967	intron (NM_015557, intron 9 of 41)	CpG	31664
cg04993795	chr4	57770171	57770671	Intergenic	Intergenic	-3645
cg11255208	chr17	42275084	42275584	intron (NM_020218, intron 1 of 11)	intron (NM_020218, intron 1 of 11)	195
cg09735723	chr10	106401792	106402292	intron (NM_014978, intron 1 of 26)	CpG-3271	994
cg13702087	chr4	22520323	22520823	Intergenic	Tigger4|DNA|TcMar-Tigger	-2884
cg17087974	chr11	65171147	65171647	intron (NM_031904, intron 9 of 10)	intron (NM_031904, intron 9 of 10)	17289
cg14542968	chr14	105106314	105106814	Intergenic	CpG	25331
cg10347474	chr21	45208795	45209295	promoter-TSS (NM_003683)	promoter-TSS (NM_003683)	-413
cg14290908	chr16	75124501	75125001	intron (NM_032268, intron 1 of 4)	intron (NM_032268, intron 1 of 4)	25919
cg27401488	chr5	133899589	133900089	intron (NM_001289985, intron 7 of 11)	intron (NM_001289985, intron 7 of 11)	38041
cg24218513	chr5	98225086	98225586	intron (NR_157079, intron 15 of 34)	intron (NR_157079, intron 15 of 34)	36902
cg07926098	chr21	31043939	31044439	intron (NM_001320616, intron 4 of 16)	intron (NM_001320616, intron 4 of 16)	75829
cg03265014	chr5	7897090	7897590	exon (NM_001364442, exon 14 of 15)	exon (NM_001364442, exon 14 of 15)	28079
cg27555099	chr1	202162936	202163436	promoter-TSS (NM_001017403)	promoter-TSS (NM_001017403)	68
cg22007666	chr1	216896602	216897102	promoter-TSS (NM_001243518)	promoter-TSS (NM_001243518)	-38
cg03523189	chr1	38397677	38398177	promoter-TSS (NM_001297434)	promoter-TSS (NM_001297434)	-464
cg03221483	chr17	75314831	75315331	promoter-TSS (NM_006640)	promoter-TSS (NM_006640)	-516
cg09379965	chr12	120541487	120541987	exon (NM_006861, exon 3 of 6)	exon (NM_006861, exon 3 of 6)	12820
cg24128806	chr20	62002663	62003163	TTS (NR_110634)	TTS (NR_110634)	-10165
cg26635748	chr5	95927208	95927708	intron (NR_130776, intron 4 of 4)	intron (NR_130776, intron 4 of 4)	-70283
cg10760023	chr19	54784104	54784604	promoter-TSS (NM_001278406)	promoter-TSS (NM_001278406)	45
cg26503600	chr14	101382255	101382755	intron (NR_146000, intron 9 of 50)	AluJo|SINE|Alu	5029
cg17281620	chr6	37019779	37020279	Intergenic	MER5A|DNA|hAT-Charlie	46598
cg13708222	chr14	100612808	100613308	3' UTR (NM_206918, exon 3 of 3)	3' UTR (NM_206918, exon 3 of 3)	12924
cg25557835	chr8	17354465	17354965	5' UTR (NM_001008539, exon 1 of 12)	5' UTR (NM_001008539, exon 1 of 12)	118
cg12813711	chr2	8394945	8395445	intron (NR_152741, intron 8 of 9)	intron (NR_152741, intron 8 of 9)	73354
cg03890705	chr9	86880521	86881021	Intergenic	Intergenic	74902
cg14790611	chr17	3729223	3729723	exon (NM_001114118, exon 5 of 13)	exon (NM_001114118, exon 5 of 13)	20067
cg14330460	chr6	168559177	168559677	Intergenic	Intergenic	67770
cg08162263	chr9	132711527	132712027	intron (NM_001363755, intron 6 of 15)	intron (NM_001363755, intron 6 of 15)	79893
cg11700584	chr14	50088294	50088794	exon (NM_002408, exon 1 of 1)	exon (NM_002408, exon 1 of 1)	1027
cg17754168	chr1	242142225	242142725	Intergenic	MER1B|DNA|hAT-Charlie	19925
cg19011588	chr1	197191814	197192314	intron (NM_001257965, intron 1 of 14)	intron (NM_001257965, intron 1 of 14)	21430
cg18806716	chr10	30721721	30722221	promoter-TSS (NM_001244134)	promoter-TSS (NM_001244134)	-979
cg23092801	chr2	201139093	201139593	Intergenic	Intergenic	-31259
cg14561229	chr22	37914839	37915339	exon (NM_014550, exon 1 of 20)	exon (NM_014550, exon 1 of 20)	333
cg10888155	chr1	225896485	225896985	Intergenic	MIRc|SINE|MIR	-55910
cg14148981	chr14	52707938	52708438	Intergenic	Intergenic	-26228
cg13904806	chr1	874447	874947	exon (NM_152486, exon 7 of 14)	exon (NM_152486, exon 7 of 14)	13586
cg05590686	chr5	66709502	66710002	Intergenic	Intergenic	-217125
cg20610915	chr6	27635417	27635917	Intergenic	Intergenic	-26147
cg08264519	chr14	105748118	105748618	intron (NM_001242788, intron 1 of 16)	intron (NM_001242788, intron 1 of 16)	-18743
cg13103190	chr12	34453050	34453550	Intergenic	GSATII|Satellite|centr	277869
cg06387141	chr3	49724041	49724541	intron (NM_020998, intron 6 of 17)	CpG-18518	1905
cg00989729	chr4	52881357	52881857	intron (NM_001024611, intron 2 of 4)	intron (NM_001024611, intron 2 of 4)	4922
cg07558064	chr10	112064279	112064779	5' UTR (NM_005871, exon 1 of 6)	5' UTR (NM_005871, exon 1 of 6)	149
cg01661284	chr14	77841857	77842357	intron (NM_213601, intron 1 of 5)	intron (NM_213601, intron 1 of 5)	1330
cg23509194	chr18	70802967	70803467	Intergenic	Intergenic	128516
cg13438944	chr14	76451933	76452433	promoter-TSS (NM_001255995)	promoter-TSS (NM_001255995)	77
cg00618312	chr13	41556309	41556809	promoter-TSS (NM_001145353)	promoter-TSS (NM_001145353)	-141
cg11664987	chr1	38200873	38201373	intron (NM_001099439, intron 5 of 16)	CpG-902	29669
cg12707402	chr11	62894307	62894807	intron (NM_173586, intron 2 of 3)	L1PA6|LINE|L1	17136
cg00573777	chr8	133493501	133494001	promoter-TSS (NM_004519)	promoter-TSS (NM_004519)	-409
cg10234330	chr1	165738644	165739144	promoter-TSS (NM_001366129)	promoter-TSS (NM_001366129)	728
cg14290833	chr3	112962672	112963172	intron (NM_001301867, intron 2 of 3)	MLT1J1|LTR|ERVL-MaLR	31959
cg19313353	chr12	107965377	107965877	intron (NM_001347943, intron 3 of 14)	intron (NM_001347943, intron 3 of 14)	-9024
cg20140054	chr11	62445526	62446026	intron (NM_001286078, intron 2 of 6)	intron (NM_001286078, intron 2 of 6)	769
cg25640780	chr16	86697457	86697957	Intergenic	Intergenic	57858
cg20391793	chr2	106135164	106135664	Intergenic	Intergenic	-80444
cg01531610	chr1	168335413	168335913	Intergenic	Intergenic	-9099
cg04892234	chr9	19033767	19034267	promoter-TSS (NM_001287050)	promoter-TSS (NM_001287050)	-810
cg00225006	chr15	83477622	83478122	promoter-TSS (NM_001080435)	promoter-TSS (NM_001080435)	-508
cg09643151	chr2	201981623	201982123	intron (NR_147242, intron 1 of 11)	intron (NR_147242, intron 1 of 11)	986
cg02328313	chr8	19548880	19549380	intron (NR_148898, intron 1 of 9)	intron (NR_148898, intron 1 of 9)	-8858
cg01493016	chr4	25657153	25657653	promoter-TSS (NM_001177998)	promoter-TSS (NM_001177998)	-70
cg16699128	chr22	50855567	50856067	intron (NM_001242898, intron 6 of 23)	MLT1F2|LTR|ERVL-MaLR	9946
cg06538345	chr19	49992936	49993436	promoter-TSS (NR_000021)	promoter-TSS (NR_000021)	-37
cg25021231	chr9	124752667	124753167	intron (NM_194252, intron 3 of 3)	MIR|SINE|MIR	102968
cg08368885	chr9	129595900	129596400	exon (NM_014007, exon 3 of 3)	exon (NM_014007, exon 3 of 3)	-26768
cg00103865	chr12	6444322	6444822	intron (NR_144351, intron 1 of 8)	intron (NR_144351, intron 1 of 8)	6670
cg00152646	chr22	27014298	27014798	promoter-TSS (NM_001887)	promoter-TSS (NM_001887)	-557
cg17502658	chr10	30290565	30291065	Intergenic	Intergenic	57700
cg04855433	chr14	105662843	105663343	Intergenic	CpG	-15433
cg14236079	chr15	30916411	30916911	intron (NR_157594, intron 1 of 4)	intron (NR_157594, intron 1 of 4)	1320
cg09894162	chr2	46878164	46878664	Intergenic	MIRb|SINE|MIR	34060
cg10935968	chr18	33932307	33932807	intron (NM_025135, intron 1 of 24)	intron (NM_025135, intron 1 of 24)	54881
cg04801430	chr19	3659489	3659989	intron (NM_012398, intron 5 of 17)	CpG	-32926
cg02250018	chr17	64489310	64489810	intron (NM_002737, intron 2 of 16)	intron (NM_002737, intron 2 of 16)	-76588
cg11059493	chr11	123414513	123415013	intron (NM_001286563, intron 1 of 20)	intron (NM_001286563, intron 1 of 20)	-16207
cg03722293	chr4	111401765	111402265	intron (NM_001977, intron 1 of 19)	intron (NM_001977, intron 1 of 19)	4704
cg25636481	chr6	33241160	33241660	intron (NM_022551, intron 2 of 5)	intron (NM_022551, intron 2 of 5)	1558
cg06659727	chr13	110959178	110959678	promoter-TSS (NM_001845)	promoter-TSS (NM_001845)	76
cg27130721	chr2	238395495	238395995	promoter-TSS (NM_001042467)	promoter-TSS (NM_001042467)	-149
cg10307625	chr3	16986981	16987481	intron (NM_015184, intron 1 of 5)	intron (NM_015184, intron 1 of 5)	12543
cg18119529	chr19	48774764	48775264	5' UTR (NM_001331098, exon 2 of 6)	5' UTR (NM_001331098, exon 2 of 6)	470
cg02440394	chr2	169746410	169746910	intron (NM_020675, intron 1 of 6)	intron (NM_020675, intron 1 of 6)	280
cg18496781	chr5	24854757	24855257	Intergenic	MER89-int|LTR|ERV1	-14315
cg15255399	chr1	64936363	64936863	exon (NM_020925, exon 1 of 27)	exon (NM_020925, exon 1 of 27)	801
cg23885502	chr1	52854639	52855139	exon (NM_001190819, exon 7 of 17)	exon (NM_001190819, exon 7 of 17)	15206
cg00422913	chr17	1618772	1619272	promoter-TSS (NM_001163673)	promoter-TSS (NM_001163673)	544
cg07910460	chr12	99135735	99136235	intron (NM_001352216, intron 8 of 8)	intron (NM_001352216, intron 8 of 8)	96907
cg00622149	chr14	36295335	36295835	promoter-TSS (NM_032352)	promoter-TSS (NM_032352)	41
cg10775195	chr14	77292149	77292649	promoter-TSS (NM_194287)	promoter-TSS (NM_194287)	-352
cg06872351	chr9	123913023	123913523	intron (NR_163191, intron 14 of 18)	(TATATG)n|Simple_repeat|Simple_repeat	29225
cg06609094	chr4	175132592	175133092	intron (NR_125896, intron 1 of 4)	intron (NR_125896, intron 1 of 4)	8707
cg23804585	chr21	26983708	26984208	Intergenic	LTR16B2|LTR|ERVL	-4157
cg00680826	chr10	101414296	101414796	Intergenic	FAM|SINE|Alu	-4720
cg19607845	chr6	52934207	52934707	intron (NM_033480, intron 1 of 12)	L1MC5|LINE|L1	-1314
cg06513139	chr19	4455673	4456173	promoter-TSS (NM_001171091)	promoter-TSS (NM_001171091)	-625
cg24693053	chr4	682584	683084	exon (NM_001294341, exon 1 of 10)	exon (NM_001294341, exon 1 of 10)	106
cg08435726	chr11	81810849	81811349	non-coding (NR_120571, exon 4 of 8)	non-coding (NR_120571, exon 4 of 8)	-209221
cg08508527	chr2	101620918	101621418	intron (NM_001099693, intron 3 of 3)	MER20|DNA|hAT-Charlie	2417
cg24786369	chr11	120573274	120573774	intron (NM_001282470, intron 2 of 19)	intron (NM_001282470, intron 2 of 19)	116300
cg05377391	chr2	27712682	27713182	promoter-TSS (NM_015662)	promoter-TSS (NM_015662)	-322
cg05624146	chr5	14557405	14557905	Intergenic	MER50|LTR|ERV1	-24246
cg16190350	chr9	136344406	136344906	promoter-TSS (NM_017585)	promoter-TSS (NM_017585)	-435
cg25779261	chr9	90987668	90988168	Intergenic	LTR8A|LTR|ERV1	-15441
cg20267398	chr2	198379228	198379728	promoter-TSS (NM_199482)	promoter-TSS (NM_199482)	-800
cg08025630	chr11	48016577	48017077	intron (NM_001098503, intron 1 of 8)	MIR|SINE|MIR	14716
cg16381660	chr11	66233189	66233689	promoter-TSS (NM_145065)	promoter-TSS (NM_145065)	-359
cg15591629	chr1	60018046	60018546	intron (NM_001278224, intron 1 of 9)	L2c|LINE|L2	36994
cg15793354	chr1	42801476	42801976	promoter-TSS (NM_001198852)	promoter-TSS (NM_001198852)	-175
cg18087257	chr19	49181180	49181680	intron (NR_004401, intron 4 of 4)	intron (NR_004401, intron 4 of 4)	-5092
cg03177444	chr2	71644098	71644598	intron (NM_001252612, intron 20 of 27)	L1HS|LINE|L1	-36343
cg23900626	chr3	171863217	171863717	intron (NM_022763, intron 3 of 25)	MER47C|DNA|TcMar-Tigger	105146
cg12311490	chr6	26331471	26331971	Intergenic	tRNA-Trp-TGG|tRNA|tRNA	-33666
cg17996619	chr10	134600451	134600951	Intergenic	CpG-3497	-1050
cg02582922	chr21	40175020	40175520	Intergenic	Intergenic	-1837
cg14125832	chr21	15693328	15693828	Intergenic	Intergenic	47458
cg18465438	chr22	24200016	24200516	intron (NM_001024939, intron 1 of 11)	intron (NM_001024939, intron 1 of 11)	204
cg00226651	chr17	2338271	2338771	intron (NM_024086, intron 8 of 9)	intron (NM_024086, intron 8 of 9)	-19791
cg26868659	chr3	150019035	150019535	intron (NR_110186, intron 1 of 3)	intron (NR_110186, intron 1 of 3)	22249
cg17863912	chr2	176994112	176994612	promoter-TSS (NM_001199747)	promoter-TSS (NM_001199747)	-71
cg14558431	chr9	89763120	89763620	promoter-TSS (NR_161226)	promoter-TSS (NR_161226)	-189
cg09483455	chr19	45180558	45181058	intron (NM_001127893, intron 3 of 7)	L3|LINE|CR1	6084
cg09818385	chr6	90878387	90878887	intron (NM_021813, intron 4 of 8)	MER119|DNA|hAT-Charlie	127925
cg07005640	chr10	7564220	7564720	Intergenic	Intergenic	97166
cg02802645	chr22	38904507	38905007	Intergenic	L2a|LINE|L2	-2441
cg16295743	chr11	65820187	65820687	promoter-TSS (NR_145738)	promoter-TSS (NR_145738)	-178
cg17733104	chr6	136080894	136081394	Intergenic	Intergenic	-91695
cg12821876	chr2	496605	497105	Intergenic	CpG	-4200
cg04626117	chr18	36331885	36332385	Intergenic	Intergenic	870004
cg12646952	chr1	33291950	33292450	exon (NM_001256121, exon 3 of 7)	exon (NM_001256121, exon 3 of 7)	1286
cg13289132	chr10	30721975	30722475	promoter-TSS (NM_001244134)	promoter-TSS (NM_001244134)	-725
cg19130738	chr11	46365122	46365622	intron (NM_201532, intron 1 of 30)	L2a|LINE|L2	-1445
