# Supplementary material for: Epigenetic and transcriptomic reprogramming in monocytes of severe COVID-19 patients reflects alterations in myeloid differentiation and the influence of inflammatory cytokines
Source: Genome Med. 2022 Nov 29;14:134. doi: 10.1186/s13073-022-01137-4 (PMC9706884; doi:10.1186/s13073-022-01137-4)
Supplement: Supplementary file 10 — Additional file 10: Table S6. List of Differentially Expressed Genes (DEGs) in CD14+ cells between severe COVID-19 patients and HD (FDR < 0.05). [file 13073_2022_1137_MOESM10_ESM.xlsx]

## Sheet: DEGs
Table S6. List of Differentially Expressed Genes (DEGs) in CD14+ cells between severe COVID-19 patients and HD (FDR < 0.05)
Gene	LogFC	p_val	adj_p_val	AvgExpr_COVID19	AvgExpr_healthy	PercentExpr_COVID19	PercentExpr_healthy
IFI30	-245227747227794	0	0	0.581102	303338	0.451444	0.950386
RPL36A	-130255126060645	0	0	1134369	243692	0.690989	0.943495
RPS10	125004003011109	0	0	1804273	0.554233	0.859143	0.397464
CD163	11896197513959	0	0	1388281	0.198661	0.701137	0.156284
UPP1	112598549420333	0	0	1590752	0.464767	0.831496	0.37059
TOMM6	-0.917543241255141	0	0	0	0.917543	0	0.594818
IL1R2	111549229124632	0	0	1127546	0.012053	0.561505	0.011852
AREG	136965245006415	0	0	1394973	0.02532	0.574103	0.01957
PNRC1	-117998111621831	0	0	0.736511	1916492	0.531059	0.887817
THBS1	125218195684716	0	0	1341661	0.089479	0.60245	0.059399
IFITM3	170141381519224	0	0	2760617	1059203	0.881365	0.521362
CD63	111065919949263	0	0	1934381	0.823722	0.860717	0.55237
AC020916.1	-119417403471689	0	0	0.291457	1485631	0.223797	0.718164
EIF4A1	-105567926502289	0	0	0.696098	1751778	0.52231	0.83269
IFI27	144394831126394	0	0	1449565	0.005617	0.454243	0.003721
CYBA	-0.970684716123045	0	0	1491278	2461962	0.79895	0.951351
NFKBIZ	-110465430974093	0	0	0.42651	1531164	0.31671	0.757856
DDIT4	0.815975794454086	0	0	0.933836	0.11786	0.564129	0.099917
SLA	0.807956063491078	0	0	1015279	0.207323	0.653018	0.175303
ASPH	0.734324538596888	0	0	0.813613	0.079288	0.506212	0.068908
FKBP5	0.718215102862299	0	0	0.867587	0.149372	0.577078	0.132029
FOSB	-115782391059477	0	0	0.919139	2076963	0.579528	0.855843
ATP5PO	-0.725063582316971	0	0	0.148716	0.87378	0.139108	0.584482
S100A9	139037704460006	0	0	5133061	3742684	0.989501	0.969818
RNASE2	0.790434596966305	0	0	0.954257	0.163822	0.558355	0.128445
CLU	0.607463726963492	0	0	0.619442	0.011978	0.406299	0.010061
KLF4	-0.908004297247406	0	0	0.601908	1509912	0.451269	0.791896
HMOX1	115956635052201	0	0	1845407	0.68584	0.759405	0.455899
RPS26	-0.825187825257366	0	0	2462507	3287695	0.935783	0.989112
RPS2	-0.837969360755132	0	0	2047387	2885356	0.885739	0.966373
TRIR	-0.757158692229788	0	0	0.410589	1167748	0.351356	0.727949
GLUL	0.889473357522054	0	0	1517539	0.628066	0.774103	0.457001
CD74	-0.805551328121079	0	0	3242294	4047845	0.972178	0.995039
JUN	-126677485661594	0	0	1112789	2379564	0.586702	0.839443
SAMHD1	-0.814028212459937	0	0	0.657167	1471195	0.482765	0.805402
HIF1A	0.815840576801154	0	0	1382148	0.566307	0.769029	0.407663
IER2	-0.962372329877766	0	0	0.934536	1896908	0.608749	0.850882
FGL2	-0.763655426126773	0	0	0.459223	1222878	0.354156	0.719129
JUNB	-0.947113462287031	0	0	1665699	2612812	0.822397	0.922133
IL1B	-100248015739364	0	0	0.103098	1105578	0.071566	0.459206
MAFB	0.882472228668382	0	0	1823956	0.941484	0.846194	0.572354
HMGB2	0.78787049179648	0	0	1271897	0.484026	0.693788	0.363975
KLF6	-0.849147689238965	0	0	1846121	2695268	0.874541	0.96086
BLOC1S1	-0.695259164869727	0	0	0.392274	1087534	0.331409	0.681918
JAML	-0.686412057112844	0	0	0.320354	1006766	0.271566	0.648291
TPST1	0.38210744540785	0	0	0.384597	0.002489	0.312161	0.002067
CEBPD	0.800262038194815	0	0	1413866	0.613604	0.784952	0.389609
HLA-DRB1	-0.927586805438136	0	0	1687238	2614825	0.797025	0.928749
POU2F2	-0.715156972054075	0	0	0.379409	1094566	0.306212	0.661384
SAP30	0.430806697028589	0	0	0.459321	0.028514	0.348906	0.026047
JDP2	0.481492835120999	0	0	0.563301	0.081808	0.428171	0.074835
ANPEP	0.627068339231688	0	0	0.864814	0.237746	0.581977	0.179851
RAC1	0.768201139082552	0	0	1554032	0.785831	0.814348	0.523429
NFKBIA	-102192939805677	0	0	1996594	3018523	0.885914	0.927508
ALOX5AP	0.633319017056712	0	0	0.839786	0.206467	0.532283	0.144432
ACSL1	0.582680752917271	0	0	0.781237	0.198557	0.541557	0.15973
TXNIP	0.840159532861417	0	0	2497385	1657225	0.938233	0.806643
IFI6	0.773231071384994	0	0	1127952	0.354721	0.570429	0.261025
HLA-DPA1	-0.965796748774921	0	0	1012681	1978478	0.572003	0.804576
AGFG1	0.529143685258202	0	0	0.684825	0.155681	0.498163	0.132166
MS4A7	-0.747442092784689	0	0	0.328715	1076157	0.269116	0.587789
IGKV3-20	0.478577693889554	0	0	0.494542	0.015964	0.330534	0.013093
COTL1	0.706345732120786	0	0	2756395	205005	0.954331	0.905458
HLA-DPB1	-0.89623804821007	0	0	0.878334	1774572	0.51706	0.789967
PPP1R15A	-0.781555220138588	0	0	1151814	1933369	0.701487	0.869487
S100A8	133809049763957	0	0	5059129	3721039	0.982852	0.910006
KLF9	0.43264640133215	0	0	0.519464	0.086818	0.410674	0.080899
ADAMTS2	0.32175816135946	0	0	0.324463	0.002704	0.277165	0.002205
TUBA1A	-0.777885143899866	0	0	0.702027	1479912	0.487314	0.753997
C17orf49	-0.453254900314743	0	0	0.050824	0.504079	0.049169	0.391951
SAMSN1	0.570383764845824	0	0	0.822537	0.252153	0.561505	0.215132
AP1S2	-0.7131692495106	0	0	0.832961	154613	0.572878	0.816566
CSF1R	-0.548485361574893	0	0	0.138562	0.687047	0.131059	0.463892
HLA-DRA	-0.897608020245042	0	0	1901936	2799544	0.815398	0.937293
SMIM3	0.446708292884222	0	0	0.536007	0.089298	0.399475	0.080899
CCL3	-0.856836143588302	0	0	0.144286	1001122	0.093963	0.433297
CRIP1	-0.959148239589119	0	0	1233835	2192983	0.664917	0.852536
SDC2	0.321970048054028	0	0	0.3237	0.00173	0.263342	0.001654
STX11	-0.578965358128988	0	0	0.327298	0.906263	0.28119	0.607359
MGAT4A	0.435915214275557	0	0	0.541761	0.105846	0.417498	0.089857
NDUFA11	-0.619278823820897	0	0	0.545393	1164672	0.441295	0.724366
ZFP36	-0.802285103935075	0	0	1859194	2661479	0.863517	0.92489
IRF1	-0.728360961097162	0	0	0.496432	1224793	0.340332	0.678197
TLE3	0.499262141113172	0	0	0.704447	0.205185	0.513561	0.175165
IFNGR2	0.678851757283125	0	0	155583	0.876978	0.805599	0.597299
PLIN2	0.570077772207121	0	0	0.876941	0.306864	0.560455	0.2664
B3GNT5	0.352235632678916	0	0	0.393355	0.04112	0.323535	0.036797
S100A12	107527900819021	0	0	2592438	1517159	0.871566	0.634234
TAGAP	-0.55054316199178	0	0	0.189999	0.740542	0.15923	0.504961
CLEC12A	-0.572594040330936	0	0	0.300285	0.872879	0.256168	0.581312
PHC2	0.462417830925315	0	0	0.62175	0.159332	0.468416	0.131477
SPI1	-0.645978880194575	0	0	1442987	2088966	0.787402	0.9129
JARID2	0.538823013908185	0	0	0.820168	0.281345	0.551181	0.228363
ADGRE5	-0.662781212055076	0	0	0.687308	1350089	0.496763	0.749587
PER1	0.494114719191432	0	0	0.741673	0.247559	0.544182	0.201764
RNASE1	0.428329905653148	0	0	0.436785	0.008455	0.257043	0.007993
HCK	-0.600231976028062	0	0	0.501227	1101459	0.407524	0.665243
EFCAB2	-0.40379270409178	0	0	0.034146	0.437938	0.032896	0.32511
PHLDA1	0.388304385055704	0	0	0.43723	0.048926	0.310761	0.040518
MAP3K8	0.67586200280169	0	0	1407876	0.732014	0.733158	0.512541
KLF2	-0.600414101337728	0	0	0.401909	1002323	0.313211	0.624173
LHFPL2	0.305895358270804	0	0	0.327435	0.02154	0.271741	0.018054
LYST	-0.564868572299414	0	0	0.399017	0.963886	0.324759	0.628308
WDR74	-0.531871677285334	0	0	0.173392	0.705264	0.151356	0.458655
DYNLL1	-0.520755636599623	0	0	0.281308	0.802064	0.23692	0.555678
HSPA8	-0.599269746944242	0	0	0.477526	1076796	0.379878	0.635474
RNASEK	-0.655544545642153	0	0	1547991	2203535	0.825722	0.897189
NAAA	-0.560958464517571	0	0	0.362219	0.923177	0.307262	0.576488
SDC4	0.276014019617491	0	0	0.289767	0.013753	0.247244	0.012404
LINC00877	-0.399712403827214	0	0	0.051796	0.451508	0.047244	0.339305
AC007952.4	-0.495868641541508	0	0	0.033795	0.529664	0.029046	0.306505
CTSL	0.555836144141769	0	0	0.782169	0.226333	0.44217	0.185502
PPBP	0.480660662629192	0	0	0.524878	0.044217	0.284514	0.038175
YBX1	-0.650015346569752	0	0	1223292	1873307	0.727209	0.847437
JUND	-0.646684756950985	0	0	0.774579	1421263	0.553106	0.770948
SELPLG	-0.501981554750353	0	0	0.247046	0.749027	0.213648	0.505099
ARPC4	-0.559715349680344	0	0	0.517097	1076812	0.419948	0.664002
IGLV3-25	0.310022592344289	0	0	0.314887	0.004864	0.229046	0.003859
LSP1	-0.594217592130334	0	0	1712153	230637	0.840595	0.938947
ZDHHC1	-0.32680232466147	0	0	0.013151	0.339953	0.013473	0.272878
SH3BGRL3	0.45265421383247	0	0	3765228	3312574	0.980402	0.98801
MTSS1	0.593621299804465	0	0	1118583	0.524962	0.654768	0.36108
SQLE	0.369164643031207	0	0	0.452728	0.083563	0.333158	0.073181
CD83	-0.583281014850089	0	0	0.398513	0.981794	0.27909	0.598264
TPM4	0.560367217020284	0	0	1112423	0.552056	0.677865	0.413864
NDUFB9	0.572942401200556	0	0	1402305	0.829362	0.784777	0.588341
MIR22HG	0.427394762643727	0	0	0.652167	0.224772	0.492213	0.1957
TMEM176B	-0.593300876638917	8.22e-321	1.093876e-318	0.507151	1100451	0.361855	0.631202
C5AR1	0.621054138535121	1.396e-320	1.84335e-318	1312087	0.691032	0.729134	0.446389
CTSS	-0.504278606216232	1.717273e-318	2.24976e-308	2388947	2893225	0.933858	0.978501
TYMP	-0.596662896681861	7.91032e-306	1.0284e-302	12138	1810463	0.71706	0.883682
ZBTB43	0.386789760479854	2.29911e-305	2.96638e-300	0.528274	0.141484	0.407524	0.120865
METRNL	0.398466713348065	4.91792e-303	6.29752e-299	0.583292	0.184825	0.457568	0.157387
TNFSF10	-0.422285811988502	2.04987e-296	0	0.144069	0.566355	0.129659	0.412486
ADM	0.335422131822321	0	1.06E-306	0.396887	0.061465	0.299738	0.052508
WSB1	-0.521912312255911	2.41E-307	3.02E-305	0.420362	0.942275	0.340507	0.611356
PILRA	-0.523463306312772	4.01E-304	4.98E-302	0.465705	0.989168	0.380927	0.620176
PPDPF	0.593444698846552	3.07E-302	3.78E-300	1861146	1267702	0.87629	0.720921
GPBAR1	-0.376234516884907	1.28E-298	1.57E-296	0.109049	0.485283	0.103412	0.368798
MFGE8	0.230549497302951	1.75E-297	2.13E-295	0.233974	0.003425	0.197375	0.002756
CPVL	-0.555273658140864	1.15E-295	1.38E-293	0.620596	1175869	0.462817	0.689774
FOS	-0.575556784839942	3.6E-295	4.32E-293	3405155	3980712	0.981277	0.984151
AC090559.1	-0.369221355106346	5.4E-295	6.43E-293	0.115606	0.484827	0.111286	0.378308
RAB24	-0.467010749799597	1.23E-293	1.46E-291	0.344949	0.81196	0.296938	0.565187
TRMT6	0.360958014649315	8.1E-293	9.51E-291	0.492899	0.131941	0.377253	0.11742
NDUFB8	-0.436766776547976	8.17E-292	9.53E-290	0.277182	0.713948	0.255643	0.51833
AC245014.3	-0.538244640767449	5.39E-288	6.25E-286	0.11513	0.653374	0.092038	0.336411
NR4A2	-0.461555988287903	1.36E-286	1.57E-284	0.238529	0.700085	0.193701	0.476847
AC004687.1	-0.408198003483245	2.24E-286	2.56E-284	0.157713	0.565911	0.134033	0.414829
PF4	0.316829566702045	3.27E-285	3.72E-283	0.333031	0.016201	0.213998	0.013782
RSRP1	-0.523480307466029	4.71E-285	5.31E-283	0.438161	0.961641	0.342082	0.609564
CD4	-0.430337656627932	1.19E-284	1.33E-282	0.245584	0.675922	0.216798	0.49366
THBD	0.270206361795185	9.69E-284	1.08E-281	0.292945	0.022739	0.224847	0.02081
CD37	-0.545998177907707	4.32E-280	4.78E-278	1450188	1996186	0.793526	0.90091
TNFAIP2	-0.542756729109036	3e-279	3.3E-277	0.57865	1121407	0.445319	0.671031
CXXC5	0.300853449122781	3.69E-279	4.03E-277	0.388298	0.087444	0.327909	0.077453
CD82	0.338654698599113	1.38E-276	1.49E-274	0.453183	0.114528	0.353281	0.097161
CKLF	-0.479347263123632	2.15E-276	2.32E-274	0.406204	0.885551	0.337533	0.596885
FABP5	0.449285498760253	3.69E-276	3.95E-274	0.561199	0.111914	0.305162	0.100055
RAB11FIP1	-0.485393606942984	1.91E-275	2.04E-273	0.367739	0.853133	0.300437	0.565739
Z93241.1	-0.37412269016245	1.12E-274	1.19E-272	0.034798	0.408921	0.028346	0.265849
PTP4A1	0.268750796849526	4.26E-274	4.48E-272	0.322533	0.053783	0.28189	0.046307
IGLV2-14	0.262104771782076	4.54E-273	4.74E-271	0.271687	0.009582	0.19895	0.007442
PAK1	-0.398728713923746	3.83E-272	3.98E-270	0.213285	0.612014	0.190376	0.463203
SCO2	-0.277881472240809	5.57E-271	5.75E-269	0.011547	0.289429	0.012073	0.23043
ATP13A3	0.308035440255729	3.37E-270	3.46E-268	0.381214	0.073179	0.300612	0.064774
CASP1	-0.465757003850669	4.66E-270	4.75E-268	0.414768	0.880525	0.342257	0.59151
SPN	-0.381719899323156	4.51E-268	4.57E-266	0.13499	0.51671	0.121435	0.372381
IGSF6	-0.514458755422392	5.75E-268	5.8E-266	0.574438	1088896	0.419423	0.672547
HAVCR2	0.325437767489627	2.64E-265	2.65E-263	0.443353	0.117915	0.349956	0.109427
P2RY1	0.208898339435752	6.47E-264	6.44E-262	0.216738	0.007839	0.188626	0.008407
IFITM2	0.719714803922228	2.97E-263	2.94E-261	257177	1852056	0.917585	0.807194
BZW1	0.469608940772008	1.02E-261	1e-259	0.998288	0.528679	0.651444	0.415932
HLA-DRB5	-0.577678115152813	1.21E-261	1.18E-259	0.390579	0.968258	0.296763	0.510198
PSMB9	-0.496726742447592	1.41E-261	1.37E-259	0.587405	1084132	0.447594	0.674476
IFNGR1	0.468249942141241	3.03E-258	2.93E-256	0.992025	0.523776	0.655293	0.405733
GAPDH	0.469882780540595	3.34E-256	3.21E-254	3621852	3151969	0.974803	0.978501
LGALS1	0.531592403538169	3.42E-255	3.27E-253	3051839	2520246	0.946457	0.946251
MNDA	-0.580889802387873	5.77E-255	5.49E-253	1155402	1736292	0.672791	0.847574
RCSD1	-0.453853800627699	1.82E-253	1.72E-251	0.40038	0.854234	0.32196	0.586825
PPARG	0.187343507301731	1.48E-252	1.39E-250	0.18872	0.001376	0.165179	0.00124
CX3CR1	-0.253903152871149	9.59E-251	8.97E-249	0.013142	0.267046	0.012773	0.218578
ITGA4	-0.413875412668861	1.37E-249	1.28E-247	0.261165	0.67504	0.223272	0.478363
ATG16L2	-0.403341067571749	2.12E-249	1.96E-247	0.2506	0.653941	0.216098	0.481808
TOP1	0.439249202243199	3.36E-249	3.09E-247	0.840169	0.40092	0.577428	0.327453
VAMP2	-0.385570033906509	8.63E-249	7.9E-247	0.243461	0.629031	0.215923	0.479465
AHNAK	-0.573529096833251	1.25E-248	1.14E-246	1233847	1807376	0.724584	0.856119
FYB1	-0.522195806776703	1.88E-248	1.7E-246	0.906536	1428732	0.595976	0.789967
EMP1	0.286367497160708	5.96E-248	5.37E-246	0.35211	0.065743	0.272266	0.054576
MT-CO1	-0.38344649147228	9.15E-248	8.2E-246	4096068	4479515	0.998425	0.998346
CDC42EP3	-0.48517360028439	2.5E-247	2.23E-245	0.485413	0.970587	0.374278	0.620176
PTPN1	0.403585389450264	3.52E-246	3.12E-244	0.742885	0.339299	0.542607	0.284592
TPPP3	-0.251725829600472	5.72E-246	5.04E-244	0.01114	0.262865	0.010849	0.213203
SRGN	0.47923964249023	1.22E-243	1.07E-241	2982691	2503451	0.965354	0.946251
CD48	-0.506842602114467	3.86E-241	3.37E-239	0.830106	1336949	0.576203	0.743109
TNFRSF12A	0.243104077674068	1.3E-240	1.13E-238	0.286266	0.043162	0.23902	0.036797
TNFSF13	-0.410563607381286	6.72E-240	5.81E-238	0.32325	0.733814	0.282765	0.524669
RIOK3	0.455216837920437	4.24E-239	3.65E-237	1028256	0.573039	0.670866	0.438947
PTCH2	-0.368238309001035	6.45E-239	5.52E-237	0.067613	0.435852	0.057393	0.278252
PMAIP1	-0.309870511467486	7.79E-239	6.64E-237	0.06769	0.37756	0.059318	0.290243
ETS2	0.37474459545085	7.06E-238	5.98E-236	0.626854	0.25211	0.461242	0.214994
S100A6	0.393823488254718	7.02E-237	5.92E-235	4382131	3988308	0.981277	0.995176
IGHA1	0.228686162420758	2.27E-233	1.91E-231	0.241958	0.013272	0.184077	0.011714
DPEP2	-0.3222262188528	3.67E-233	3.06E-231	0.124729	0.446955	0.114611	0.355017
RNF144B	0.374913662398725	5.03E-232	4.18E-230	0.616761	0.241847	0.445669	0.203418
SLC25A37	0.426141339361896	2.45E-231	2.02E-229	0.776041	0.3499	0.534383	0.266538
RAB5IF	-0.408953192088876	2.11E-230	1.73E-228	0.405053	0.814006	0.349256	0.581725
MYL9	0.234455455655384	2.88E-229	2.36E-227	0.237596	0.00314	0.160805	0.002894
TNF	-0.323946136463594	5.46E-229	4.45E-227	0.037941	0.361888	0.035696	0.242144
C16orf72	0.270261337944903	2.2E-228	1.79E-226	0.360329	0.090068	0.304462	0.080347
HLA-DQA1	-0.440612494578534	6.92E-228	5.59E-226	0.184192	0.624805	0.137708	0.36742
TIMP1	0.55868138760289	1.68E-226	1.35E-224	2109414	1550733	0.887139	0.791069
IFITM1	0.553137796828522	6.24E-226	4.99E-224	0.981026	0.427889	0.47804	0.279493
VSIG4	0.222819403852752	2.29E-224	1.82E-222	0.233228	0.010408	0.16343	0.009372
ZFP36L2	-0.531629374796456	6.82E-224	5.4E-222	0.81482	1346449	0.516185	0.742007
NOP53	-0.418622504907231	1.34E-223	1.06E-221	0.463472	0.882094	0.380402	0.605568
GDI2	-0.433348709738357	2.03E-223	1.59E-221	0.495659	0.929008	0.400875	0.609013
PLBD1	0.506155817266412	3.42E-223	2.67E-221	1182286	0.676131	0.670341	0.466786
NAGK	-0.368920591794599	6e-223	4.66E-221	0.252354	0.621275	0.223097	0.467337
MGAT1	0.446777522756055	6.03E-223	4.67E-221	1047229	0.600452	0.659318	0.464857
HMGA1	0.361456281237445	3.42E-220	2.64E-218	0.631621	0.270164	0.467017	0.234013
STX1A	0.173270170428121	1.37E-219	1.05E-217	0.175566	0.002296	0.150656	0.001654
SCIMP	-0.308215687849163	6.61E-219	5.05E-217	0.140691	0.448907	0.133508	0.363837
MIR4435-2HG	0.312671471735562	2.41E-218	1.84E-216	0.468408	0.155736	0.366054	0.13258
TMEM107	-0.330081208132463	6.95E-218	5.26E-216	0.103072	0.433153	0.091514	0.311604
RCC1	0.202992414269796	1.87E-217	1.41E-215	0.241902	0.038909	0.224497	0.0379
PSAP	-0.439153281924224	4.32E-215	3.24E-213	2493687	293284	0.942782	0.972437
LMNA	0.413403705708427	8.71E-215	6.5E-213	0.647151	0.233747	0.408049	0.146224
RAPH1	0.198761819640014	8.92E-215	6.63E-213	0.224785	0.026024	0.193701	0.027701
CARD16	-0.46708510897965	2.79E-214	2.06E-212	0.798268	1265353	0.570079	0.740353
LIMD2	-0.484005077627989	4e-214	2.95E-212	1064803	1548808	0.672441	0.810915
RPS10-NUDT3	-0.214269579042563	3.09E-213	2.27E-211	0.019206	0.233475	0.019948	0.202591
CAMK1	-0.28788777190528	3.85E-213	2.82E-211	0.113699	0.401587	0.112336	0.327178
ARPC5L	0.324304832164318	4.91E-212	3.58E-210	0.536359	0.212054	0.418023	0.189498
C12orf57	-0.496724816789427	5.04E-212	3.65E-210	0.381993	0.878718	0.306912	0.497244
AC087239.1	-0.269139219035613	2.28E-210	1.65E-208	0.056839	0.325978	0.050569	0.254824
ABI3	-0.30891741644259	3.96E-209	2.84E-207	0.120007	0.428924	0.110761	0.320976
LST1	-0.50573515431352	1.14E-208	8.18E-207	1982169	2487904	0.88364	0.938534
COQ7	-0.280919015759869	2.82E-208	2.01E-206	0.054454	0.335373	0.049694	0.248071
TNFSF13B	-0.41519927008802	3.8E-208	2.7E-206	0.446703	0.861902	0.355556	0.589305
ATP2B1-AS1	-0.566618302686172	3.94E-208	2.78E-206	1233676	1800295	0.696588	0.827315
PSMA2	-0.327199184628386	1.47E-207	1.03E-205	0.207081	0.53428	0.19755	0.417172
JCHAIN	0.226853876329266	8.82E-206	6.18E-204	0.242105	0.015251	0.168854	0.013093
NDUFC2	-0.37506067362118	8.99E-206	6.27E-204	0.347016	0.722076	0.303937	0.527012
COMMD7	-0.260249591727027	6.45E-205	4.48E-203	0.083858	0.344108	0.07839	0.293826
FURIN	0.259911934054015	1.45E-204	1e-202	0.369793	0.109881	0.318985	0.094405
FLVCR2	0.204828816992671	7.96E-204	5.49E-202	0.248799	0.04397	0.224147	0.043964
TMEM154	-0.279952049997417	1.07E-203	7.34E-202	0.096404	0.376356	0.087314	0.307745
KMT2E-AS1	-0.316234815038048	1.39E-203	9.54E-202	0.130072	0.446307	0.11776	0.328693
CXCR4	0.36375305792297	2.34E-203	1.6E-201	0.588214	0.224461	0.397375	0.174338
IGKV4-1	0.223357377376018	4.94E-203	3.35E-201	0.230599	0.007242	0.152581	0.006064
PFDN6	-0.317088535179227	6.64E-203	4.49E-201	0.152947	0.470035	0.147157	0.359978
CPPED1	-0.385810607868499	3.3E-202	2.22E-200	0.389731	0.775541	0.333158	0.544239
SAT1	0.449935698401176	3.03E-201	2.03E-199	3387638	2937702	0.983727	0.96527
MT-ND3	-0.441563402106011	8.16E-201	5.45E-199	2500032	2941596	0.959405	0.977122
TRAF3IP3	-0.320987093513069	9.03E-201	6.01E-199	0.178162	0.499149	0.152406	0.391951
SPARC	0.21432687517417	2.12E-199	1.41E-197	0.23438	0.020054	0.170779	0.017778
IGHG1	0.193669511384494	2.19E-199	1.45E-197	0.197379	0.003709	0.144182	0.003445
CAVIN2	0.214517743020509	4.09E-199	2.69E-197	0.228418	0.0139	0.15923	0.012266
CD52	-0.574025432988187	5.43E-199	3.56E-197	1699574	22736	0.783902	0.879824
HLA-A	0.366019367719368	3.46E-198	2.26E-196	3171858	2805839	0.977253	0.973401
GPS2	-0.257912294570082	3.47E-198	2.26E-196	0.087535	0.345447	0.082415	0.295204
FCGR3A	-0.506700452300754	8.3E-198	5.37E-196	0.152292	0.658992	0.114086	0.259785
DNAJA1	-0.370717040671003	2.51E-197	1.62E-195	0.323278	0.693995	0.27804	0.500827
ZFP36L1	0.513376492455637	2.77E-196	1.78E-194	1434485	0.921108	0.744357	0.569322
STXBP2	-0.505494335432746	4.14E-196	2.65E-194	1335	1840494	0.746107	0.86108
CYBB	-0.456608152691015	1.19E-194	7.57E-193	0.966012	142262	0.633421	0.791345
IGLV1-44	0.178671016714449	2.13E-191	1.36E-189	0.181677	0.003006	0.136658	0.002481
DDX17	-0.392322441213642	2.56E-191	1.62E-189	0.415588	0.80791	0.335083	0.564223
IGLV1-51	0.212686992429167	2.34E-189	1.48E-187	0.21634	0.003653	0.136483	0.002756
ATF3	-0.33046166544369	6.22E-189	3.91E-187	0.180897	0.511359	0.156955	0.367971
IGHV5-51	0.201213903310729	1.9E-188	1.19E-186	0.204807	0.003593	0.138233	0.003445
NRIP1	0.258187118975223	3.19E-188	1.99E-186	0.379206	0.121019	0.310761	0.110805
TCN2	0.238922976524702	7.19E-188	4.47E-186	0.328993	0.09007	0.272616	0.082552
RASSF4	-0.315040771060575	8.7E-188	5.39E-186	0.197404	0.512444	0.179353	0.394983
AF213884.3	-0.187462227038081	1.52E-186	9.39E-185	0.007263	0.194725	0.007524	0.163175
FAM20C	0.205595491910127	1.45E-185	8.94E-184	0.256618	0.051022	0.222397	0.043826
MID1IP1	-0.29498174974642	2.88E-185	1.77E-183	0.142805	0.437787	0.136483	0.335447
LGALS3	0.479898458486935	1.14E-184	6.93E-183	2036256	1556358	0.869641	0.810777
ARPC1A	-0.228106669815302	3.04E-184	1.85E-182	0.064859	0.292966	0.061242	0.254961
OSBPL11	-0.268856136798693	4.3E-184	2.61E-182	0.10578	0.374636	0.101137	0.301268
GIMAP4	-0.283173066979803	5.79E-184	3.5E-182	0.142043	0.425216	0.125459	0.345094
VKORC1	-0.225238389066686	1.08E-183	6.5E-182	0.058558	0.283796	0.055293	0.245452
RAB4B	-0.212329200595888	1.11E-183	6.68E-182	0.040904	0.253233	0.03867	0.219818
MIR181A1HG	0.214580524391561	6.3E-183	3.76E-181	0.273445	0.058864	0.229396	0.057745
TGFBI	-0.341699862941747	1.77E-182	1.06E-180	0.299298	0.640998	0.259493	0.476985
PAG1	0.31605812389676	1.81E-182	1.07E-180	0.53601	0.219952	0.396325	0.191428
MAPK6	0.24497140245087	8.83E-182	5.22E-180	0.359469	0.114497	0.307437	0.102398
IL1R1	0.147704414044626	2.13E-181	1.25E-179	0.153915	0.00621	0.134908	0.005788
COX8A	0.422041457782636	1.45E-180	8.52E-179	1904938	1482896	0.883815	0.821803
RRP12	-0.344088955458747	4.79E-180	2.8E-178	0.242635	0.586724	0.2014	0.418964
CHCHD10	-0.34861378816184	3.03E-179	1.77E-177	0.343413	0.692027	0.295713	0.503583
TUBB1	0.205817322025338	1.03E-178	6e-177	0.218573	0.012756	0.142957	0.010888
EHBP1L1	-0.29895641635039	1.74E-178	1.01E-176	0.169601	0.468557	0.152056	0.363837
ANKHD1	-0.258129208786491	4.94E-177	2.85E-175	0.097295	0.355424	0.089939	0.287073
SERPINA1	-0.501942047361409	5e-177	2.88E-175	161281	2114752	0.790201	0.881615
HSPA1A	-0.2306777117709	3.36E-176	1.93E-174	0.071978	0.302655	0.071916	0.256753
POLD4	-0.387637648911457	4.5E-176	2.57E-174	0.526246	0.913884	0.425722	0.602536
CDKN1C	-0.244150721897433	1.5E-175	8.54E-174	0.034196	0.278346	0.029046	0.190601
GCH1	-0.218392099582164	1.76E-175	9.96E-174	0.055333	0.273725	0.053543	0.234564
PECAM1	-0.412028273044104	4.75E-175	2.69E-173	0.500665	0.912693	0.393701	0.566152
PIK3R5	0.322181186469505	1.3E-174	7.32E-173	0.593367	0.271186	0.450044	0.226158
FAM107B	0.290603252658682	2.28E-174	1.28E-172	0.47925	0.188647	0.371304	0.162348
ZEB2	0.453440756271402	3.01E-174	1.68E-172	1761701	1308261	0.867192	0.752205
S100A10	0.427023094163383	4.45E-174	2.48E-172	3317722	2890699	0.96063	0.967751
AIF1	-0.408365070458693	1.05E-173	5.86E-172	2501748	2910114	0.92161	0.974642
TMBIM4	-0.371168593048194	5.7E-173	3.16E-171	0.463479	0.834647	0.384952	0.566979
VPS35	-0.282767353939802	2.24E-172	1.24E-170	0.176504	0.459271	0.162905	0.371141
BRI3	0.37761514439458	4.34E-172	2.39E-170	0.917783	0.540168	0.631321	0.403804
IGLV2-11	0.166293736801025	9.3E-172	5.11E-170	0.168465	0.002171	0.121785	0.001929
PFKFB3	0.253304117541634	2.81E-171	1.54E-169	0.366196	0.112892	0.285039	0.097437
SH3BP5	0.263913473361932	4.34E-171	2.37E-169	0.416542	0.152628	0.337533	0.132442
HLA-DMB	-0.336421570518704	5.56E-171	3.03E-169	0.276243	0.612665	0.231846	0.439636
PLEK	0.442103586522107	1.1E-170	5.95E-169	1721334	127923	0.846369	0.74118
SARAF	-0.437693163652422	2.42E-170	1.31E-168	1028617	146631	0.654768	0.792861
BIN1	0.195680795508431	2.62E-169	1.41E-167	0.250671	0.05499	0.215398	0.05237
FOSL1	0.163648052028935	5.21E-169	2.8E-167	0.193352	0.029704	0.177603	0.02715
IGKV3-11	0.204536766762205	1.14E-168	6.1E-167	0.213253	0.008716	0.130709	0.008131
ZDHHC20	0.281723291341323	2.38E-168	1.27E-166	0.488119	0.206396	0.392651	0.179989
RPS9	0.339451499112158	2.58E-168	1.38E-166	3317531	2978079	0.972528	0.971885
PRAM1	-0.352399383131056	1.39E-167	7.36E-166	0.405332	0.757731	0.331059	0.541483
S100P	0.220072073391547	1.63E-167	8.6E-166	0.253936	0.033864	0.168504	0.024531
ZCWPW2	-0.175813458378845	6.55E-167	3.45E-165	0.000289	0.176103	0.00035	0.136577
MPP1	0.331244094228643	8e-167	4.2E-165	0.681687	0.350443	0.491514	0.300579
RPL27A	0.415398803881952	1.41E-166	7.41E-165	2043997	1628598	0.893613	0.839857
RAB20	0.219210193380959	4.81E-166	2.51E-164	0.314678	0.095468	0.268941	0.086825
TPM3	0.384012999797014	7.21E-166	3.76E-164	2360066	1976053	0.939458	0.904217
SLC2A6	-0.275887179458464	8.1E-166	4.2E-164	0.144655	0.420542	0.127909	0.324835
MAP1LC3B	0.406034601378882	2.48E-165	1.28E-163	121713	0.811095	0.728784	0.563671
HLA-DQB1	-0.424282326408395	5.1E-165	2.63E-163	0.462637	0.886919	0.328434	0.520121
SLC1A3	0.141717646268841	1.88E-164	9.67E-163	0.149657	0.00794	0.130534	0.007856
IKBIP	-0.187870178730194	2.61E-164	1.34E-162	0.030425	0.218295	0.030796	0.187845
CD300LF	-0.246145306848442	5.68E-164	2.9E-162	0.1144	0.360545	0.102537	0.303335
PLCB2	-0.291054661929842	9.64E-164	4.91E-162	0.205164	0.496219	0.186177	0.387817
NFKB2	-0.280882540627926	1.23E-163	6.25E-162	0.148644	0.429526	0.127034	0.327315
RAB13	0.186394649314831	7.56E-163	3.83E-161	0.246651	0.060257	0.222922	0.054989
CARD19	0.313631086571608	6.32E-162	3.19E-160	0.635135	0.321504	0.485389	0.267641
MTRNR2L12	-0.39447155806469	6.72E-162	3.39E-160	0.025379	0.419851	0.021697	0.162762
RPL38	0.391177130777168	7.03E-162	3.53E-160	2364414	1973237	0.935958	0.895121
ATP6V1F	0.408639054170686	1.07E-161	5.37E-160	1476166	1067527	0.79685	0.690187
HVCN1	-0.222050858687188	4.64E-161	2.32E-159	0.0773	0.299351	0.070341	0.254961
ENO1	0.413543705687743	8.26E-161	4.11E-159	1732246	1318703	0.839545	0.765436
RPS20	0.410740575049244	2.75E-160	1.37E-158	1807947	1397207	0.869991	0.781147
AL139246.5	-0.166846564911875	3.09E-160	1.53E-158	0.023465	0.190312	0.023447	0.174752
IGKV1-5	0.17617734850705	9.68E-160	4.78E-158	0.189148	0.012971	0.135258	0.01075
CTSC	-0.355504938720969	1.15E-159	5.68E-158	0.383648	0.739153	0.322485	0.496003
CLEC4A	-0.289562114619017	2e-159	9.81E-158	0.219245	0.508807	0.198775	0.396913
TNFAIP3	-0.446254482640848	3.47E-159	1.7E-157	0.484141	0.930395	0.325459	0.517641
RNASET2	-0.413887136922117	6.28E-157	3.07E-155	0.941671	1355558	0.626247	0.750689
EHD4	0.238498528342359	6.82E-157	3.32E-155	0.377767	0.139269	0.312511	0.127619
IGKC	0.18765994677756	4.37E-156	2.12E-154	0.210227	0.022567	0.151181	0.019157
IRF9	-0.220421573488494	3.53E-155	1.71E-153	0.074835	0.295257	0.069466	0.24435
LGALS2	-0.391207820718004	5.01E-155	2.42E-153	0.343369	0.734577	0.247419	0.420066
PTPN7	0.195044113299733	1.24E-154	5.97E-153	0.252351	0.057307	0.211724	0.046444
ABLIM3	0.111075409002433	1.8E-154	8.64E-153	0.111944	0.000868	0.106037	0.000965
ETF1	0.297921251057832	2.13E-154	1.02E-152	0.611431	0.313509	0.47664	0.265573
EEF1G	-0.445741731244618	2.44E-154	1.16E-152	1265647	1711388	0.729484	0.789553
COG3	0.260909989747753	2.87E-154	1.37E-152	0.448992	0.188082	0.365179	0.1629
RGS19	-0.363279037032219	5.48E-154	2.6E-152	0.542234	0.905513	0.43727	0.585447
SLC2A3	0.42521330100705	5.07E-153	2.4E-151	1025541	0.600328	0.633071	0.360943
DDX5	-0.386198070198346	1.11E-152	5.24E-151	1644973	2031171	0.869116	0.909868
UNC119	-0.293924410323063	1.14E-152	5.36E-151	0.231715	0.52564	0.207174	0.391262
LY6E	0.484553458213293	1.43E-152	6.71E-151	1391758	0.907205	0.68399	0.523015
IL10	0.116852840850191	3.22E-152	1.51E-150	0.120371	0.003518	0.109711	0.003997
PDK4	0.217707788776166	3.37E-152	1.57E-150	0.294776	0.077068	0.219073	0.073043
HNRNPU	-0.40902793610687	7.83E-152	3.64E-150	0.890636	1299664	0.609099	0.753445
SLC39A8	0.145354292402193	1.11E-151	5.17E-150	0.15889	0.013535	0.135958	0.011301
MT-ND4	-0.335874263703393	1.13E-151	5.21E-150	2902404	3238278	0.978653	0.992144
GPRIN3	0.183888998881334	4.38E-151	2.02E-149	0.238315	0.054426	0.20035	0.053749
PTPN6	-0.407722899369761	7.02E-151	3.23E-149	0.84037	1248093	0.581802	0.707277
FTL	0.289934675381597	2.66E-150	1.22E-148	5226359	4936425	0.991951	0.997244
GSTO1	0.371299663899598	9.3E-150	4.26E-148	1153606	0.782306	0.713036	0.563947
IGKV3-15	0.191179528538628	2.33E-149	1.06E-147	0.207616	0.016437	0.132458	0.01323
SNRNP70	-0.271443782953137	2.36E-149	1.08E-147	0.179723	0.451167	0.159055	0.354327
P2RX4	0.253798473474215	2.53E-149	1.15E-147	0.429951	0.176153	0.346982	0.154768
FOSL2	0.26082000127623	3.58E-149	1.62E-147	0.451854	0.191034	0.35853	0.166069
CALM2	-0.414983854478576	8.27E-149	3.74E-147	1354821	1769805	0.75923	0.844405
SLC16A6	0.176130682566216	2.48E-148	1.12E-146	0.226673	0.050543	0.195626	0.044377
PIK3R1	0.2726654413519	4.44E-148	1.99E-146	0.502556	0.229891	0.389326	0.207277
FLT3	0.137677553287816	8.41E-148	3.77E-146	0.155028	0.01735	0.137008	0.016262
RABGAP1L	-0.25731827405766	3.05E-146	1.36E-144	0.150873	0.408191	0.128784	0.323732
ATG3	-0.319929699686239	3.46E-146	1.54E-144	0.398608	0.718537	0.338408	0.517227
P2RY13	-0.211106072738904	4.61E-146	2.05E-144	0.072716	0.283822	0.066317	0.233049
XBP1	-0.247542349437979	5.05E-146	2.24E-144	0.142226	0.389768	0.134208	0.308159
FAM20A	0.135023250225824	9.78E-146	4.33E-144	0.157695	0.022672	0.146282	0.026323
RAP2B	0.30157223944573	3.27E-145	1.44E-143	0.659865	0.358293	0.496413	0.302508
BATF3	-0.153898032394115	4.98E-145	2.19E-143	0.021407	0.175305	0.021697	0.160006
PCBP2	-0.387904837040297	5.16E-145	2.26E-143	0.925438	1313343	0.64392	0.739388
PLD4	-0.1389280368203	6.83E-145	2.99E-143	0.007031	0.145959	0.006824	0.132856
LITAF	0.3231148658797	1.09E-144	4.76E-143	0.704425	0.38131	0.489064	0.310777
SLC11A1	0.405530886364258	2.31E-144	1e-142	1376447	0.970916	0.768679	0.633407
CYP27A1	-0.229831298354019	2.32E-144	1.01E-142	0.071887	0.301719	0.062292	0.213754
CIITA	-0.194077363074043	8.81E-144	3.82E-142	0.04571	0.239787	0.040595	0.194322
MAPKAPK2	0.24195858294098	2.93E-143	1.27E-141	0.417583	0.175625	0.350481	0.153252
DDX39B	-0.292909455115431	4.07E-143	1.76E-141	0.265716	0.558625	0.229746	0.424752
WDR26	0.256535991599362	4.56E-143	1.96E-141	0.452273	0.195737	0.362205	0.167723
RAB32	-0.26593989635308	1.08E-142	4.62E-141	0.211851	0.477791	0.199125	0.374724
CLEC7A	0.392884756459628	1.12E-142	4.78E-141	1707866	1314982	0.857218	0.765436
ZCCHC2	0.174899590075477	1.75E-142	7.46E-141	0.234913	0.060013	0.208574	0.055127
CFL1	0.318905782545509	3.76E-142	1.6E-140	3096898	2777992	0.966579	0.966235
CSGALNACT2	0.270702934352589	7.55E-142	3.21E-140	0.522077	0.251374	0.415748	0.217613
COMMD3	-0.181522549552874	1.05E-141	4.44E-140	0.052784	0.234307	0.049519	0.208104
IGLV3-19	0.165833940556176	2.41E-141	1.02E-139	0.17143	0.005596	0.108661	0.004824
ATF4	0.344942507772439	4.53E-141	1.91E-139	0.947388	0.602445	0.643045	0.451488
CPEB4	0.217836995721977	2.37E-140	9.96E-139	0.333209	0.115372	0.278565	0.098401
FBP1	0.319114888715948	3.76E-140	1.58E-138	0.702386	0.383271	0.486789	0.304438
CFD	-0.423984349723446	4.99E-140	2.09E-138	1374548	1798532	0.75713	0.841648
PCIF1	0.266531393687231	5.81E-140	2.43E-138	0.530553	0.264021	0.431146	0.229052
SMOX	0.121431543524459	8.25E-140	3.44E-138	0.134304	0.012872	0.123885	0.012128
GNG11	0.147974069786834	1.49E-139	6.21E-138	0.156862	0.008888	0.112861	0.007304
TMEM176A	-0.330349176197965	6.96E-139	2.88E-137	0.349392	0.679741	0.273316	0.455485
MARCKSL1	-0.252747932152987	1.26E-138	5.23E-137	0.144912	0.39766	0.135958	0.293688
PXN	0.282926652457599	1.33E-137	5.47E-136	0.556051	0.273124	0.430096	0.212927
APOBEC3A	0.369764583884403	1.54E-137	6.32E-136	0.792118	0.422354	0.488889	0.281147
PTPRC	-0.402494818760587	3.19E-137	1.31E-135	1221107	1623602	0.736133	0.817255
SMCO4	-0.229008862385534	1.16E-136	4.75E-135	0.139701	0.36871	0.134208	0.303749
HBEGF	0.19319472071285	7.43E-136	3.03E-134	0.266581	0.073386	0.209974	0.063809
RIT1	0.222818438897176	1.4E-135	5.69E-134	0.378149	0.15533	0.327909	0.13575
MPIG6B	0.137707917077723	1.89E-135	7.68E-134	0.142047	0.004339	0.101312	0.004135
CNPY2	-0.198700969351358	2.65E-135	1.08E-133	0.085179	0.28388	0.084164	0.243798
MPEG1	-0.342221385805413	9.81E-135	3.97E-133	0.566506	0.908727	0.436745	0.610391
KLHL2	0.159967275573898	2.29E-134	9.25E-133	0.205461	0.045494	0.179353	0.04231
FLI1	-0.222177424424024	7.9E-134	3.18E-132	0.137485	0.359662	0.127209	0.308159
ZNF703	-0.13099512318051	1.07E-133	4.31E-132	0.011511	0.142506	0.011199	0.134923
SNX15	-0.111828881208709	1.98E-133	7.93E-132	0.002272	0.114101	0.0028	0.113699
FN1	0.137640737599059	4.2E-133	1.68E-131	0.140298	0.002658	0.097988	0.002205
SYNJ2	0.137765191307023	1.09E-132	4.36E-131	0.167698	0.029933	0.155556	0.026736
RPS29	0.377045435068867	1.32E-132	5.24E-131	2199423	1822378	0.92021	0.855568
IRF2	-0.19642004264191	2.08E-132	8.27E-131	0.090196	0.286616	0.086089	0.250965
MAN2B1	-0.297789037210021	2.22E-132	8.78E-131	0.382204	0.679993	0.333508	0.502481
FCN1	-0.368846827108508	4.8E-132	1.9E-130	2508577	2877424	0.927034	0.969818
CDK2AP2	-0.246750214657743	5.05E-132	1.99E-130	0.197215	0.443965	0.180402	0.3586
CSK	-0.31244306798412	9.43E-132	3.71E-130	0.431838	0.744281	0.36028	0.522464
AC245128.3	0.134980755521625	1.12E-131	4.38E-130	0.156165	0.021184	0.135258	0.018192
ARRB1	-0.21009005857077	5.19E-131	2.03E-129	0.114586	0.324676	0.109361	0.278252
ADAM9	0.174133834459877	8.9E-131	3.48E-129	0.244983	0.070849	0.216098	0.064912
NINJ1	0.369467927208323	1.07E-130	4.16E-129	1195547	0.826079	0.701487	0.560226
TNFRSF21	0.09922022130837	1.81E-130	7.04E-129	0.103122	0.003901	0.098688	0.003997
S1PR4	-0.193095419688851	7.72E-130	3e-128	0.084941	0.278037	0.080315	0.239939
NAMPT	0.396707482759433	1.95E-129	7.56E-128	1388018	0.991311	0.765354	0.621279
SLCO4A1	0.09192858503658	2e-129	7.71E-128	0.092141	0.000213	0.088714	0.000276
PARL	-0.183310243763862	3.09E-129	1.19E-127	0.070303	0.253613	0.066492	0.222574
LILRA1	-0.248204878574898	3.51E-129	1.35E-127	0.203053	0.451258	0.190201	0.355292
HES4	-0.137331844521647	3.81E-129	1.46E-127	0.010672	0.148003	0.009624	0.128032
NBPF26	-0.33607010308174	7.97E-129	3.05E-127	0.516074	0.852144	0.414698	0.559123
IGLV2-23	0.158482108328559	9.28E-129	3.54E-127	0.171312	0.01283	0.112861	0.009509
TESC	-0.267750799917777	1.61E-128	6.12E-127	0.242616	0.510366	0.210149	0.385612
RPL13A	0.320268806880661	2.45E-128	9.31E-127	2856303	2536034	0.955906	0.957966
SYTL1	-0.216646157028847	9.41E-128	3.57E-126	0.114948	0.331595	0.105862	0.262541
NADK	-0.247355785132032	1.15E-127	4.35E-126	0.198098	0.445454	0.175853	0.355843
DDAH2	0.242678348489232	1.24E-127	4.67E-126	0.46707	0.224392	0.373228	0.202591
OAS1	-0.237085109236118	1.69E-127	6.35E-126	0.156885	0.39397	0.144707	0.303335
IRF2BP2	0.313732846197733	1.27E-126	4.77E-125	0.779658	0.465925	0.552056	0.353914
ARF1	0.350018216679028	1.99E-126	7.48E-125	1358311	1008293	0.778653	0.657249
PLP2	0.36421692793812	1.08E-125	4.03E-124	1200354	0.836137	0.709011	0.55306
CTSA	0.306012387001899	1.09E-125	4.07E-124	0.789615	0.483602	0.56378	0.382304
FGR	-0.360743192187499	1.09E-125	4.07E-124	1014804	1375547	0.671216	0.76833
STAT6	-0.274996629484659	1.35E-125	5e-124	0.294675	0.569672	0.255293	0.436466
FGD2	-0.204626514387332	3.47E-125	1.29E-123	0.116227	0.320853	0.112336	0.274394
NOP10	0.351980058463255	5.67E-125	2.1E-123	1206126	0.854146	0.722485	0.59151
NCF2	-0.34803800597013	1.49E-124	5.52E-123	0.869347	1217385	0.602625	0.735116
MRPL23	-0.169252367028457	1.83E-124	6.74E-123	0.055269	0.224522	0.055818	0.195976
S100Z	-0.174681002753893	2.53E-124	9.3E-123	0.060885	0.235566	0.058968	0.202729
AC064805.1	-0.123906390330134	5.85E-124	2.15E-122	0.015536	0.139442	0.016098	0.133682
RPS24	-0.257389355429548	5.9E-124	2.16E-122	3510411	3767801	0.975678	0.992558
ACAP2	-0.339716716114995	8.77E-124	3.21E-122	0.710395	1050112	0.52056	0.681643
IRS2	0.239726345146471	1.12E-123	4.09E-122	0.443498	0.203772	0.351881	0.169791
LILRB3	-0.295078514463834	1.25E-123	4.54E-122	0.403295	0.698374	0.336483	0.510061
CYBC1	-0.222496257691146	4.22E-123	1.53E-121	0.160118	0.382614	0.146107	0.320011
ORAI3	-0.16746375182166	6.12E-123	2.22E-121	0.057284	0.224748	0.057393	0.198181
CLTB	-0.236585572403055	7.43E-123	2.69E-121	0.20987	0.446456	0.1986	0.367007
CD99	0.386062563704671	1.09E-121	3.94E-120	1441896	1055833	0.783202	0.610805
GNA13	0.207440824573888	1.54E-121	5.54E-120	0.365812	0.158372	0.311461	0.148567
TCF7L2	-0.212066259824562	1.93E-121	6.93E-120	0.106216	0.318283	0.096413	0.242696
SLC36A1	0.167774880461124	2.25E-121	8.05E-120	0.238797	0.071023	0.208399	0.062845
DOCK8	-0.314382495504435	4.82E-121	1.72E-119	0.507861	0.822243	0.39965	0.572905
LYSMD2	-0.168443222287326	6.52E-121	2.33E-119	0.066856	0.2353	0.066667	0.211411
AL627171.2	-0.132749573391641	7.52E-121	2.68E-119	0.000149	0.132898	0.000175	0.104741
GLUD1	-0.242957062147607	1.52E-120	5.41E-119	0.220562	0.463519	0.207349	0.368936
TLR2	0.270254791670215	1.6E-120	5.69E-119	0.576117	0.305862	0.43762	0.249862
CSNK1A1	0.315647365980023	1.61E-120	5.7E-119	0.913069	0.597422	0.623797	0.457552
PATL2	-0.169235005245837	1.62E-120	5.72E-119	0.045313	0.214548	0.03937	0.176681
GADD45B	0.392021090413276	3.02E-120	1.06E-118	1157059	0.765037	0.655643	0.481946
CDV3	0.240328033897518	3.37E-120	1.19E-118	0.493756	0.253428	0.407349	0.220507
PIK3AP1	-0.223776755285116	4.78E-120	1.68E-118	0.173343	0.39712	0.163955	0.324835
TNFAIP8L2	-0.161415795435419	5.16E-120	1.81E-118	0.052408	0.213824	0.051969	0.189636
IPMK	-0.206300484897641	8.14E-120	2.85E-118	0.107173	0.313473	0.095888	0.256891
TSNAX	-0.141045115303799	2.02E-119	7.06E-118	0.031639	0.172684	0.031146	0.160419
MXD3	-0.155525185227605	2.61E-119	9.08E-118	0.040943	0.196468	0.03727	0.173925
SIGLEC1	0.131211271123408	3.94E-119	1.37E-117	0.157332	0.026121	0.138058	0.020948
NKG7	0.28896665499026	5.63E-119	1.95E-117	0.556178	0.267212	0.36133	0.214305
CDIPT	-0.175093226686661	6.84E-119	2.37E-117	0.078881	0.253975	0.076115	0.226847
LINC00528	-0.134823885262872	1.66E-118	5.75E-117	0.015237	0.150061	0.013298	0.128032
MIS18BP1	-0.285557849787366	4.03E-118	1.39E-116	0.351657	0.637214	0.285039	0.470094
STK38	-0.230553954455894	5.17E-118	1.78E-116	0.17287	0.403423	0.150831	0.322216
ITM2B	-0.334867216679945	7.63E-118	2.62E-116	2043209	2378077	0.904462	0.942255
IFI27L2	0.291111511219377	8.72E-118	2.99E-116	0.75466	0.463549	0.552581	0.368109
CHMP4A	-0.202765893272649	2.6E-117	8.9E-116	0.13602	0.338785	0.130184	0.290518
SNX3	-0.291494814196439	3.06E-117	1.05E-115	0.486556	0.778051	0.406649	0.558021
FMN1	0.127030185280563	1.64E-116	5.6E-115	0.152578	0.025548	0.135783	0.022878
NME3	-0.228840228850096	2.59E-116	8.8E-115	0.197662	0.426502	0.182677	0.348264
ELL2	0.149426571522351	2.7E-116	9.15E-115	0.20077	0.051344	0.174103	0.047685
SLC9A3R1	-0.255463066612304	4.69E-116	1.59E-114	0.267436	0.522899	0.229921	0.400496
TUBB6	0.186835809349154	9.63E-116	3.25E-114	0.302967	0.116131	0.263517	0.099642
TREML1	0.111249166754768	1.3E-115	4.38E-114	0.11413	0.002881	0.086264	0.002756
MT2A	0.474632413177584	2.2E-115	7.39E-114	1398151	0.923518	0.613473	0.552784
IGKV1-17	0.146805358788074	2.6E-115	8.73E-114	0.148008	0.001202	0.086614	0.001103
PKM	0.348446281788395	3.64E-115	1.22E-113	1814373	1465927	0.864392	0.805678
SPRY2	0.086000736245747	6.05E-115	2.02E-113	0.087358	0.001357	0.08084	0.00124
TRAPPC5	-0.344446055615316	8.01E-115	2.67E-113	0.961873	1306319	0.646719	0.748071
MPHOSPH8	-0.229760701340054	2.02E-114	6.74E-113	0.179121	0.408882	0.152056	0.327867
RBP7	0.327883949916007	2.54E-114	8.46E-113	0.825308	0.497424	0.540857	0.338754
ITGAL	-0.239639642396482	2.79E-114	9.25E-113	0.210484	0.450124	0.184077	0.349779
SSNA1	-0.240240579353254	3.63E-114	1.2E-112	0.250357	0.490597	0.230971	0.393467
CXCL3	0.158626420949316	3.68E-114	1.22E-112	0.190476	0.031849	0.138933	0.021637
LRRC25	-0.304009943011583	9.31E-114	3.07E-112	0.436103	0.740113	0.358705	0.487045
ZBTB16	0.137667515022149	9.35E-114	3.08E-112	0.168323	0.030655	0.139633	0.024394
NTSR1	0.086783249773899	1.13E-113	3.7E-112	0.090861	0.004077	0.087139	0.003859
IGHV3-23	0.113380534679853	1.65E-113	5.4E-112	0.118294	0.004914	0.089939	0.003721
MT-CO2	-0.247360978005466	1.91E-113	6.26E-112	3890463	4137824	0.9986	0.997106
RPL37A	0.31188903986732	2.14E-113	6.98E-112	2786995	2475106	0.953456	0.945838
ARL6IP5	-0.315998505629312	1.25E-112	4.07E-111	0.621374	0.937373	0.471916	0.608186
ARRDC3	0.188871744386722	1.68E-112	5.47E-111	0.307938	0.119066	0.262467	0.102122
APAF1	-0.173681244991564	6.48E-112	2.11E-110	0.074288	0.247969	0.066317	0.211136
TUT7	0.256089600688626	7.49E-112	2.43E-110	0.543761	0.287671	0.411024	0.241869
YPEL3	-0.225579380346553	8.42E-112	2.73E-110	0.171213	0.396793	0.152581	0.307332
RASSF1	-0.180657342147966	9.26E-112	2.99E-110	0.090655	0.271312	0.084339	0.234013
USP3	0.303905146832056	1.01E-111	3.25E-110	0.885817	0.581912	0.612423	0.445149
IFI44L	0.16763845810335	1.02E-111	3.3E-110	0.239969	0.07233	0.2021	0.055954
CKB	-0.139974629338328	1.16E-111	3.72E-110	0.012632	0.152606	0.011724	0.115766
LINC02432	-0.137387153572282	1.35E-111	4.32E-110	0.029469	0.166856	0.028696	0.14774
LBR	0.243540102574538	2.2E-111	7.04E-110	0.511905	0.268365	0.404549	0.225469
MCL1	-0.37383090748355	2.68E-111	8.57E-110	1310876	1684707	0.755031	0.842613
RPL21	-0.322808658966594	6.41E-111	2.05E-109	2067104	2389913	0.899038	0.93812
SEC62	0.288874871093326	6.52E-111	2.07E-109	0.778116	0.489241	0.564829	0.38065
GIMAP1	-0.186415839994201	7.09E-111	2.25E-109	0.107701	0.294117	0.099913	0.251792
BOLA2	-0.104032580711836	1.1E-110	3.49E-109	0.002978	0.107011	0.002625	0.098815
FPR1	0.330731096390497	1.23E-110	3.89E-109	1085342	0.754611	0.67664	0.523015
ROCK1	0.311875955255362	2.09E-110	6.6E-109	0.937242	0.625366	0.628346	0.467337
CD9	0.155576655747571	3.01E-110	9.5E-109	0.214008	0.058431	0.177953	0.047133
CCL4L2	-0.248762240273453	5.17E-110	1.63E-108	0.036932	0.285694	0.024497	0.135474
TPD52L2	0.252738122469318	1.25E-109	3.92E-108	0.580474	0.327736	0.454768	0.274531
BAZ1A	-0.238872274822344	2.58E-109	8.08E-108	0.252491	0.491363	0.226072	0.390849
COMMD6	-0.326708700736291	2.59E-109	8.12E-108	1132843	1459552	0.716885	0.815463
CAT	-0.239595395388947	3.2E-109	1e-107	0.271634	0.511229	0.249694	0.401323
EEF2	-0.357280375405161	3.37E-109	1.05E-107	1561591	1918872	0.806124	0.86742
SUB1	0.324754249501851	5.03E-109	1.57E-107	1417229	1092475	0.799125	0.700937
CD44	-0.344452035085716	5.52E-109	1.71E-107	1324768	166922	0.761855	0.85419
GP9	0.116212878059459	5.75E-109	1.78E-107	0.11882	0.002607	0.081365	0.002619
FLNB	0.12101861184102	6.77E-109	2.1E-107	0.145541	0.024522	0.124059	0.024394
SYAP1	0.228839417426107	1.59E-108	4.93E-107	0.47223	0.24339	0.381627	0.211825
ZFYVE9	0.077110412568042	1.75E-108	5.4E-107	0.077502	0.000392	0.074366	0.000413
IGHV1-69D	0.132767898744877	1.86E-108	5.73E-107	0.134909	0.002141	0.084514	0.001516
HMGB1	0.324678572427011	2.44E-108	7.49E-107	1885789	156111	0.890639	0.84027
CHD7	0.111104255066728	2.54E-108	7.79E-107	0.126631	0.015527	0.111111	0.014195
ITGA2B	0.104129171718383	3.07E-108	9.4E-107	0.106319	0.002189	0.079615	0.001929
AC092803.1	-0.099932740971265	3.26E-108	9.98E-107	0	0.099933	0	0.088754
IGHV3-33	0.115638311542673	4.5E-108	1.37E-106	0.117255	0.001617	0.081365	0.001654
BTK	-0.180717725885032	8.12E-108	2.47E-106	0.110929	0.291647	0.104812	0.257304
CD300A	-0.226994869965753	1.63E-107	4.95E-106	0.221949	0.448944	0.206299	0.353914
KRCC1	-0.128429044113671	2.9E-107	8.82E-106	0.028185	0.156614	0.028696	0.141951
MEGF9	-0.216046705581404	3.14E-107	9.52E-106	0.154316	0.370363	0.135608	0.284316
KCNK6	-0.16515004539136	5.68E-107	1.72E-105	0.069218	0.234368	0.067017	0.197492
ADGRE3	-0.096448189458023	8.62E-107	2.6E-105	0.003059	0.099507	0.0028	0.095369
SERPINB2	0.146985458293874	1.89E-106	5.7E-105	0.165554	0.018569	0.103587	0.014746
BAG1	-0.218447008007107	2.53E-106	7.61E-105	0.218106	0.436553	0.202975	0.36301
SP110	-0.248539441922403	6.57E-106	1.97E-104	0.282336	0.530876	0.238845	0.405595
EIF4EBP2	-0.21236812753691	8.72E-106	2.61E-104	0.190011	0.40238	0.176203	0.333931
ATP2B1	0.337420194001015	1.13E-105	3.38E-104	1131649	0.794229	0.67629	0.547409
SPHK1	0.16201513990249	1.41E-105	4.2E-104	0.244715	0.0827	0.208749	0.072354
HLX	0.160230329919358	1.64E-105	4.89E-104	0.232203	0.071973	0.195626	0.055402
ATG7	-0.167929870501461	2.07E-105	6.15E-104	0.069869	0.237799	0.063517	0.196803
PSMB8-AS1	-0.180674199486117	3.14E-105	9.34E-104	0.10867	0.289344	0.104812	0.248484
MKNK1	0.184610289200554	3.23E-105	9.59E-104	0.32886	0.14425	0.288539	0.130375
STUB1	-0.198032081375664	4.36E-105	1.29E-103	0.156879	0.354911	0.146807	0.303197
FCER1G	-0.329277361959707	4.75E-105	1.4E-103	2415675	2744953	0.920735	0.960171
LILRB2	-0.336668013154754	5.14E-105	1.52E-103	0.796782	113345	0.555381	0.663175
ICAM2	-0.21339027553558	5.15E-105	1.52E-103	0.190469	0.403859	0.178303	0.32511
CES1	0.228889517691108	5.51E-105	1.62E-103	0.419746	0.190856	0.307612	0.139746
TNFRSF14	-0.258493742203033	8.81E-105	2.59E-103	0.363854	0.622348	0.309011	0.471196
AL162231.2	-0.109629646003467	2.1E-104	6.15E-103	0.001248	0.110878	0.0014	0.090408
SAR1A	0.185714547979873	3.9E-104	1.14E-102	0.33992	0.154205	0.300612	0.141125
PDLIM7	0.214383679843856	4.36E-104	1.27E-102	0.416497	0.202114	0.337708	0.16855
RBM27	-0.144321615714525	5.72E-104	1.67E-102	0.047137	0.191459	0.045144	0.169653
CALM3	0.29760196338018	1.18E-103	3.42E-102	0.984011	0.686409	0.651444	0.509509
ZFAND6	0.218641900842654	1.91E-103	5.56E-102	0.466327	0.247685	0.383202	0.223126
MBNL1	-0.31619551053059	3.91E-103	1.13E-101	0.805094	112129	0.570779	0.703004
FOLR3	0.174184847082416	4.94E-103	1.43E-101	0.251953	0.077768	0.188276	0.060364
SCLT1	-0.185619859342009	7.54E-103	2.18E-101	0.119968	0.305588	0.109536	0.257993
GNG5	0.327369379539135	1.58E-102	4.57E-101	1896658	1569289	0.869466	0.826488
OSBPL8	-0.265619185837954	3.18E-102	9.15E-101	0.408973	0.674592	0.343132	0.498071
PDE4D	0.120452807494087	3.19E-102	9.18E-101	0.147944	0.027491	0.125109	0.024945
CFP	-0.327431770688126	4.55E-102	1.31E-100	1131279	1458711	0.697813	0.79548
ARL5A	-0.184929661192393	1.1E-101	3.15E-100	0.141175	0.326105	0.136658	0.286935
YME1L1	-0.284560759815427	1.45E-101	4.15E-100	0.43606	0.72062	0.356955	0.50124
MS4A6A	-0.369101974099205	2.33E-101	6.65E-100	1083323	1452425	0.664742	0.719405
CD244	-0.120305297759589	8.16E-101	2.33E-099	0.027277	0.147583	0.026772	0.138644
CORO1A	-0.316420433722839	1.11E-100	3.16E-099	1816302	2132723	0.862642	0.908627
TBC1D9	-0.139435043727098	1.11E-100	3.16E-099	0.038083	0.177519	0.036045	0.148705
SLC24A4	-0.163677584301741	1.32E-100	3.75E-099	0.06931	0.232988	0.061417	0.194184
HNRNPUL2	-0.142980407949243	1.66E-100	4.7E-099	0.050448	0.193428	0.047069	0.170617
SLC7A7	-0.288483116096208	1.84E-100	5.21E-099	0.587742	0.876225	0.454593	0.590684
SIGLEC10	-0.194508980454598	2.21E-100	6.25E-099	0.124225	0.318734	0.121435	0.239939
AMPH	0.075640070086438	2.9E-100	8.17E-099	0.076052	0.000412	0.068941	0.000413
ITGA5	0.222026726214798	3.72E-100	1.05E-098	0.439933	0.217906	0.344532	0.17613
LAPTM5	0.296735492923741	3.83E-100	1.08E-098	2380056	2083321	0.944007	0.909316
EIF5A	0.309006734404231	4.64E-100	1.3E-098	1189476	0.88047	0.715836	0.603225
PSMB10	-0.303083841911321	5e-100	1.4E-098	0.795693	1098777	0.573053	0.695424
AOAH	-0.25575485921451	2.25E-099	6.3E-098	0.358451	0.614206	0.303412	0.457001
NACA	-0.290191808609185	2.82E-099	7.88E-098	2618796	2908988	0.941207	0.965821
NDUFA13	-0.310781155637658	3.11E-099	8.66E-098	0.991921	1302702	0.670516	0.757166
BORCS8	-0.139076189878021	3.12E-099	8.69E-098	0.051678	0.190754	0.051094	0.174614
TXN	0.306995817665057	5.23E-099	1.45E-097	1100757	0.793761	0.696238	0.551681
SLC25A25	0.171974440575766	5.83E-099	1.62E-097	0.297344	0.125369	0.256168	0.117971
TAB2	0.16809821663761	6.74E-099	1.87E-097	0.283312	0.115214	0.247594	0.104603
IGLV3-1	0.129974082848431	9.85E-099	2.72E-097	0.133009	0.003034	0.076815	0.002343
VASP	-0.309312015212327	2.06E-098	5.68E-097	0.77122	1080532	0.562555	0.655733
CCL4	-0.294938632959241	2.15E-098	5.93E-097	0.085141	0.38008	0.051444	0.159868
RPL10	-0.228596581060279	2.31E-098	6.34E-097	3855963	408456	0.983727	0.996555
AC103591.3	-0.210599658126849	4.4E-098	1.21E-096	0.113873	0.324473	0.095538	0.219405
RGS14	-0.154327189242786	2.85E-097	7.81E-096	0.074778	0.229105	0.074541	0.199972
PTBP2	0.12048269313065	3.18E-097	8.72E-096	0.152846	0.032363	0.129659	0.029355
GLRX	-0.277934623284936	4.12E-097	1.13E-095	0.524274	0.802209	0.413473	0.563396
LINC02245	-0.083550987580225	4.67E-097	1.27E-095	0.000425	0.083976	0.00035	0.082415
TNFRSF1B	-0.329363646295848	8.4E-097	2.29E-095	0.941962	1271325	0.625372	0.711825
RELB	-0.23290954271701	1.32E-096	3.58E-095	0.260835	0.493745	0.227472	0.37624
CST3	-0.2549807085503	3.24E-096	8.81E-095	3517692	3772673	0.969029	0.99242
NDUFA7	-0.212197283746282	4.29E-096	1.16E-094	0.223212	0.43541	0.206824	0.350606
NCF1	-0.383853795163763	6.8E-096	1.84E-094	1006133	1389987	0.613823	0.687982
MEF2D	0.17378214837921	6.92E-096	1.87E-094	0.308019	0.134237	0.265617	0.119763
PPP1R10	-0.180463751813129	8.22E-096	2.22E-094	0.104041	0.284505	0.093438	0.225882
NRGN	0.252729372775734	9.53E-096	2.57E-094	0.593505	0.340776	0.436395	0.265987
NDUFA6	0.266585100797362	1.03E-095	2.76E-094	0.81938	0.552795	0.588801	0.435226
DNAJB6	0.239753731509062	1.06E-095	2.85E-094	0.607605	0.367851	0.471741	0.312845
CAPG	0.317984728337836	1.17E-095	3.15E-094	1166983	0.848998	0.704637	0.541896
EGR1	-0.242471209584764	1.57E-095	4.21E-094	0.150036	0.392507	0.11811	0.234427
CNPY3	-0.298328340789385	2e-95	5.36E-094	0.999006	1297334	0.671916	0.774118
MT-ND4L	-0.358177330616454	2.09E-095	5.57E-094	1977315	2335492	0.896063	0.920204
TMEM70	0.155198962376771	2.96E-095	7.88E-094	0.255234	0.100035	0.222747	0.094818
IRAK3	0.262628282515066	3.07E-095	8.18E-094	0.708188	0.445559	0.51776	0.352811
RGL1	0.08853583294659	3.12E-095	8.29E-094	0.10284	0.014304	0.100437	0.014471
FAAP20	-0.234873368133112	4.27E-095	1.13E-093	0.323509	0.558382	0.286264	0.437569
ADA2	-0.265065000681686	8.01E-095	2.12E-093	0.456592	0.721657	0.372878	0.519846
BEX3	0.096688731893941	1.34E-094	3.54E-093	0.106636	0.009947	0.087139	0.008682
ARHGEF10L	-0.129013123930998	2e-94	5.27E-093	0.035212	0.164225	0.035171	0.140022
GAPT	-0.154062367914522	2.07E-094	5.45E-093	0.074783	0.228845	0.069641	0.196803
MRPL12	-0.140076641713768	4.46E-094	1.17E-092	0.05988	0.199956	0.058443	0.178473
SMIM14	-0.160263040233978	6.19E-094	1.63E-092	0.095602	0.255865	0.094138	0.221748
IGHV1-18	0.089737035250535	8.28E-094	2.17E-092	0.093137	0.0034	0.071916	0.002756
NEURL1	-0.099561208598804	8.62E-094	2.26E-092	0.013228	0.112789	0.013823	0.105292
MT-ATP6	-0.27115124060756	1.01E-093	2.64E-092	2820124	3091276	0.980227	0.9836
SNAP23	-0.201545579490443	1.21E-093	3.17E-092	0.200743	0.402289	0.180577	0.334482
GIMAP7	-0.185602972118741	1.57E-093	4.1E-092	0.117884	0.303487	0.098688	0.239939
CDH23	-0.132551470259218	1.83E-093	4.76E-092	0.049147	0.181698	0.047769	0.163451
NAA50	0.180026983868546	3.09E-093	8.03E-092	0.343644	0.163617	0.298513	0.147602
IGLC2	0.096863499534922	5e-93	1.3E-091	0.10314	0.006277	0.077515	0.005788
GLIPR1	-0.289820380070834	6.09E-093	1.58E-091	0.693004	0.982824	0.510761	0.640849
RAB1A	0.212746909254022	6.7E-093	1.73E-091	0.49514	0.282393	0.410149	0.247657
RFLNB	0.184498554685775	9.92E-093	2.56E-091	0.328227	0.143729	0.267542	0.115628
NDE1	-0.175917345339403	2.1E-092	5.43E-091	0.11494	0.290857	0.104287	0.240904
CORO7	-0.194689354054746	3.65E-092	9.4E-091	0.163172	0.357861	0.141907	0.291069
RUNX1	0.202492820659125	4.99E-092	1.28E-090	0.414637	0.212144	0.337708	0.179438
LYL1	-0.130671513884404	5.7E-092	1.46E-090	0.053177	0.183849	0.052843	0.17048
TMIGD3	0.078821973441551	1.31E-091	3.37E-090	0.082641	0.00382	0.073841	0.003859
IFI44	0.152242411000377	2.92E-091	7.47E-090	0.245294	0.093052	0.219248	0.076626
IDS	-0.259636278698816	2.96E-091	7.57E-090	0.44044	0.700076	0.358705	0.50634
PEA15	-0.167433730402236	4.21E-091	1.07E-089	0.115831	0.283265	0.113911	0.24118
CCL7	0.111668284063917	4.69E-091	1.2E-089	0.11225	0.000582	0.067542	0.000551
SIDT2	-0.164244323626476	5.18E-091	1.32E-089	0.105363	0.269608	0.099738	0.228914
MAP3K11	-0.200203525019519	8.27E-091	2.1E-089	0.211298	0.411501	0.193876	0.341097
AVPI1	0.082441193740153	1.09E-090	2.76E-089	0.097316	0.014875	0.098338	0.015022
IGHV4-34	0.117280460233417	1.14E-090	2.89E-089	0.120945	0.003664	0.072616	0.003445
BIN2	-0.258223067851827	1.23E-090	3.1E-089	0.436125	0.694348	0.357655	0.490077
C16orf54	-0.153934566065984	1.57E-090	3.97E-089	0.088031	0.241966	0.084864	0.210033
SH3BP1	-0.207126398593726	2.05E-090	5.17E-089	0.232873	0.44	0.213298	0.353501
RPL23	0.299639437523541	2.22E-090	5.6E-089	189104	1591401	0.88084	0.835447
RPL39	-0.225723070189513	9.2E-090	2.31E-088	3563706	3789429	0.975153	0.993109
FNTA	-0.139581249675377	1.55E-089	3.9E-088	0.07113	0.210711	0.068241	0.193357
AC020911.2	-0.111083608271086	2.72E-089	6.82E-088	0.018507	0.12959	0.015748	0.11108
APBB1IP	-0.246438738513504	3.6E-089	9.01E-088	0.429798	0.676237	0.36028	0.501654
CLIC1	0.291272692520187	4.03E-089	1.01E-087	2254986	1963714	0.911286	0.898015
CCL5	0.23147814593328	4.18E-089	1.04E-087	0.411348	0.179869	0.246894	0.137266
FAM111A	-0.155128965093515	4.33E-089	1.08E-087	0.084075	0.239204	0.075766	0.202178
PTGER4	-0.161502280903038	6.52E-089	1.62E-087	0.09617	0.257673	0.085914	0.217613
MRPS6	-0.176426730310843	9.11E-089	2.27E-087	0.138106	0.314532	0.129309	0.264057
VMP1	-0.251605942298824	9.84E-089	2.44E-087	0.387196	0.638802	0.310411	0.468578
VAPA	0.272547821716641	2.02E-088	5e-87	0.971265	0.698717	0.651269	0.52274
ELF1	0.267142740939783	2.76E-088	6.84E-087	0.871673	0.60453	0.605249	0.460033
CCDC71L	0.099608556843559	3.29E-088	8.12E-087	0.126439	0.026831	0.11846	0.023567
VSIR	-0.315505675056015	3.78E-088	9.32E-087	1290043	1605548	0.735608	0.823732
BACH1	0.27063830573668	2.98E-087	7.36E-086	0.832468	0.56183	0.575153	0.421858
LYPD2	-0.172900079162107	4.63E-087	1.14E-085	0.004512	0.177412	0.0035	0.083793
CCR1	0.198012867677629	6.58E-087	1.62E-085	0.411788	0.213775	0.334908	0.173512
TAP2	-0.13671992163123	6.78E-087	1.66E-085	0.065419	0.202139	0.061592	0.182056
TMEM165	-0.192194819442563	9.65E-087	2.36E-085	0.182196	0.37439	0.162555	0.305816
IGHV3-30	0.111013347466446	1.2E-086	2.93E-085	0.114165	0.003151	0.073316	0.003032
SLC6A6	0.204541146894128	1.34E-086	3.28E-085	0.45718	0.252639	0.367804	0.219956
PANK2	-0.138928170367337	1.62E-086	3.96E-085	0.073549	0.212477	0.071216	0.193908
LTB	-0.205657349505358	2.92E-086	7.12E-085	0.17519	0.380848	0.12266	0.295066
BTG1	-0.31754342343242	3.75E-086	9.12E-085	1200887	151843	0.712686	0.799201
NAP1L1	-0.311535202207294	4.92E-086	1.2E-084	0.892996	1204531	0.5993	0.681918
SNHG7	-0.14108287476926	7.53E-086	1.83E-084	0.072536	0.213619	0.072266	0.184261
PLAGL2	-0.128438063074402	1.39E-085	3.38E-084	0.052136	0.180574	0.049694	0.161521
EEF1A1	-0.227859767553868	2.18E-085	5.28E-084	4022395	4250255	0.989676	0.995728
HIPK3	-0.193354470226049	2.75E-085	6.65E-084	0.186893	0.380247	0.163255	0.308986
KIF22	-0.195042146264378	2.77E-085	6.68E-084	0.18976	0.384802	0.169379	0.305127
MBOAT1	-0.128056401996015	8.24E-085	1.99E-083	0.045678	0.173734	0.03972	0.150496
KIF9	-0.121781103781537	1.02E-084	2.47E-083	0.03504	0.156821	0.033596	0.130788
CTSB	0.301564199497819	1.16E-084	2.8E-083	1446766	1145202	0.776378	0.706312
MEF2C	-0.24597682498136	1.6E-084	3.83E-083	0.390205	0.636182	0.311111	0.462514
PPP1R15B	-0.183904749790064	2.46E-084	5.9E-083	0.161315	0.34522	0.150131	0.274807
PSMB3	0.281251582462169	3.11E-084	7.43E-083	1324227	1042975	0.770604	0.69005
CDIP1	-0.10852920254105	7.38E-084	1.76E-082	0.035775	0.144304	0.036745	0.138093
ELOC	0.235231365427199	9.71E-084	2.32E-082	0.695636	0.460405	0.525984	0.378308
RGS1	-0.148512680103011	1.27E-083	3.04E-082	0.061321	0.209834	0.051444	0.160419
ENPP4	0.073979560608751	1.34E-083	3.19E-082	0.082763	0.008784	0.081015	0.008269
RPL6	-0.229766664865157	1.43E-083	3.39E-082	2955173	318494	0.95993	0.984427
ITGAM	0.233101475271623	1.9E-083	4.5E-082	0.590196	0.357095	0.455293	0.265711
PRR7	-0.134475596304173	1.93E-083	4.57E-082	0.05756	0.192036	0.054243	0.160143
CORO1C	0.184231348598604	2.01E-083	4.76E-082	0.391876	0.207645	0.330359	0.184399
ANKRD44	-0.202442436065461	2.71E-083	6.39E-082	0.221956	0.424399	0.188626	0.339581
DHRS3	0.075083649034689	3e-83	7.08E-082	0.08233	0.007246	0.07629	0.007029
ASGR1	-0.234226811255611	3.05E-083	7.19E-082	0.339264	0.573491	0.287489	0.4129
CMTM5	0.080681525641005	4.44E-083	1.04E-081	0.081677	0.000995	0.060717	0.000827
PLEKHM2	0.163631271567412	5.72E-083	1.34E-081	0.309051	0.14542	0.274366	0.124035
STARD4	0.097191056682195	7.43E-083	1.74E-081	0.125135	0.027943	0.114261	0.026047
FKBP8	-0.24113363160468	1.04E-082	2.42E-081	0.488314	0.729448	0.404374	0.538451
GIMAP8	-0.098177616336093	1.06E-082	2.48E-081	0.016897	0.115074	0.015748	0.104327
IGLV3-21	0.114633508818313	2.05E-082	4.79E-081	0.123012	0.008378	0.074541	0.007856
MAP4K3	0.095667303805359	2.13E-082	4.96E-081	123	0.027332	0.114086	0.026323
CCDC85B	-0.208818924542514	2.61E-082	6.07E-081	0.290593	0.499412	0.257918	0.399256
CFAP298	-0.109455854515909	4.41E-082	1.03E-080	0.034327	0.143783	0.034121	0.132029
VMO1	-0.121593127353097	5.66E-082	1.31E-080	0.007473	0.129066	0.007524	0.084757
MCTP1	-0.184947955984256	6.01E-082	1.39E-080	0.174278	0.359225	0.152756	0.294377
CHMP1B	-0.218608806389803	7.84E-082	1.82E-080	0.290144	0.508753	0.256518	0.380099
NFIL3	0.137221665127399	8.51E-082	1.97E-080	0.227572	0.090351	0.202975	0.079245
HMGB3	0.110138819674217	1.02E-081	2.36E-080	0.160542	0.050403	0.153806	0.04672
BST2	-0.264346550027723	1.26E-081	2.91E-080	0.680697	0.945044	0.511986	0.630375
TSC22D3	0.319082364829414	2.02E-081	4.65E-080	198886	1669778	0.902537	0.809399
IGKV1-12	0.074864282164356	2.52E-081	5.8E-080	0.076097	0.001233	0.059318	0.000965
LILRB1	-0.243990294856691	3.84E-081	8.83E-080	0.420215	0.664205	0.343657	0.463616
SRA1	0.234514095732579	4.85E-081	1.11E-079	0.692357	0.457843	0.521085	0.368109
RNF7	0.253945082246407	5.08E-081	1.16E-079	0.890385	0.63644	0.618023	0.482497
TRIM44	-0.174526896126232	5.09E-081	1.17E-079	0.152694	0.327221	0.138933	0.269983
TYROBP	-0.227480761704571	5.33E-081	1.22E-079	3322019	35495	0.961155	0.991042
PLIN3	0.211541214683818	1.11E-080	2.52E-079	0.544815	0.333274	0.430621	0.279768
TMCO3	0.152929663153601	1.16E-080	2.63E-079	0.28529	0.13236	0.251269	0.122795
UBAP1	0.195883250088089	1.36E-080	3.1E-079	0.434121	0.238238	0.351181	0.204658
GYPC	0.195231466366343	1.58E-080	3.59E-079	0.433878	0.238647	0.344707	0.20645
HGS	0.19880228409184	1.62E-080	3.69E-079	0.450066	0.251263	0.36273	0.213754
INPP5D	-0.194336614047758	1.98E-080	4.49E-079	0.207166	0.401502	0.177953	0.321389
PAGR1	-0.136441823219068	2.02E-080	4.58E-079	0.073859	0.210301	0.071041	0.184813
NOTCH2	-0.210983402295898	3.07E-080	6.95E-079	0.283629	0.494613	0.241295	0.390573
UNC93B1	-0.167089973208326	4.69E-080	1.06E-078	0.149465	0.316555	0.135608	0.273429
SNX27	-0.1635009350428	9.1E-080	2.05E-078	0.13388	0.29738	0.12336	0.251929
NECAP2	-0.165563806245066	1.29E-079	2.91E-078	0.149967	0.315531	0.138408	0.273153
PLEC	0.271230896267175	1.41E-079	3.17E-078	0.924634	0.653403	0.620122	0.464168
SEMA6B	0.091585950275788	1.53E-079	3.43E-078	0.11341	0.021824	0.099913	0.019708
PLA2G7	-0.101219153300582	1.68E-079	3.76E-078	0.021266	0.122485	0.022222	0.103501
C11orf21	-0.14589182086399	1.98E-079	4.45E-078	0.100515	0.246406	0.096413	0.216097
TBC1D16	0.068957914052898	2.69E-079	6.01E-078	0.078598	0.00964	0.078915	0.010061
EIF1	-0.204139181080345	3.87E-079	8.66E-078	3063828	3267967	0.978303	0.985667
EVL	-0.188598270500484	3.99E-079	8.9E-078	0.174201	0.362799	0.139283	0.281422
CMTM3	-0.180152863947427	4e-79	8.92E-078	0.185429	0.365581	0.168504	0.299338
PRKCD	-0.180231564502526	4.02E-079	8.94E-078	0.181287	0.361518	0.166579	0.294653
TSPAN32	-0.148146603789198	4.28E-079	9.51E-078	0.100582	0.248728	0.091689	0.217062
DAPP1	-0.14982097222612	4.48E-079	9.95E-078	0.100547	0.250368	0.088189	0.2172
CLN6	-0.098577211075754	4.82E-079	1.07E-077	0.025773	0.124351	0.026072	0.116869
SERPINB1	0.29759217269793	5.53E-079	1.23E-077	1516557	1218964	0.795451	0.723677
OSTF1	-0.22887119738973	6.77E-079	1.5E-077	0.449128	0.677999	0.383377	0.504548
CD79B	-0.127539426636247	1.23E-078	2.71E-077	0.058431	0.18597	0.056693	0.159041
ZFAND2A	0.165401926127912	1.47E-078	3.23E-077	0.336381	0.170979	0.288539	0.156974
MYADM	-0.296504232704121	4.21E-078	9.27E-077	0.958005	1254509	0.624147	0.71527
LDHA	0.261698422249055	4.7E-078	1.03E-076	0.958878	0.697179	0.624672	0.502756
ABCF2	-0.068931369653763	4.78E-078	1.05E-076	0.000515	0.069447	0.000525	0.066152
NAB2	0.115348075996837	4.8E-078	1.05E-076	0.172522	0.057174	0.154156	0.05237
RAD50	-0.099811895121753	4.81E-078	1.05E-076	0.025125	0.124937	0.024847	0.113561
TBCA	-0.248490175434449	5.7E-078	1.25E-076	0.567756	0.816246	0.44042	0.57511
WAS	-0.261884589874321	6.02E-078	1.32E-076	0.731302	0.993186	0.542607	0.646913
IFITM10	0.071157524034185	7.08E-078	1.55E-076	0.07754	0.006382	0.071391	0.005513
VASH1	-0.104507952895661	1.04E-077	2.27E-076	0.028987	0.133495	0.026947	0.119901
RPLP1	-0.212338656848305	1.06E-077	2.31E-076	4212214	4424553	0.985827	0.997244
ARID5B	0.113058984837725	1.41E-077	3.07E-076	0.160541	0.047482	0.135783	0.046444
TAF15	-0.196941809330941	1.57E-077	3.41E-076	0.25741	0.454351	0.226422	0.365628
GSTP1	-0.290150166529572	1.59E-077	3.44E-076	2087163	2377313	0.875941	0.934399
KPNB1	-0.192702323799156	1.73E-077	3.75E-076	0.232623	0.425325	0.200175	0.344956
HBB	0.230557850285163	1.83E-077	3.96E-076	0.269895	0.039338	0.095188	0.033214
EPSTI1	0.163229919610077	2.56E-077	5.54E-076	0.316094	0.152864	0.265092	0.132718
CCL2	0.137556926061586	2.95E-077	6.36E-076	0.158344	0.020787	0.084689	0.014746
FEZ2	-0.140003879069033	3.16E-077	6.82E-076	0.088279	0.228283	0.08399	0.197492
SORL1	-0.1924810136433	4.29E-077	9.24E-076	0.198868	0.391349	0.167629	0.297133
CHKB	-0.131938696481387	5.13E-077	1.1E-075	0.070099	0.202038	0.066842	0.174338
RNF213	-0.272122543017293	6.95E-077	1.49E-075	0.618011	0.890134	0.448994	0.58145
SKAP2	-0.19583360155761	7.21E-077	1.55E-075	0.265675	0.461508	0.233946	0.374311
NBPF10	-0.129465666300267	9.67E-077	2.07E-075	0.065717	0.195182	0.061417	0.168137
GOLPH3	-0.142926296301393	9.89E-077	2.12E-075	0.110852	0.253778	0.110236	0.229052
DAAM2	0.058311692821489	1.02E-076	2.19E-075	0.058312	0	0.053543	0
MYC	0.099082914473687	1.09E-076	2.33E-075	0.135942	0.036859	0.124584	0.033076
AC004854.2	-0.083077270306882	1.55E-076	3.31E-075	0.008228	0.091306	0.006824	0.081725
IFNAR2	-0.149405282427928	1.64E-076	3.49E-075	0.113906	0.263311	0.107087	0.229327
ANKDD1A	0.076155164191096	2.42E-076	5.14E-075	0.087304	0.011148	0.07909	0.011025
PIK3IP1	0.150074550670353	3.14E-076	6.67E-075	0.265444	0.11537	0.212598	0.107635
IGLV4-69	0.080341609324075	3.83E-076	8.11E-075	0.082265	0.001923	0.056343	0.001654
PGLS	-0.272894561129552	4.17E-076	8.82E-075	1002816	1275711	0.661067	0.753445
SYNGR2	-0.267866229314936	4.41E-076	9.32E-075	0.74909	1016957	0.542082	0.635198
DDN-AS1	-0.090169464442056	6.59E-076	1.39E-074	0.012826	0.102995	0.011899	0.089305
SLC52A2	-0.098850173005023	9.25E-076	1.95E-074	0.032712	0.131562	0.032546	0.127067
RPS4X	-0.244635357071939	1.05E-075	2.21E-074	276089	3005526	0.945057	0.971885
RPL8	-0.218104711919626	1.32E-075	2.77E-074	3115371	3333475	0.964129	0.983875
GRAP2	0.076409070582179	1.77E-075	3.72E-074	0.083339	0.00693	0.067017	0.00634
CKAP4	0.192173517406808	2.27E-075	4.77E-074	0.436421	0.244248	0.352931	0.19253
PRNP	0.188611231744833	2.36E-075	4.94E-074	0.461877	0.273266	0.380927	0.242144
RBPJ	0.229069805668166	2.62E-075	5.48E-074	0.661814	0.432744	0.48399	0.345921
GNAI2	-0.276244478314889	4.43E-075	9.27E-074	1128793	1405037	0.71811	0.789829
TUBB2A	0.092384027361996	5.12E-075	1.07E-073	0.127802	0.035418	0.124934	0.03349
MZB1	0.077929155183184	8.33E-075	1.74E-073	0.081072	0.003142	0.058443	0.002619
ARHGAP9	-0.188685205132197	8.96E-075	1.87E-073	0.237776	0.426461	0.206999	0.34661
NDUFA4	0.275622886487053	1.05E-074	2.2E-073	134613	1070507	0.765004	0.665105
TBC1D10C	-0.15559394213588	1.11E-074	2.3E-073	0.130568	0.286162	0.114261	0.245728
IL17RA	-0.252218599356163	1.14E-074	2.37E-073	0.532833	0.785052	0.413473	0.53914
PDCD6	-0.197832093528956	1.43E-074	2.97E-073	0.308694	0.506526	0.275766	0.411935
PPP1R11	-0.160081990971856	1.86E-074	3.84E-073	0.162898	0.32298	0.153281	0.284592
OASL	0.124899080109394	2.61E-074	5.39E-073	0.199838	0.074939	0.176378	0.064498
KCTD20	0.164747393498781	2.85E-074	5.89E-073	0.348702	0.183954	0.303937	0.160832
RNASE3	0.064410101863887	3.01E-074	6.22E-073	0.072444	0.008034	0.072266	0.006891
BCAT1	0.109925198160927	1.3E-073	2.69E-072	0.177421	0.067496	0.171304	0.067668
PLSCR1	0.21864038716056	1.66E-073	3.41E-072	0.611486	0.392845	0.469291	0.303611
SLC8A1	-0.184595059674974	2.22E-073	4.56E-072	0.199538	0.384133	0.171654	0.30306
CARD9	-0.141256814887141	3.45E-073	7.09E-072	0.108365	0.249622	0.103937	0.220783
SLC27A3	-0.128993617912002	3.49E-073	7.16E-072	0.079221	0.208215	0.075941	0.184675
RC3H1	-0.180323708518054	3.51E-073	7.19E-072	0.192146	0.372469	0.167454	0.299338
C15orf48	0.13161154435902	3.68E-073	7.53E-072	0.180354	0.048743	0.12266	0.035143
SDCBP	0.262996590052322	4.18E-073	8.56E-072	1130494	0.867498	0.695888	0.599366
ASCL2	-0.106805932631752	4.27E-073	8.71E-072	0.042225	0.14903	0.043395	0.133958
IGHV3-74	0.067424192894485	5.2E-073	1.06E-071	0.068595	0.00117	0.053718	0.001103
RETN	0.237602050652668	5.21E-073	1.06E-071	0.538425	0.300823	0.333508	0.205761
RPS8	-0.19586936722148	5.88E-073	1.2E-071	3549289	3745159	0.977253	0.994625
RGS2	-0.27998898789981	7.73E-073	1.57E-071	0.668872	0.948861	0.450394	0.591924
FOXO3	0.176682956626976	8.16E-073	1.66E-071	0.390471	0.213788	0.324059	0.180265
IGHM	0.096836669950434	9.07E-073	1.84E-071	0.114835	0.017998	0.08084	0.015711
GABARAP	-0.230727026634128	1.17E-072	2.38E-071	2632332	2863059	0.940157	0.978363
IGKV2-24	0.079675970572913	1.44E-072	2.91E-071	0.081305	0.001629	0.054068	0.00124
OAZ2	-0.163681916753916	1.94E-072	3.91E-071	0.17076	0.334442	0.164829	0.279631
MAP1S	0.123610501587766	2.06E-072	4.17E-071	0.215786	0.092175	0.2028	0.088892
BABAM1	-0.154849374680687	2.71E-072	5.45E-071	0.148736	0.303585	0.139808	0.264333
HMGXB3	0.147593694939788	3e-72	6.05E-071	0.275149	0.127555	0.23692	0.11177
ALCAM	0.098662923955855	3.49E-072	7.01E-071	0.136721	0.038058	0.123185	0.034041
SULF2	-0.16373954880767	4.28E-072	8.6E-071	161	0.32474	0.146107	0.270397
RAB8B	0.175296820977281	4.52E-072	9.07E-071	0.392745	0.217448	0.328259	0.187293
DUT	-0.178744373427181	5.14E-072	1.03E-070	0.219598	0.398342	0.19615	0.32704
MAFG	0.136937169463887	5.76E-072	1.15E-070	0.23959	0.102653	0.210324	0.085584
CUX1	-0.237208864858265	5.89E-072	1.18E-070	0.424373	0.661582	0.347682	0.442668
ELK3	0.136232045104637	7.12E-072	1.42E-070	0.251459	0.115227	0.226772	0.103225
IL2RG	-0.13783281846727	8.65E-072	1.72E-070	0.084861	0.222694	0.075591	0.186742
SERTAD1	0.188384213984091	9.93E-072	1.98E-070	0.46913	0.280746	0.379003	0.239388
CCNL1	-0.281319277016507	1.05E-071	2.09E-070	0.978833	1260152	0.645844	0.73677
CYSLTR1	-0.100011566969128	1.3E-071	2.58E-070	0.038181	0.138192	0.037445	0.130926
RUBCNL	0.094653924069913	1.6E-071	3.17E-070	0.124106	0.029452	0.107437	0.024531
OSCAR	-0.184272138324451	1.92E-071	3.81E-070	0.227661	0.411933	0.200175	0.327315
GBP4	-0.115940058287376	2.02E-071	3.99E-070	0.054695	0.170635	0.049169	0.152977
AQP9	0.163250745960223	2.35E-071	4.65E-070	0.315174	0.151924	0.256343	0.116731
IGFLR1	-0.184407126524866	2.89E-071	5.72E-070	0.242529	0.426936	0.218023	0.344405
RNPEP	-0.17611636905275	7.25E-071	1.43E-069	0.22829	0.404406	0.211199	0.337514
IL1RAP	0.117557336195682	8.05E-071	1.59E-069	0.188453	0.070896	0.170429	0.061742
ARRDC1	-0.183017061008046	8.59E-071	1.69E-069	0.252594	0.435611	0.226772	0.359151
UBASH3B	0.119827770390764	1.13E-070	2.22E-069	0.20366	0.083832	0.181977	0.083379
PRKAG2-AS1	0.11478461925591	1.44E-070	2.83E-069	0.185769	0.070984	0.168154	0.065187
COP1	-0.121109442750144	1.58E-070	3.1E-069	0.067329	0.188439	0.063517	0.167448
ATRX	-0.188247668359345	2.39E-070	4.69E-069	0.246722	0.43497	0.208049	0.347023
OGFR	-0.196170495504587	2.83E-070	5.55E-069	0.30046	0.49663	0.257043	0.395673
APOL3	-0.10757229800718	3.21E-070	6.28E-069	0.043814	0.151386	0.04182	0.134234
LMBRD1	-0.155644016378667	3.26E-070	6.37E-069	0.147679	0.303323	0.131759	0.26075
RBM39	0.264179929540381	3.37E-070	6.57E-069	1412149	1147969	0.808224	0.717613
HOTAIRM1	0.223631070938313	6e-70	1.17E-068	0.715735	0.492104	0.524234	0.390987
AATBC	-0.080059493272694	6.57E-070	1.28E-068	0.01106	0.09112	0.009449	0.083379
METTL7B	0.050526613735534	7.03E-070	1.37E-068	0.051277	0.00075	0.048819	0.000965
RPL27	0.251852622624655	1.26E-069	2.45E-068	2343107	2091255	0.92336	0.907938
IGHV2-5	0.068449234994225	1.57E-069	3.05E-068	0.069817	0.001368	0.050394	0.000965
IRAK1	0.151707850928213	1.9E-069	3.68E-068	0.308721	0.157013	0.267542	0.136852
LIX1L-AS1	-0.070849260985198	2.38E-069	4.6E-068	0.002129	0.072978	0.00175	0.063809
MAFF	0.131399925187807	2.44E-069	4.72E-068	0.229436	0.098036	0.205074	0.078969
DDX3Y	-0.197013376776361	2.93E-069	5.66E-068	0.264441	0.461454	0.225722	0.34785
RNF167	-0.154287550982678	2.99E-069	5.78E-068	0.166352	0.32064	0.159405	0.28032
LRRK2	-0.195306831606874	3.35E-069	6.46E-068	0.253554	0.44886	0.204374	0.340684
CD84	0.142593108850107	5.24E-069	1.01E-067	0.258181	0.115588	0.214348	0.096748
FCGR2B	-0.109133378039138	7.03E-069	1.35E-067	0.041391	0.150525	0.035521	0.130788
PHF14	-0.109286201885076	7.62E-069	1.46E-067	0.049378	0.158664	0.046894	0.141676
IGLV3-10	0.072775715556624	8.49E-069	1.63E-067	0.07359	0.000815	0.050744	0.000689
FERMT3	0.239059500557743	2.06E-068	3.94E-067	0.893143	0.654083	0.614173	0.48608
TFPI	0.050788718434466	2.24E-068	4.29E-067	0.051913	0.001125	0.050569	0.00124
ATM	-0.152681645403108	2.35E-068	4.5E-067	0.130212	0.282894	0.108311	0.236907
ASGR2	0.179254821205183	2.44E-068	4.65E-067	0.395601	0.216346	0.309361	0.164691
PMF1	-0.133365314131058	2.65E-068	5.05E-067	0.101494	0.23486	0.092563	0.207966
DCAF7	-0.145543967339098	3.37E-068	6.42E-067	0.137338	0.282882	0.127734	0.252067
OGFRL1	-0.173310894104336	3.61E-068	6.86E-067	0.205696	0.379007	0.185127	0.302233
AKAP9	-0.202000870195835	3.63E-068	6.89E-067	0.2934	0.495401	0.238495	0.370039
SNX2	-0.213458661799413	4.45E-068	8.45E-067	0.442577	0.656036	0.370254	0.489388
CSNK1D	0.195577084414593	6.86E-068	1.3E-066	0.518408	0.322831	0.404024	0.272326
IRF5	-0.167380576685464	7.32E-068	1.39E-066	0.20858	0.37596	0.187227	0.320562
ABRACL	-0.223948635043197	7.73E-068	1.46E-066	0.530133	0.754082	0.432021	0.535419
EIF3L	-0.251566524737015	7.76E-068	1.47E-066	0.795909	1047476	0.554856	0.663727
MEFV	-0.124006475965429	7.96E-068	1.5E-066	0.074186	0.198193	0.068066	0.170342
ATRIP	-0.089913536758184	8.87E-068	1.67E-066	0.024293	0.114206	0.022572	0.105981
SIRPA	0.170872749325123	1.16E-067	2.18E-066	0.404763	0.23389	0.347157	0.191841
PABPC1	-0.22239634424887	1.16E-067	2.18E-066	2338165	2560561	0.944882	0.958793
GRB10	0.059732108969573	1.66E-067	3.11E-066	0.065728	0.005996	0.062817	0.004961
MTHFD2L	0.123491777609218	1.82E-067	3.41E-066	0.22263	0.099138	0.204024	0.090684
PIH1D1	-0.145195484304643	1.82E-067	3.41E-066	0.138643	0.283839	0.127734	0.251654
CCNI	-0.267979042940187	1.87E-067	3.51E-066	1328924	1596903	0.757655	0.81629
DUSP6	-0.29135235934849	1.92E-067	3.59E-066	1025322	1316675	0.619248	0.734702
SUMO3	0.206548969731957	2.03E-067	3.79E-066	0.644978	0.43843	0.497638	0.359702
CEACAM3	-0.073863091785637	2.03E-067	3.79E-066	0.010087	0.08395	0.010499	0.078418
RBM3	0.266121261908108	2.06E-067	3.85E-066	1554674	1288553	0.804724	0.740491
RPS3A	-0.205995550899514	3.8E-067	7.09E-066	3192165	339816	0.970254	0.986907
MET	0.051361554842912	4.06E-067	7.55E-066	0.051655	0.000294	0.047769	0.000276
IMP3	-0.146731498908247	4.12E-067	7.67E-066	0.146645	0.293376	0.140682	0.256753
SLC25A11	-0.145379087385997	4.52E-067	8.39E-066	0.151058	0.296437	0.146982	0.263644
FGD3	-0.162719790868955	4.59E-067	8.52E-066	0.172237	0.334957	0.149956	0.278115
ZBTB10	-0.105294626258244	5.86E-067	1.09E-065	0.035288	0.140583	0.032546	0.113699
BCKDHA	-0.141798567212098	7.24E-067	1.34E-065	0.137225	0.279024	0.142607	0.243523
SRCAP	-0.100138102425436	7.48E-067	1.38E-065	0.035946	0.136084	0.033421	0.119625
DUSP1	-0.270816416863739	9.71E-067	1.79E-065	2742733	3013549	0.956605	0.953969
PDCD2	-0.119634053512417	1.01E-066	1.87E-065	0.085101	0.204736	0.083815	0.190463
TBXAS1	-0.227738858932417	1.08E-066	1.98E-065	0.527329	0.755068	0.413823	0.532663
FAM110A	-0.177670187674258	1.18E-066	2.17E-065	0.210276	0.387946	0.191776	0.290518
TIAM1	-0.123880681312726	1.74E-066	3.19E-065	0.0766	0.20048	0.072791	0.171582
CALML4	-0.110707844694617	1.97E-066	3.62E-065	0.066752	0.17746	0.068241	0.164553
HPGD	0.053525998662008	2e-66	3.68E-065	0.057363	0.003837	0.056518	0.003583
GABARAPL2	-0.204569997426066	2.12E-066	3.89E-065	0.414206	0.618776	0.348731	0.482222
ACTR3	-0.241396697368938	2.22E-066	4.07E-065	0.675398	0.916795	0.504462	0.604603
IGLV1-40	0.075444099189914	2.47E-066	4.52E-065	0.081211	0.005767	0.057568	0.004824
HMGN3	-0.214296344512433	2.95E-066	5.39E-065	0.475035	0.689332	0.393176	0.514195
RPL31	0.245879190986682	3.98E-066	7.26E-065	2183032	1937153	0.913911	0.901185
RBM14	-0.103709123587216	4.51E-066	8.22E-065	0.044028	0.147737	0.04252	0.13134
EXTL3	0.111653626231704	7.75E-066	1.41E-064	0.184183	0.072529	0.169729	0.063396
PPM1N	-0.08026044896247	8.24E-066	1.5E-064	0.016429	0.09669	0.015398	0.088892
CLNS1A	-0.161736075433756	8.91E-066	1.62E-064	0.211808	0.373544	0.1993	0.320838
VPS37B	0.16159936610241	9.04E-066	1.64E-064	0.366059	0.20446	0.310761	0.1793
ERP29	-0.249043040909448	9.08E-066	1.65E-064	0.965338	1214381	0.647944	0.744074
MEF2A	0.18742578369228	9.61E-066	1.74E-064	0.482929	0.295503	0.383377	0.251103
SYNJ1	0.130521840187104	1.01E-065	1.83E-064	0.243569	0.113047	0.214348	0.103914
EEA1	-0.130758578427231	1.62E-065	2.93E-064	0.09755	0.228309	0.092563	0.19694
EMD	0.195811783168566	1.71E-065	3.08E-064	0.588571	0.392759	0.464567	0.335171
PCBP1	0.251803820706619	1.92E-065	3.47E-064	106136	0.809556	0.674891	0.546031
JPT1	-0.207587857458924	2.01E-065	3.63E-064	0.38797	0.595558	0.324759	0.43812
DOT1L	0.115700559893321	2.39E-065	4.3E-064	0.18958	0.073879	0.163955	0.064774
HSD17B11	-0.206512740388047	3.02E-065	5.43E-064	0.424556	0.631069	0.356955	0.475469
EPB41L4A-AS1	0.144756098025456	3.36E-065	6.04E-064	0.309568	0.164812	0.274716	0.151047
RPL35	0.230853808868991	3.74E-065	6.72E-064	2588967	2358114	0.940157	0.941566
TRANK1	-0.095541646882145	4.48E-065	8.04E-064	0.03392	0.129462	0.030971	0.117144
TNFRSF8	-0.073493259711226	5.05E-065	9.05E-064	0.014615	0.088108	0.015223	0.086549
GAB2	0.155209156880704	5.73E-065	1.02E-063	0.330323	0.175113	0.276815	0.151874
RPL41	-0.225423822224651	1.02E-064	1.82E-063	2764069	2989493	0.955381	0.978087
OVCA2	0.129967691641916	1.65E-064	2.94E-063	0.264288	0.13432	0.247944	0.128721
CNBP	0.254195973371364	2.19E-064	3.91E-063	1357708	1103512	0.76378	0.691152
PTP4A3	-0.080827273222339	2.46E-064	4.37E-063	0.022892	0.10372	0.023097	0.100193
DMXL2	-0.227511115006908	2.68E-064	4.76E-063	0.465682	0.693193	0.355381	0.489388
TRIM27	-0.117672617109947	2.76E-064	4.91E-063	0.076846	0.194518	0.075066	0.173787
PSMA6	0.221370361134502	3.23E-064	5.73E-063	0.855316	0.633946	0.6	0.489802
LACTB2	-0.090358763366736	3.27E-064	5.81E-063	0.028469	0.118827	0.028521	0.10543
SLC35A1	-0.085748740802124	3.28E-064	5.81E-063	0.026956	0.112705	0.027122	0.105017
PRCP	-0.157574174005289	3.42E-064	6.06E-063	0.194686	0.35226	0.181452	0.297685
CELF2	0.236891122669026	3.56E-064	6.3E-063	0.902955	0.666064	0.611199	0.488148
NSUN6	-0.095057192286414	3.76E-064	6.64E-063	0.028103	0.12316	0.025722	0.103363
KCNMA1	0.072545705001815	4.26E-064	7.51E-063	0.088123	0.015578	0.075766	0.015573
RASA4	-0.089993111271736	4.26E-064	7.51E-063	0.028647	0.11864	0.028171	0.105706
SPOCK2	0.08595108534917	4.94E-064	8.7E-063	0.102174	0.016223	0.071916	0.014471
ZNF350	0.108090688301824	5.55E-064	9.76E-063	0.183482	0.075391	0.173578	0.068495
TMEM134	-0.13122823868162	5.83E-064	1.02E-062	0.115359	0.246587	0.112686	0.219542
PYCARD	-0.255687179269364	6.01E-064	1.05E-062	1484174	1739861	0.790726	0.870452
NFKBIB	-0.149600376664208	7.52E-064	1.32E-062	0.155493	0.305093	0.145232	0.255926
CCT8	-0.179687518900344	8.92E-064	1.56E-062	0.296681	0.476368	0.263342	0.388368
NDUFS5	0.239878594837849	9.32E-064	1.63E-062	1155589	0.91571	0.72231	0.633682
EDNRB	0.043881396778754	9.74E-064	1.7E-062	0.043989	0.000108	0.043745	0.000138
RTN1	-0.072610286995493	1.04E-063	1.81E-062	0.012496	0.085106	0.011899	0.079934
DPY30	-0.113775904525345	1.04E-063	1.82E-062	0.073685	0.187461	0.072441	0.17048
IGLC3	0.065753764957778	1.05E-063	1.82E-062	0.070528	0.004774	0.054068	0.00441
MAD1L1	-0.141592721530804	1.95E-063	3.4E-062	0.139406	0.280999	0.130534	0.242834
METTL21A	-0.098215958284816	2.17E-063	3.77E-062	0.042084	0.1403	0.04182	0.125827
MMD	0.083279216318551	2.23E-063	3.88E-062	0.107339	0.02406	0.087139	0.024394
TMEM167A	0.21456484812478	2.31E-063	4.01E-062	0.739302	0.524738	0.546807	0.4078
MLEC	-0.12733892106107	3.24E-063	5.62E-062	0.098101	0.22544	0.092388	0.196251
RPS12	-0.17535691058054	3.42E-063	5.92E-062	3760684	3936041	0.979178	0.996279
IGHV3-21	0.062224596087626	3.88E-063	6.72E-062	0.064638	0.002414	0.049869	0.001929
ATXN7	-0.07267818173373	4.01E-063	6.94E-062	0.007511	0.080189	0.006649	0.068908
TNRC6B	-0.170232151246564	4.11E-063	7.09E-062	0.209462	0.379694	0.178128	0.303335
FRY	-0.119836387142785	4.42E-063	7.62E-062	0.074648	0.194485	0.067542	0.165932
CXCL16	0.21541100106706	4.96E-063	8.55E-062	0.662072	0.446661	0.478215	0.332966
LINC01220	-0.091489204790308	5.33E-063	9.18E-062	0.023554	0.115043	0.022397	0.092613
SQSTM1	-0.251393610703461	5.97E-063	1.03E-061	0.870233	1121627	0.595626	0.69253
PTGS2	-0.102201292608953	5.98E-063	1.03E-061	0.023275	0.125476	0.019598	0.090821
GM2A	0.13881521581995	6.14E-063	1.05E-061	0.286035	0.14722	0.253718	0.125965
HECA	0.139288591925813	8.79E-063	1.51E-061	0.288436	0.149147	0.254943	0.132718
COX6C	0.247314447713851	1.28E-062	2.2E-061	139412	1146806	0.784427	0.711825
AAMP	-0.147042873407081	1.33E-062	2.28E-061	0.168921	0.315964	0.16028	0.274394
COA3	-0.151484538731583	1.63E-062	2.79E-061	0.183606	0.335091	0.172353	0.289967
ARHGEF40	-0.156546389860439	1.92E-062	3.29E-061	0.147468	0.304015	0.120385	0.235116
ME2	-0.140195788971244	1.97E-062	3.36E-061	0.138839	0.279035	0.127909	0.24435
NFE2	-0.123272102220208	1.97E-062	3.36E-061	0.074466	0.197738	0.063692	0.15973
CCDC186	0.132160425624684	2.28E-062	3.89E-061	0.255538	0.123377	0.221872	0.109289
MXD1	0.185301388663522	2.88E-062	4.89E-061	0.491812	0.306511	0.385302	0.250965
CEBPB	0.227830648348603	4.57E-062	7.77E-061	0.762267	0.534437	0.551181	0.373897
LINC00309	-0.078891274294251	5.25E-062	8.92E-061	0.005552	0.084443	0.004724	0.062982
CORO1B	-0.174017389627886	6.36E-062	1.08E-060	0.271614	0.445631	0.245669	0.355981
UQCRH	0.246804845959405	7.27E-062	1.23E-060	1499228	1252423	0.808924	0.749587
FAM118A	-0.1228611186128	7.83E-062	1.33E-060	0.087329	0.21019	0.084164	0.180402
RGCC	0.240486396855359	8.24E-062	1.39E-060	0.683051	0.442564	0.443395	0.278804
LNPEP	-0.136080517775553	8.25E-062	1.39E-060	0.122367	0.258447	0.109361	0.223264
RXRA	-0.18658888369028	8.46E-062	1.43E-060	0.323337	0.509926	0.284864	0.397326
VAV1	-0.130744227213699	9.21E-062	1.55E-060	0.115038	0.245783	0.109711	0.2172
ERCC5	-0.110200889923404	9.21E-062	1.55E-060	0.060315	0.170516	0.054768	0.149394
JAK2	-0.147944721408651	9.74E-062	1.64E-060	0.151258	0.299203	0.133158	0.252481
MFF	0.165902194748937	1.1E-061	1.86E-060	0.431743	0.265841	0.364479	0.23484
TMEM179B	-0.188135954008957	1.43E-061	2.4E-060	0.360162	0.548297	0.317235	0.429438
KIAA0513	-0.130279793751954	1.44E-061	2.42E-060	0.112806	0.243086	0.108661	0.210722
IGHV1-24	0.076555525320769	1.64E-061	2.74E-060	0.080643	0.004087	0.053193	0.00317
GTF2E2	-0.095248750563611	2.41E-061	4.03E-060	0.044799	0.140048	0.044444	0.130375
CDKN2D	-0.200337241896618	3.45E-061	5.77E-060	0.40584	0.606177	0.333158	0.456036
IQGAP2	-0.161190320762916	4.07E-061	6.81E-060	0.205041	0.366231	0.181977	0.296307
ICAM4	-0.089387178573983	5.27E-061	8.8E-060	0.03669	0.126077	0.036045	0.116455
GRK3	-0.135517748315954	5.69E-061	9.5E-060	0.122144	0.257662	0.111111	0.219267
NAPRT	-0.17723228249311	5.84E-061	9.74E-060	0.286115	0.463348	0.255293	0.370865
TNFAIP6	-0.129138300714362	6.36E-061	1.06E-059	0.05277	0.181908	0.039545	0.120039
VPS36	-0.154512337034832	6.73E-061	1.12E-059	0.187607	0.342119	0.170079	0.287211
SLC12A9	-0.129093927382463	1.14E-060	1.89E-059	0.111618	0.240712	0.105862	0.211687
NLRP1	-0.18127552952148	1.16E-060	1.92E-059	0.263454	0.44473	0.223097	0.339443
RASSF3	-0.112057674144332	1.25E-060	2.07E-059	0.067615	0.179672	0.062117	0.154768
SRGAP2	0.175865040729238	1.54E-060	2.56E-059	0.451777	0.275912	0.36168	0.230981
SYNC	-0.060752219577763	1.67E-060	2.76E-059	0.004805	0.065558	0.004199	0.062982
B4GALT5	0.096848312537367	1.88E-060	3.11E-059	0.154972	0.058124	0.143307	0.053749
SYNE2	0.0878750848755	1.94E-060	3.21E-059	0.113055	0.025179	0.084164	0.02274
AMPD2	-0.169685146439964	2.06E-060	3.39E-059	0.235997	0.405682	0.20105	0.326488
PSMD12	0.143825810243222	2.95E-060	4.87E-059	0.318995	0.175169	0.277865	0.158352
AC091271.1	-0.098354720021584	3.13E-060	5.15E-059	0.042389	0.140744	0.040595	0.119763
RHEB	0.154708729407334	3.66E-060	6.03E-059	0.393085	0.238377	0.339458	0.218578
ARHGAP18	0.10433402760373	4.04E-060	6.64E-059	0.173914	0.06958	0.15713	0.064774
ECHDC1	-0.135326864546644	8.11E-060	1.33E-058	0.137997	0.273324	0.132458	0.237872
IGHV3-11	0.054708959599756	8.77E-060	1.44E-058	0.056049	0.00134	0.044094	0.001378
SNX17	-0.186482582582252	9.23E-060	1.51E-058	0.378013	0.564496	0.327209	0.442944
LTA4H	-0.244755428122379	1.04E-059	1.71E-058	0.811146	1055902	0.553806	0.652012
INTS3	-0.084201509039592	1.67E-059	2.73E-058	0.02351	0.107711	0.022572	0.09344
UBE2F	-0.140187679874976	1.84E-059	3.01E-058	0.163035	0.303223	0.155031	0.269294
TLNRD1	0.106917920497454	1.89E-059	3.09E-058	0.188988	0.08207	0.176203	0.076902
CD109	0.067393308331067	2.9E-059	4.73E-058	0.085299	0.017906	0.081015	0.017641
AL356512.1	-0.079251012953139	2.94E-059	4.79E-058	0.017628	0.096879	0.016448	0.082139
SLC12A7	-0.111024240199704	3.19E-059	5.19E-058	0.070389	0.181414	0.065617	0.159316
CREBL2	-0.074538989215208	5.06E-059	8.23E-058	0.020136	0.094675	0.020997	0.08903
NHSL2	-0.080053035997661	5.66E-059	9.19E-058	0.019608	0.099661	0.017673	0.086549
TJP2	-0.06121983252141	5.87E-059	9.52E-058	0.007281	0.068501	0.006999	0.066566
UBE2L3	0.198648754654714	6.06E-059	9.83E-058	0.701436	0.502787	0.529309	0.406147
AC025171.2	-0.083457052643059	6.72E-059	1.09E-057	0.020072	0.103529	0.018198	0.086549
PRKAR2B	0.079304813499515	6.86E-059	1.11E-057	0.105533	0.026228	0.089589	0.02591
ADRB2	-0.102778533295191	7.69E-059	1.24E-057	0.054676	0.157455	0.051619	0.137817
CAMKK2	-0.152616749822137	8.75E-059	1.41E-057	0.187052	0.339668	0.168679	0.281284
RPS6KA4	-0.143100787987759	9.2E-059	1.48E-057	0.165774	0.308875	0.159055	0.261439
CPNE1	-0.151202786247482	9.44E-059	1.52E-057	0.197515	0.348718	0.182152	0.296031
BCL7A	0.049204335087213	1.08E-058	1.74E-057	0.054374	0.005169	0.054418	0.00565
TMEM14C	-0.162401112848215	1.2E-058	1.93E-057	0.245156	0.407557	0.224322	0.334068
BTG2	-0.209047880112992	1.21E-058	1.94E-057	0.425345	0.634393	0.333158	0.451488
JMJD7	-0.064649271495969	1.47E-058	2.35E-057	0.00766	0.07231	0.007699	0.066428
MRPS34	-0.178085173132412	1.62E-058	2.61E-057	0.332179	0.510264	0.290114	0.413313
GATAD2A	0.126135230738615	2.52E-058	4.04E-057	0.255911	0.129775	0.231846	0.116318
AIP	-0.156543230657672	2.61E-058	4.17E-057	0.229962	0.386505	0.209974	0.32828
WASHC4	-0.162952830373713	2.61E-058	4.17E-057	0.225511	0.388463	0.195801	0.316152
PHACTR1	-0.185647654005674	2.78E-058	4.44E-057	0.275379	0.461026	0.223622	0.33462
DGLUCY	-0.108299235616424	4.43E-058	7.08E-057	0.078137	0.186436	0.075941	0.173098
RNASEH2B	-0.131185925855405	4.79E-058	7.65E-057	0.134642	0.265828	0.12371	0.235943
AAK1	0.176399243321014	4.83E-058	7.69E-057	0.4724	0.296001	0.379178	0.237872
USP32	-0.11340748261362	5.84E-058	9.31E-057	0.077235	0.190643	0.068066	0.169239
NR4A1	-0.158076208247485	6.33E-058	1.01E-056	0.182088	0.340164	0.148381	0.265849
SH2D3C	-0.113333926927315	6.94E-058	1.1E-056	0.08166	0.194994	0.074891	0.17613
SLC37A2	-0.086005686508717	6.95E-058	1.1E-056	0.036146	0.122152	0.03657	0.11425
SIPA1	-0.13137030591736	7.54E-058	1.2E-056	0.115837	0.247207	0.104637	0.204934
HIGD1A	-0.110799405854104	9.28E-058	1.47E-056	0.092379	0.203179	0.093263	0.19129
AKR1A1	-0.182625921805317	1.03E-057	1.63E-056	0.368029	0.550655	0.32371	0.431781
CNIH4	0.181177531891021	1.82E-057	2.87E-056	0.517475	0.336298	0.393001	0.280458
DHPS	-0.128124860792191	2.21E-057	3.5E-056	0.127413	0.255537	0.122835	0.224366
PTGES3	-0.217407869140397	2.29E-057	3.62E-056	0.600223	0.817631	0.472966	0.55113
CACNA2D3	-0.06341271805279	3.42E-057	5.39E-056	0.00413	0.067543	0.004024	0.055954
VSTM1	-0.111525113858339	3.81E-057	6.01E-056	0.069928	0.181453	0.064567	0.149256
NAGA	-0.141830857750271	4.26E-057	6.71E-056	0.183155	0.324986	0.174278	0.282938
HAGH	-0.112730496790517	5.18E-057	8.15E-056	0.092429	0.205159	0.089589	0.189361
AC021594.2	0.038223529472126	5.84E-057	9.19E-056	0.038224	0	0.03727	0
GAS2L1	-0.081662222986621	5.93E-057	9.32E-056	0.027334	0.108996	0.025372	0.09661
EGLN2	-0.118861881278162	6.77E-057	1.06E-055	0.103212	0.222074	0.102012	0.197767
DGKD	0.143747495485846	7.88E-057	1.24E-055	0.311691	0.167943	0.258968	0.13892
ALDH16A1	-0.108829828491224	7.97E-057	1.25E-055	0.086716	0.195546	0.084689	0.184813
DNPEP	-0.116894417390755	1.03E-056	1.61E-055	0.100311	0.217205	0.097288	0.194735
SMARCC2	-0.139030262051905	1.06E-056	1.66E-055	0.151275	0.290305	0.136483	0.24683
RPRD1B	0.102774607156404	1.44E-056	2.25E-055	0.173232	0.070458	0.153806	0.063947
CD36	-0.222184568202246	1.54E-056	2.41E-055	0.496749	0.718934	0.379878	0.465821
MIDN	0.206599967213089	1.59E-056	2.48E-055	0.75207	0.54547	0.544182	0.416483
TMEM80	-0.086558507898727	2.6E-056	4.06E-055	0.039038	0.125597	0.03762	0.118247
SRGAP1	0.053836887464649	2.66E-056	4.15E-055	0.060524	0.006687	0.055118	0.006202
MOSPD2	-0.084662138566156	2.9E-056	4.51E-055	0.032451	0.117113	0.031496	0.105981
BTN3A2	-0.119056537648694	2.98E-056	4.64E-055	0.102089	0.221146	0.095013	0.196527
SLC17A5	0.084179330817408	3.54E-056	5.49E-055	0.130348	0.046169	0.127559	0.042861
NUP214	-0.214363115762643	3.59E-056	5.56E-055	0.576604	0.790967	0.447769	0.550717
PLPP3	0.042874206233555	3.8E-056	5.89E-055	0.043806	0.000932	0.04217	0.000827
AC119396.1	-0.096329285777442	4.6E-056	7.12E-055	0.053629	0.149959	0.047769	0.141262
FKBP4	-0.08911707224342	5.78E-056	8.94E-055	0.045585	0.134703	0.043045	0.128032
EAF2	-0.101414670445397	5.97E-056	9.22E-055	0.072932	0.174347	0.073491	0.163864
KRT10	-0.180306662710611	6.06E-056	9.36E-055	0.355644	0.53595	0.312511	0.415656
SERP1	-0.229136892766468	7.31E-056	1.13E-054	1579391	1808528	0.829746	0.884509
EML4	0.188153146154795	7.51E-056	1.16E-054	0.563279	0.375126	0.422922	0.304713
LINC02256	-0.140186711290461	8.49E-056	1.31E-054	0.15001	0.290197	0.133858	0.238699
GTPBP4	0.11947463739434	9.08E-056	1.4E-054	0.240479	0.121005	0.217323	0.110943
STIMATE	-0.05746060082552	9.16E-056	1.41E-054	0.005289	0.06275	0.005774	0.059261
LGALS3BP	0.070747436628418	9.83E-056	1.51E-054	0.098004	0.027256	0.094313	0.026185
ALDH1A1	-0.113316704353682	1.23E-055	1.89E-054	0.066475	0.179792	0.058268	0.134923
LINC01588	-0.079965034749779	1.3E-055	1.99E-054	0.022632	0.102597	0.021347	0.08586
RAVER1	-0.084375662022493	1.35E-055	2.06E-054	0.032336	0.116712	0.030971	0.104052
PRKX	-0.097521831023839	1.73E-055	2.65E-054	0.053666	0.151188	0.049169	0.135612
SCAND1	0.227782276040806	1.74E-055	2.66E-054	123797	1010188	0.755206	0.670204
MSR1	0.060740133625852	2.08E-055	3.18E-054	0.076406	0.015666	0.071216	0.017503
CREB1	-0.115858467052172	2.48E-055	3.79E-054	0.090653	0.206511	0.084164	0.178749
FKBP1A	-0.235551712838041	2.5E-055	3.81E-054	1267901	1503453	0.749256	0.801268
CHSY1	0.081883908606785	2.59E-055	3.95E-054	0.124315	0.042431	0.117585	0.038589
PYCR2	-0.086957982672697	3.54E-055	5.39E-054	0.043566	0.130524	0.04112	0.125413
STYXL1	-0.094583157304338	4.52E-055	6.88E-054	0.058382	0.152965	0.058793	0.142778
DPYSL2	-0.137748319924347	4.56E-055	6.92E-054	0.156939	0.294688	0.145407	0.243798
C2orf88	0.052367166647966	5.34E-055	8.1E-054	0.054857	0.00249	0.04322	0.002481
CALHM6	-0.209708990558127	5.72E-055	8.67E-054	0.472798	0.682507	0.371304	0.458931
OXR1	-0.112044014162206	5.94E-055	9e-54	0.086631	0.198675	0.07839	0.178197
RNF31	-0.072479911106805	6.29E-055	9.52E-054	0.020335	0.092815	0.018723	0.086825
PPP1R21	-0.090826066044044	6.43E-055	9.73E-054	0.044248	0.135074	0.04252	0.122244
AC007384.1	-0.079369719895807	7.2E-055	1.09E-053	0.021806	0.101175	0.019248	0.085309
CCDC142	-0.060353268564768	8.34E-055	1.26E-053	0.007857	0.06821	0.007349	0.063809
ZNF331	0.091159142285459	9.93E-055	1.5E-053	0.137518	0.046358	0.112511	0.042448
XAF1	-0.150587245331739	1.03E-054	1.55E-053	0.178581	0.329168	0.15643	0.257993
AP1M1	-0.145055032040863	1.19E-054	1.79E-053	0.209328	0.354383	0.1979	0.304713
AC024909.1	-0.054927890111981	1.19E-054	1.79E-053	0	0.054928	0	0.046307
GCHFR	0.13088770106159	1.24E-054	1.87E-053	0.278244	0.147357	0.241295	0.122244
EZR	0.208473398637597	1.31E-054	1.97E-053	0.727618	0.519144	0.506037	0.393192
MED29	-0.128192562941523	1.86E-054	2.78E-053	0.131811	0.260004	0.12126	0.224642
CREG1	0.171883730765378	1.94E-054	2.91E-053	0.523226	0.351342	0.424497	0.292723
SRRM2	-0.219331571305744	2.06E-054	3.08E-053	0.726597	0.945928	0.541032	0.632442
PCK2	-0.08117137173659	2.28E-054	3.42E-053	0.039727	0.120899	0.041645	0.117282
IL10RB	-0.143247918184526	2.43E-054	3.63E-053	0.190448	0.333696	0.179528	0.282387
CYSLTR2	-0.059770551352809	2.44E-054	3.64E-053	0.006374	0.066145	0.005774	0.060226
GSAP	-0.113474801919636	2.45E-054	3.65E-053	0.08372	0.197194	0.074716	0.167448
TRAPPC12	-0.082047088266212	2.54E-054	3.78E-053	0.034613	0.11666	0.034646	0.107635
PRKCB	-0.183790309004168	3.53E-054	5.27E-053	0.384626	0.568417	0.325634	0.432056
NRIP3	0.05674260107319	3.66E-054	5.45E-053	0.069322	0.012579	0.065967	0.011577
MAPK13	0.052809431375911	4.16E-054	6.19E-053	0.059618	0.006809	0.055118	0.005513
GNA15	0.143083777549061	4.21E-054	6.26E-053	0.3516	0.208516	0.301487	0.18371
PDE4B	-0.145897080590171	5.16E-054	7.66E-053	0.131269	0.277166	0.099738	0.200248
KDM1B	-0.126256397384246	5.26E-054	7.81E-053	0.134289	0.260546	0.126859	0.229327
LRP10	-0.117532925116473	5.88E-054	8.72E-053	0.115343	0.232876	0.110936	0.212376
PDE7B	-0.06459204666943	6.31E-054	9.34E-053	0.0105	0.075092	0.009974	0.066841
SNX10	-0.175850495849656	6.45E-054	9.54E-053	0.353078	0.528929	0.305337	0.412211
C6orf99	-0.05254988560789	6.62E-054	9.79E-053	0.001564	0.054114	0.001575	0.048787
HIPK2	0.131647441523189	6.86E-054	1.01E-052	0.284125	0.152477	0.245844	0.130375
RNF19A	0.130603977044466	7.75E-054	1.14E-052	0.276716	0.146112	0.232546	0.130513
GAS6	0.056667566738	8.74E-054	1.29E-052	0.070613	0.013946	0.071566	0.012266
YBX3	-0.173085998554112	1.1E-053	1.63E-052	0.295155	0.468241	0.258618	0.351709
CYP1B1	0.153493639203776	2.01E-053	2.95E-052	0.336323	0.18283	0.248994	0.134923
TMUB1	-0.107587796760877	2.22E-053	3.26E-052	0.089099	0.196686	0.087839	0.178473
MT-ND5	-0.248898441310829	2.29E-053	3.36E-052	199712	2246019	0.910411	0.919653
RAB37	-0.091745812020164	2.73E-053	4.01E-052	0.04849	0.140236	0.042695	0.127756
ARAP1	-0.177859095597556	2.81E-053	4.12E-052	0.334286	0.512145	0.28049	0.393192
RPS23	-0.176811146322608	2.96E-053	4.35E-052	3284561	3461372	0.970779	0.988148
CTSH	-0.216646088658391	2.98E-053	4.36E-052	0.790995	1007641	0.567104	0.656836
STAB1	0.174155601545927	3.31E-053	4.84E-052	0.474714	0.300559	0.374628	0.21968
EEF1B2	-0.245477128000504	3.57E-053	5.22E-052	1621493	186697	0.814873	0.85667
ARHGEF18	-0.07427274376288	3.59E-053	5.24E-052	0.023658	0.097931	0.022922	0.089443
AC025171.3	-0.064091976683741	4.27E-053	6.23E-052	0.008132	0.072224	0.007174	0.060226
IGKV2D-29	0.05747024982353	4.39E-053	6.4E-052	0.057604	0.000134	0.03692	0.000138
SLC16A3	-0.156427068761116	4.45E-053	6.48E-052	0.258713	0.41514	0.234121	0.340132
ING4	-0.083186227124826	4.45E-053	6.48E-052	0.040408	0.123594	0.04007	0.117007
PRDX2	0.132310436677094	4.64E-053	6.75E-052	0.303268	0.170958	0.264742	0.151323
USF2	0.162612860140234	4.99E-053	7.25E-052	0.453463	0.29085	0.373228	0.242007
STX7	-0.141255034909519	5.96E-053	8.65E-052	0.181377	0.322632	0.16098	0.276599
YTHDC1	0.182047602503908	7.8E-053	1.13E-051	0.576388	0.394341	0.448819	0.315325
ATP6V0B	0.227152013437488	8.12E-053	1.18E-051	1783139	1555987	0.861417	0.842062
PGS1	0.123726890876834	9.17E-053	1.33E-051	0.25168	0.127953	0.216623	0.111218
PIP5K1B	-0.062700921612172	9.74E-053	1.41E-051	0.012026	0.074726	0.010674	0.070149
NDUFB5	-0.165334329788311	1.17E-052	1.7E-051	0.326691	0.492026	0.288189	0.400772
CHIC2	0.149862207061396	1.28E-052	1.85E-051	0.392276	0.242414	0.331584	0.20962
DRAP1	-0.220521465294838	1.31E-052	1.89E-051	0.763802	0.984323	0.56168	0.618385
ITGAX	0.201940761629939	1.45E-052	2.08E-051	0.670317	0.468376	0.459493	0.365077
NFKBIE	-0.091334487526442	1.48E-052	2.13E-051	0.052096	0.14343	0.051094	0.12817
SPG11	-0.121814274296875	1.57E-052	2.26E-051	0.115733	0.237548	0.102537	0.205347
UCP2	-0.226192121344193	1.61E-052	2.32E-051	0.817518	104371	0.56063	0.64581
VCP	-0.198365794026911	1.67E-052	2.4E-051	0.49844	0.696806	0.39825	0.500689
AP5B1	-0.130152863420466	1.74E-052	2.49E-051	0.123969	0.254122	0.112686	0.201075
ERMN	0.058883986408024	1.79E-052	2.56E-051	0.071089	0.012205	0.063692	0.011577
2002-08-01	0.11041460114752	1.79E-052	2.56E-051	0.210487	0.100072	0.184427	0.090546
WASF2	-0.220190964147857	2.36E-052	3.39E-051	0.850035	1070226	0.5965	0.671031
TLR5	-0.086104591491422	2.53E-052	3.62E-051	0.036538	0.122643	0.035171	0.103087
RB1	-0.156852329321174	2.96E-052	4.24E-051	0.262183	0.419035	0.232546	0.344542
CSRNP1	-0.179454999880503	3.23E-052	4.62E-051	0.372594	0.552049	0.314436	0.414967
CCPG1	-0.135920043349342	3.89E-052	5.56E-051	0.16559	0.30151	0.149081	0.25441
CD47	-0.15684051353089	4.46E-052	6.36E-051	0.260229	0.417069	0.231321	0.337238
RPS27A	-0.167681366855089	4.97E-052	7.09E-051	3278825	3446506	0.971304	0.989802
NSL1	-0.098653958886184	5.11E-052	7.28E-051	0.074251	0.172905	0.072966	0.161659
RPL34	-0.15963967811998	5.97E-052	8.49E-051	3542239	3701879	0.977603	0.994212
CHN2	-0.072711406735224	6.14E-052	8.73E-051	0.024962	0.097673	0.023972	0.091648
GNB2	-0.212182959290573	6.21E-052	8.82E-051	0.800028	1012211	0.580052	0.667034
GMPR	0.052308378057562	7.44E-052	1.06E-050	0.062349	0.01004	0.059668	0.009785
PRKAG2	0.158676948480349	8e-52	1.13E-050	0.429211	0.270534	0.353281	0.223264
DIABLO	-0.049592852721858	8.25E-052	1.17E-050	0.003837	0.05343	0.004374	0.052095
ANTXR2	-0.115056648293703	8.47E-052	1.2E-050	0.093269	0.208326	0.085214	0.173925
SLC37A3	0.068619352373899	8.91E-052	1.26E-050	0.095615	0.026995	0.089414	0.024118
TTYH2	-0.072115633272835	9.61E-052	1.36E-050	0.025952	0.098068	0.025897	0.093853
INSIG1	0.183934957742131	1.02E-051	1.44E-050	0.540331	0.356396	0.388976	0.270673
ULK2	-0.067872688653658	1.26E-051	1.77E-050	0.022996	0.090869	0.023272	0.088479
SPINT2	-0.123251390213448	1.33E-051	1.87E-050	0.13336	0.256611	0.126159	0.22161
GPR155	-0.067830304346663	1.46E-051	2.06E-050	0.016523	0.084353	0.016623	0.075524
MIIP	-0.133366363963641	1.48E-051	2.08E-050	0.173423	0.30679	0.160455	0.268054
TMC6	-0.129146285438466	1.58E-051	2.22E-050	0.151784	0.28093	0.141032	0.24118
DDT	-0.183540703407466	1.6E-051	2.25E-050	0.429171	0.612711	0.36203	0.460309
MYLIP	-0.10897296289123	1.77E-051	2.48E-050	0.086904	0.195877	0.08224	0.168275
RARA-AS1	-0.073029073953258	1.78E-051	2.5E-050	0.023911	0.09694	0.022222	0.087652
PARP10	-0.094358202538723	2.29E-051	3.21E-050	0.055534	0.149892	0.051619	0.132166
FOXP1	-0.179033838923952	2.98E-051	4.18E-050	0.350458	0.529492	0.282765	0.403115
CPNE3	-0.130607843703456	2.99E-051	4.18E-050	0.168584	0.299192	0.15678	0.260888
MX2	-0.140566718581984	3.7E-051	5.18E-050	0.168597	0.309164	0.142607	0.251103
IGLV6-57	0.062067287477246	3.97E-051	5.55E-050	0.064299	0.002232	0.039195	0.001792
NEU1	-0.14467894698451	4.22E-051	5.89E-050	0.190081	0.334759	0.172878	0.266538
IFRD1	-0.136156724786722	5.22E-051	7.28E-050	0.155566	0.291722	0.138758	0.236632
CEP104	-0.070416303605498	5.23E-051	7.3E-050	0.021264	0.09168	0.020822	0.083655
MAT2B	-0.124666177562128	5.5E-051	7.65E-050	0.147459	0.272125	0.137708	0.243523
FXN	-0.074808264393344	5.62E-051	7.82E-050	0.029774	0.104582	0.029921	0.097574
PSME1	-0.229311603243035	5.77E-051	8.02E-050	1305686	1534998	0.752581	0.805402
RASGRP4	-0.135102860398137	7.76E-051	1.08E-049	0.183547	0.31865	0.171129	0.274118
MDM2	0.125714268568052	7.79E-051	1.08E-049	0.276151	0.150436	0.236745	0.13382
TOLLIP	0.14893086570814	1.01E-050	1.4E-049	0.414208	0.265277	0.351006	0.233462
PTK2B	0.171967283732536	1.01E-050	1.41E-049	0.51407	0.342103	0.40245	0.277288
TCHP	-0.094806633160434	1.16E-050	1.61E-049	0.056329	0.151136	0.051269	0.130926
ADNP2	0.077094494421437	1.17E-050	1.61E-049	0.118885	0.041791	0.110936	0.039002
CST7	0.110137211378035	1.53E-050	2.11E-049	0.175182	0.065045	0.116185	0.052646
RASGEF1B	0.16513142234977	1.58E-050	2.18E-049	0.462647	0.297516	0.356605	0.246692
SNF8	-0.120295308451846	1.69E-050	2.34E-049	0.137154	0.257449	0.133683	0.227398
RPS11	0.204918746347923	1.73E-050	2.39E-049	2404472	2199553	0.934383	0.932745
EAF1	0.149808387026618	2.25E-050	3.1E-049	0.377457	0.227649	0.305862	0.184537
GABARAPL1	0.180942510278299	2.73E-050	3.75E-049	0.556348	0.375406	0.422222	0.2879
MAP2K1	0.134875188632078	2.85E-050	3.92E-049	0.333616	0.198741	0.28084	0.183297
CCDC88B	-0.145256330484482	3.22E-050	4.43E-049	0.178152	0.323408	0.150831	0.249173
MTMR11	-0.119967809326182	3.42E-050	4.7E-049	0.133474	0.253441	0.130709	0.21844
SON	-0.22120804862566	3.5E-050	4.8E-049	1016328	1237536	0.667367	0.746555
IGHV3-15	0.058015215244676	3.85E-050	5.28E-049	0.059554	0.001539	0.03902	0.001378
BASP1	0.123336349860232	3.87E-050	5.3E-049	0.247725	0.124388	0.198425	0.101433
PF4V1	0.053189301068933	5.06E-050	6.93E-049	0.058424	0.005235	0.044969	0.004686
DOCK11	-0.112336931629954	5.79E-050	7.92E-049	0.103647	0.215984	0.096938	0.189223
SPOP	-0.101515654659778	6.04E-050	8.26E-049	0.077302	0.178818	0.074366	0.1578
TBC1D10A	-0.078021058034934	6.5E-050	8.87E-049	0.039213	0.117234	0.03727	0.114802
RAB4A	-0.119092293635135	6.52E-050	8.9E-049	0.140906	0.259999	0.135783	0.235391
SOD2	-0.252600563280941	9.88E-050	1.35E-048	0.951306	1203907	0.583902	0.675028
DNTTIP1	-0.106593040033582	9.95E-050	1.36E-048	0.100364	0.206957	0.101837	0.185639
ACSL3	0.101837915326454	1.05E-049	1.43E-048	0.190205	0.088367	0.167279	0.083793
PTPN18	-0.163071568902079	1.16E-049	1.58E-048	0.312422	0.475494	0.266492	0.38065
ISG15	0.174061083120167	1.37E-049	1.87E-048	0.497736	0.323675	0.370604	0.255375
INTS6	-0.091124565687725	1.39E-049	1.89E-048	0.048791	0.139915	0.044969	0.11742
COQ2	-0.095376724732833	1.39E-049	1.89E-048	0.073065	0.168441	0.072441	0.15532
RORA	0.059547804520782	1.74E-049	2.36E-048	0.07039	0.010842	0.056518	0.010198
NBN	-0.112151116597695	1.86E-049	2.51E-048	0.110525	0.222676	0.102887	0.199697
NIT1	-0.082673911036178	1.99E-049	2.69E-048	0.047964	0.130638	0.047594	0.123208
AC044849.1	-0.065412790770299	2.23E-049	3.01E-048	0.015231	0.080644	0.012248	0.071389
RPS14	-0.160053017627156	2.25E-049	3.04E-048	3572605	3732658	0.974103	0.992558
PTGES2	-0.087093790091956	2.66E-049	3.59E-048	0.052895	0.139989	0.051969	0.12817
GADD45A	0.083666666479734	3.06E-049	4.12E-048	0.133298	0.049632	0.115661	0.047271
TUBA1B	-0.236734882453122	3.52E-049	4.75E-048	0.867854	1104589	0.571129	0.630788
NFAM1	-0.140127961387892	3.54E-049	4.77E-048	0.197347	0.337475	0.176728	0.27839
IGHV4-39	0.057882038590352	3.66E-049	4.93E-048	0.061736	0.003854	0.041295	0.003308
IQSEC1	0.158118056400102	3.75E-049	5.04E-048	0.438389	0.280271	0.349081	0.234013
NCOA4	-0.175222697812854	3.89E-049	5.23E-048	0.405189	0.580412	0.331934	0.452867
IL7R	0.116055641274036	5.29E-049	7.1E-048	0.190418	0.074363	0.115136	0.060502
TPCN1	-0.102903090743598	5.56E-049	7.46E-048	0.069315	0.172218	0.065267	0.134785
GLDN	0.035622080803335	6.22E-049	8.34E-048	0.035622	0	0.033596	0
PARP1	-0.118099504058473	6.46E-049	8.66E-048	0.137761	0.255861	0.127909	0.232359
TMEM40	0.048718368673524	8.15E-049	1.09E-047	0.049958	0.001239	0.037795	0.000965
SURF1	-0.126556297275193	8.31E-049	1.11E-047	0.169397	0.295953	0.15993	0.260061
ARRDC4	0.099440766596315	8.63E-049	1.15E-047	0.183145	0.083704	0.16378	0.070838
VPS13C	-0.169769157282081	1.02E-048	1.36E-047	0.333377	0.503146	0.271566	0.389746
LUC7L3	-0.167639656659966	1.28E-048	1.71E-047	0.304156	0.471795	0.251619	0.359013
ROGDI	-0.133719332466375	1.29E-048	1.72E-047	0.183783	0.317502	0.166404	0.269019
AC005332.7	0.035366814920784	1.5E-048	2e-47	0.035543	0.000176	0.033771	0.000138
IGHG2	0.047683458098983	1.63E-048	2.17E-047	0.049221	0.001538	0.03797	0.00124
IGLV1-47	0.054974095207691	2.02E-048	2.69E-047	0.058076	0.003102	0.04112	0.002481
SEMA4A	-0.130734991246845	2.04E-048	2.71E-047	0.172101	0.302836	0.161505	0.251929
SMAD3	0.103008228284941	2.35E-048	3.12E-047	0.200221	0.097213	0.181277	0.085998
GPCPD1	0.193794276049856	2.4E-048	3.19E-047	0.737295	0.543501	0.529659	0.409592
MAP4K4	0.147089541430274	2.41E-048	3.19E-047	0.39106	0.24397	0.321785	0.202315
TMEM39A	0.084467301322681	2.56E-048	3.39E-047	0.137062	0.052595	0.12371	0.04672
FCER1A	-0.050521611304169	2.86E-048	3.79E-047	0.000862	0.051384	0.0007	0.042172
NOTCH4	-0.051120738394167	3.12E-048	4.13E-047	0.007945	0.059066	0.009099	0.058572
SH3GLB1	0.177799629956144	3.53E-048	4.66E-047	0.643291	0.465491	0.493788	0.37376
SEC31A	-0.138230527040685	3.64E-048	4.81E-047	0.202036	0.340266	0.178478	0.2879
TLR7	-0.051689159678493	4.03E-048	5.32E-047	0.006045	0.057734	0.005949	0.053611
SRBD1	-0.068945577117248	4.03E-048	5.32E-047	0.026951	0.095896	0.025197	0.0922
FCGR3B	-0.048912489606786	4.98E-048	6.56E-047	0.008592	0.057505	0.008574	0.061191
GPR137B	-0.069515422165363	5.02E-048	6.61E-047	0.031683	0.101199	0.032021	0.101985
HAMP	0.043220444954033	5.02E-048	6.61E-047	0.045426	0.002205	0.040945	0.001516
VOPP1	0.112070136499156	5.61E-048	7.37E-047	0.237429	0.125359	0.209449	0.113699
DALRD3	-0.080589601958796	5.67E-048	7.45E-047	0.045486	0.126076	0.045844	0.117144
PLEKHO2	0.136579821890206	6.22E-048	8.16E-047	0.350135	0.213555	0.294488	0.187845
SIK2	-0.073387774266907	6.82E-048	8.95E-047	0.029519	0.102907	0.027472	0.092889
IGHV7-4-1	0.046275480743796	7.01E-048	9.19E-047	0.046963	0.000688	0.034121	0.000551
LRRFIP1	-0.221266158223058	7.06E-048	9.25E-047	1387138	1608404	0.787052	0.839305
IGLV2-8	0.060655909028244	7.39E-048	9.67E-047	0.063073	0.002417	0.039895	0.001929
ZNF467	-0.122394342103548	8.09E-048	1.06E-046	0.134884	0.257279	0.124409	0.208655
SELENOH	-0.201772285472233	8.48E-048	1.11E-046	0.775877	0.97765	0.570254	0.652288
KCNE3	-0.124053427129726	8.67E-048	1.13E-046	0.150827	0.274881	0.138933	0.232773
SLC44A2	-0.118212859056712	1.03E-047	1.34E-046	0.12642	0.244632	0.114436	0.206588
MIER1	0.158541091117079	1.17E-047	1.52E-046	0.48644	0.327899	0.395626	0.274118
TMPO	-0.150610261399124	1.18E-047	1.54E-046	0.244287	0.394897	0.201575	0.319046
MZF1-AS1	-0.057850789327008	1.21E-047	1.58E-046	0.009438	0.067288	0.008749	0.059123
AHSA1	-0.090665458777924	1.38E-047	1.8E-046	0.071434	0.1621	0.071041	0.154079
CELF1	-0.15933764820082	1.5E-047	1.95E-046	0.285391	0.444729	0.246194	0.343853
PDE1B	0.069507366746862	1.75E-047	2.27E-046	0.099056	0.029548	0.090639	0.025496
RREB1	0.113696453054256	1.84E-047	2.39E-046	0.23613	0.122434	0.206999	0.103914
QPRT	-0.041861176091819	1.89E-047	2.45E-046	0.002252	0.044114	0.00245	0.046444
E2F3	0.108903825264697	2.01E-047	2.6E-046	0.220109	0.111206	0.193351	0.095921
VNN2	-0.101853087163076	2.13E-047	2.76E-046	0.075231	0.177084	0.068416	0.144157
ATP5MPL	0.213907976725999	2.18E-047	2.83E-046	1424733	1210825	0.802275	0.743936
TPR	-0.166138101457956	2.34E-047	3.03E-046	0.345952	0.51209	0.288714	0.398567
ATF7IP2	0.082809067427138	2.56E-047	3.31E-046	0.143264	0.060455	0.137533	0.057607
IMPDH2	-0.09922292307332	3.68E-047	4.75E-046	0.096722	0.195945	0.094488	0.186604
ROMO1	0.198401815076917	3.9E-047	5.03E-046	0.917497	0.719095	0.638495	0.524256
INPP4A	-0.081898755077136	4.32E-047	5.56E-046	0.042581	0.12448	0.04042	0.112045
BRWD1	0.134184624271028	4.99E-047	6.43E-046	0.345126	0.210941	0.296063	0.184675
COX7B	0.209525375973122	5.1E-047	6.56E-046	1199583	0.990057	0.734908	0.650083
TMEM131L	-0.09752300475827	5.73E-047	7.37E-046	0.072314	0.169837	0.064567	0.149256
NFATC2IP	-0.117017536635186	5.9E-047	7.58E-046	0.117668	0.234686	0.104812	0.195424
FAM126A	0.099245500749989	6.48E-047	8.32E-046	0.198606	0.099361	0.178828	0.09785
RBCK1	-0.146561485634752	7.14E-047	9.17E-046	0.273623	0.420184	0.247419	0.350882
GRN	0.231397700197593	7.36E-047	9.44E-046	1877094	1645697	0.847944	0.838754
TMEM167B	0.137484018145006	7.51E-047	9.63E-046	0.371421	0.233937	0.31671	0.206174
STAT2	-0.131180683803952	8.71E-047	1.12E-045	0.167979	0.299159	0.146982	0.246968
PWWP2A	-0.076390428583786	8.75E-047	1.12E-045	0.037738	0.114128	0.036745	0.103087
PINX1	-0.041913141427683	1.04E-046	1.34E-045	0	0.041913	0	0.040656
CXCL1	0.061462444117957	1.11E-046	1.41E-045	0.073035	0.011572	0.056518	0.00758
SH2D4A	0.032647655876743	1.16E-046	1.48E-045	0.032847	0.000199	0.033596	0.000138
HAX1	-0.123594022478208	1.3E-046	1.66E-045	0.167593	0.291187	0.155906	0.256891
SOD1	-0.178972192695144	1.36E-046	1.74E-045	0.449865	0.628837	0.372703	0.456725
DNAJB1	0.147842686817331	1.45E-046	1.85E-045	0.424844	0.277001	0.345932	0.242007
CALCOCO2	-0.159559485510757	1.54E-046	1.97E-045	0.347519	0.507078	0.297813	0.408214
ZNF296	-0.072173337790912	1.66E-046	2.11E-045	0.035737	0.10791	0.03692	0.104052
MT-CYB	-0.207216316722148	1.79E-046	2.27E-045	2936554	314377	0.980752	0.982773
IER5	-0.150715043775499	1.87E-046	2.37E-045	0.255878	0.406593	0.223797	0.317944
MTRNR2L8	-0.068218216566445	2.03E-046	2.58E-045	0.005441	0.07366	0.005074	0.051819
TEX2	0.056592228611721	2.18E-046	2.77E-045	0.076175	0.019583	0.073666	0.018881
DHRS4	-0.148995080133998	2.21E-046	2.8E-045	0.280717	0.429712	0.254768	0.34785
BAG6	-0.131813128086975	2.32E-046	2.94E-045	0.199753	0.331566	0.182327	0.286659
RPS16	0.187154478312874	2.52E-046	3.19E-045	286962	2682465	0.954856	0.962789
PPP3CA	-0.119845027321431	2.55E-046	3.23E-045	0.134628	0.254473	0.12336	0.212514
ZEB2-AS1	-0.101553705644858	2.71E-046	3.43E-045	0.07546	0.177014	0.063867	0.147189
SLC25A3	0.214265031681479	2.96E-046	3.74E-045	1384468	1170203	0.778303	0.704383
TAPBP	-0.190678852261393	3.61E-046	4.55E-045	604	0.794679	0.469291	0.564912
PRDX6	0.179722574508144	3.67E-046	4.63E-045	0.749355	0.569632	0.555206	0.453969
ARL5B	-0.092276364889018	3.84E-046	4.83E-045	0.059649	0.151925	0.053368	0.127756
MZF1	-0.067316538496234	3.85E-046	4.85E-045	0.020735	0.088052	0.018898	0.077178
RHOC	-0.190601182152786	4.65E-046	5.84E-045	0.315333	0.505934	0.254593	0.290656
CHST15	0.142739389613119	4.65E-046	5.84E-045	0.395323	0.252584	0.324409	0.217475
TMEM91	0.12715101040391	5.05E-046	6.35E-045	0.297725	0.170574	0.250219	0.13699
MCTP2	0.069105089822189	5.29E-046	6.64E-045	0.097106	28	0.08364	0.023842
MT1X	0.140680254029903	5.3E-046	6.65E-045	0.34162	0.20094	0.273841	0.15973
IGHA2	0.041421560280128	5.49E-046	6.88E-045	0.043176	0.001754	0.035521	0.001654
C9orf16	0.197265455453622	6.76E-046	8.47E-045	0.967457	0.770191	0.658093	0.552784
USO1	-0.096531275188551	7.12E-046	8.91E-045	0.081026	0.177558	0.07664	0.160832
PPT1	-0.177674777770599	7.6E-046	9.51E-045	0.487383	0.665057	0.3979	0.495865
IVD	-0.080748969938402	7.97E-046	9.96E-045	0.051225	0.131974	0.050044	0.12624
PPM1F	-0.12447090237846	8.04E-046	1e-44	0.164104	0.288575	0.151006	0.245039
ABTB1	-0.151979176885742	1.01E-045	1.26E-044	0.28862	0.440599	0.253018	0.353914
PRDX5	0.19945322177384	1.03E-045	1.28E-044	1068148	0.868695	0.695188	0.603225
TLE4	0.153920844704943	1.08E-045	1.34E-044	0.451246	0.297325	0.360105	0.249724
RAPGEF1	0.119262532426374	1.14E-045	1.42E-044	0.283527	0.164264	0.250919	0.148842
LSM6	-0.155238480137487	1.78E-045	2.22E-044	0.31951	0.474749	0.28224	0.377894
HSH2D	-0.104203077379155	1.82E-045	2.26E-044	0.089634	0.193837	0.077865	0.164416
CDK2AP1	-0.089699785049976	1.9E-045	2.36E-044	0.074168	0.163868	0.073491	0.154355
SECTM1	-0.095917502287695	2.06E-045	2.55E-044	0.090078	0.185996	0.089414	0.173649
CARS2	-0.131923018659589	2.1E-045	2.61E-044	0.172981	0.304904	0.153981	0.238837
VAMP5	0.200818255106048	2.19E-045	2.72E-044	0.80042	0.599602	0.538408	0.419653
MT1F	0.093966673987957	2.41E-045	2.99E-044	0.17442	0.080453	0.158005	0.063947
ANKLE2	0.111100899259628	2.55E-045	3.15E-044	0.249057	0.137956	0.227122	0.12183
FCGR1A	0.124543965301983	2.79E-045	3.45E-044	0.304443	0.179899	0.269641	0.146913
SAC3D1	-0.05031215362198	2.93E-045	3.62E-044	0.007239	0.057551	0.006649	0.054576
POMP	0.194088402860388	3.72E-045	4.59E-044	0.981631	0.787543	0.659843	0.567668
HLA-DQA2	-0.077039351527281	3.9E-045	4.82E-044	0.024627	0.101666	0.024322	0.074146
CYB561D2	-0.108193549257139	4.88E-045	6.02E-044	0.125147	0.23334	0.120035	0.211549
WDFY2	-0.139269535730765	5.28E-045	6.5E-044	0.208297	0.347567	0.184777	0.276461
JUP	-0.095044187875643	5.99E-045	7.37E-044	0.077384	0.172428	0.072966	0.151599
TM7SF3	-0.067724881453919	6.02E-045	7.41E-044	0.02979	0.097515	0.028521	0.09344
AC147067.1	-0.063476398643781	6.76E-045	8.31E-044	0.022524	0.086001	0.020822	0.082552
VCAN	0.275220854132596	6.93E-045	8.52E-044	2074053	1798832	0.892563	0.756891
CRLF3	-0.096910896825122	6.95E-045	8.54E-044	0.088758	0.185669	0.086789	0.169791
WAC-AS1	-0.123025224556461	8.88E-045	1.09E-043	0.169039	0.292064	0.154331	0.249035
MCUB	0.167688636318321	9.65E-045	1.18E-043	0.622031	0.454342	0.474191	0.373208
PSMA5	-0.143040672153908	1.08E-044	1.33E-043	0.283217	0.426258	0.258268	0.359013
ARID5A	0.113616751335925	1.09E-044	1.33E-043	0.259968	0.146351	0.229746	0.129548
TFCP2	-0.069040621736433	1.18E-044	1.45E-043	0.028905	0.097945	0.028346	0.088203
C6orf62	0.138871856295718	1.35E-044	1.65E-043	0.390721	0.251849	0.329834	0.214994
TFRC	0.113063942688775	1.45E-044	1.77E-043	0.230721	0.117657	0.176028	0.106946
CLCN3	-0.074363469178951	1.87E-044	2.29E-043	0.037201	0.111565	0.036045	0.100193
TUBA1C	0.144635074870507	2.06E-044	2.51E-043	0.434003	0.289368	0.357305	0.248484
SLAMF1	0.040422637112975	2.17E-044	2.65E-043	0.044064	0.003641	0.04182	0.002894
IGLV3-27	0.037616929679492	2.19E-044	2.67E-043	0.038536	0.000919	0.033071	0.000827
ZMAT1	-0.070737306953723	2.41E-044	2.93E-043	0.025958	0.096695	0.024672	0.080485
NUB1	-0.121163413648317	2.49E-044	3.03E-043	0.170426	0.29159	0.158705	0.255926
UBE2D2	0.187589606051485	2.56E-044	3.11E-043	0.908831	0.721241	0.630796	0.535832
SNX8	0.086099511892736	3.06E-044	3.72E-043	0.163116	0.077017	0.155381	0.074283
IRF3	-0.102398074857927	3.19E-044	3.88E-043	0.099181	0.201579	0.092563	0.176957
KSR1	-0.06816382347558	3.22E-044	3.91E-043	0.027565	0.095728	0.025197	0.087514
AC087623.2	-0.042627273811296	3.78E-044	4.58E-043	0	0.042627	0	0.037762
NBPF1	-0.051519852617839	4.52E-044	5.47E-043	0.009211	0.060731	0.008924	0.057194
SNX29	-0.126727380887732	4.54E-044	5.49E-043	0.160346	0.287074	0.144007	0.226433
DEF8	0.126638865266738	4.57E-044	5.53E-043	0.327865	0.201226	0.289064	0.169928
PPCDC	-0.093237366308134	4.7E-044	5.68E-043	0.077491	0.170729	0.071391	0.15532
PRLR	-0.064327022545837	5.32E-044	6.42E-043	0.01464	0.078967	0.012948	0.062155
LINC02345	-0.038012925618607	5.57E-044	6.72E-043	0.000431	0.038444	0.000525	0.038037
CUL4A	0.121930752470073	7.6E-044	9.17E-043	0.319475	0.197544	0.281715	0.182607
ZNF655	0.139478255369611	9.04E-044	1.09E-042	0.401762	0.262284	0.335433	0.226158
TNFRSF11A	0.029378872135236	9.2E-044	1.11E-042	0.030052	0.000674	0.031846	0.000689
IST1	0.131844803258598	9.66E-044	1.16E-042	0.345198	0.213353	0.292388	0.181229
HDAC2	-0.108565072277311	1.15E-043	1.39E-042	0.129924	0.238489	0.122135	0.215408
PWWP2B	0.06873097576917	1.35E-043	1.62E-042	0.110354	0.041623	0.104287	0.041069
RAB3D	-0.117034376094768	1.54E-043	1.85E-042	0.151727	0.268762	0.141732	0.227536
ALDOA	0.229558350562275	1.84E-043	2.2E-042	2069658	18401	0.872966	0.838203
MIR29B2CHG	-0.07568504325872	2e-43	2.39E-042	0.03526	0.110945	0.029571	0.095783
CHKA	0.073351671964214	2.02E-043	2.43E-042	0.119692	0.04634	0.111286	0.042861
TMEM35B	-0.085677478973539	2.05E-043	2.46E-042	0.067481	0.153158	0.067717	0.140849
EHMT2	-0.077051298054255	2.21E-043	2.64E-042	0.042671	0.119722	0.039895	0.106946
PPP1R17	-0.036584669839878	2.38E-043	2.84E-042	0.000239	0.036824	0.00035	0.037624
LINC01504	-0.064059392931271	2.59E-043	3.09E-042	0.027583	0.091642	0.027822	0.087789
SH3GL1	0.084719562502572	2.61E-043	3.11E-042	0.157675	0.072955	0.149081	0.066841
BCL6	0.130895952142249	2.86E-043	3.41E-042	0.33222	0.201324	0.270866	0.165932
LDLR	-0.108071903617577	3.3E-043	3.94E-042	0.105706	0.213778	0.095363	0.170204
RPL37	0.154971201668135	3.4E-043	4.06E-042	3437088	3282117	0.974803	0.98677
RNF168	0.116087260481299	3.76E-043	4.48E-042	0.280405	0.164317	0.247244	0.146499
COPS5	-0.112247105711843	3.8E-043	4.52E-042	0.151599	0.263846	0.146107	0.23925
PGRMC1	0.096614764471716	4.14E-043	4.93E-042	0.193172	0.096557	0.167454	0.091648
PTGER2	0.148249932505867	5.28E-043	6.27E-042	0.460223	0.311973	0.366929	0.26323
CEMIP2	0.091682668558804	5.36E-043	6.37E-042	0.168259	0.076576	0.136833	0.074146
TKT	-0.210471474640343	6.72E-043	7.98E-042	1842213	2052685	0.853193	0.904493
CEP57	-0.098684100572307	7.01E-043	8.31E-042	0.097005	0.195689	0.088539	0.176544
RNF126	-0.100402859385778	7.02E-043	8.32E-042	0.113913	0.214316	0.110586	0.20011
RTF1	-0.136359907316806	7.35E-043	8.71E-042	0.233037	0.369397	0.213473	0.299201
CYP4F22	-0.042100769742065	8.78E-043	1.04E-041	0.003318	0.045419	0.003325	0.043826
EIF2S3	-0.172491600697711	9.36E-043	1.11E-041	0.505333	0.677824	0.406474	0.503997
AC104794.3	-0.040471702074794	1.04E-042	1.22E-041	0	0.040472	0	0.036797
AC010642.2	-0.080977399785895	1.07E-042	1.26E-041	0.050311	0.131289	0.046369	0.113975
AC073195.1	-0.04388319690058	1.18E-042	1.39E-041	0.003494	0.047377	0.00385	0.043275
SIN3B	-0.092726009846305	1.19E-042	1.4E-041	0.075979	0.168705	0.070341	0.146224
MLLT11	-0.050663458958814	1.26E-042	1.49E-041	0.006939	0.057602	0.006824	0.050028
GPR183	0.127507769536399	1.29E-042	1.52E-041	0.298354	0.170846	0.241995	0.123484
ELANE	0.039213745339575	1.35E-042	1.59E-041	0.045278	0.006064	0.044794	0.004961
MARCO	0.106906290852908	1.36E-042	1.6E-041	0.235949	0.129043	0.207174	0.11108
RCBTB2	-0.103063522158544	1.36E-042	1.6E-041	0.106303	0.209367	0.101662	0.180402
ITK	0.052269524577591	1.7E-042	1.99E-041	0.061477	0.009208	0.047419	0.00758
BMP2K	-0.074492264106503	1.71E-042	2e-41	0.038056	0.112548	0.03692	0.096472
ITGB2-AS1	-0.12845776616529	1.75E-042	2.05E-041	0.191533	0.31999	0.166754	0.265298
BICD2	-0.100617615831051	1.75E-042	2.05E-041	0.10213	0.202748	0.099213	0.175303
ZNF706	-0.166229171407154	1.77E-042	2.07E-041	0.454348	0.620578	0.382327	0.462789
PTPRCAP	0.09655489591945	1.94E-042	2.27E-041	0.160661	0.064106	0.104287	0.054851
HACD4	-0.159663377760873	1.94E-042	2.27E-041	0.392245	0.551908	0.332808	0.427095
LACTB	-0.127129854847628	1.96E-042	2.29E-041	0.20079	0.327919	0.186527	0.27274
PYM1	0.107310804247993	2e-42	2.33E-041	0.254739	0.147428	0.234471	0.136714
RB1CC1	0.14688342196981	2.16E-042	2.52E-041	0.443054	0.296171	0.355031	0.245865
MT-ATP8	0.254776791364354	2.38E-042	2.78E-041	1894999	1640222	0.874891	0.769846
AGPAT4	-0.082252852463785	2.43E-042	2.83E-041	0.052046	0.134299	0.048469	0.115766
POLE4	-0.17406648620778	2.46E-042	2.87E-041	0.503388	0.677455	0.404024	0.499035
TUBB	-0.167891177546854	2.65E-042	3.08E-041	0.441897	0.609788	0.359405	0.449421
MRPS26	-0.078147957102454	2.68E-042	3.12E-041	0.057222	0.13537	0.057218	0.130375
GGT1	0.036366762571112	2.9E-042	3.37E-041	0.040628	0.004261	0.03867	0.004548
SH3PXD2B	0.03901072027302	3.09E-042	3.59E-041	0.044769	0.005758	0.044794	0.00565
PI4K2A	0.081369039930114	3.11E-042	3.61E-041	0.148978	0.067609	0.139983	0.059813
UAP1L1	0.063246618456619	3.23E-042	3.74E-041	0.092935	0.029688	0.085564	0.025634
SEM1	-0.178100365935715	3.26E-042	3.78E-041	0.607468	0.785568	0.47979	0.568357
GIMAP2	-0.095869401379834	3.38E-042	3.92E-041	0.098146	0.194015	0.091689	0.178335
FARSA	-0.077428392197395	3.51E-042	4.07E-041	0.057848	0.135276	0.059668	0.13134
CAMK2G	-0.082176289521515	3.52E-042	4.07E-041	0.053637	0.135814	0.050044	0.11866
QSOX1	0.138729197820251	3.79E-042	4.38E-041	0.399764	0.261035	0.330534	0.217475
CYTOR	0.131250976455866	3.92E-042	4.52E-041	0.363478	0.232227	0.303237	0.200662
TACC3	-0.101822385781936	4.17E-042	4.81E-041	0.09763	0.199452	0.089939	0.166345
SLC38A1	0.063882169766495	4.19E-042	4.83E-041	0.087916	0.024033	0.072091	0.021913
MYO1F	-0.205700425918685	5.24E-042	6.04E-041	1068945	1274645	0.693438	0.758545
C1QB	0.071826197247258	5.45E-042	6.28E-041	0.075567	0.003741	0.034471	0.003721
ATP9B	0.104270798096022	5.93E-042	6.83E-041	0.217341	0.11307	0.187577	0.098126
SYT17	-0.034248079982815	6.67E-042	7.68E-041	0.002231	0.036479	0.002625	0.040656
GSDMD	-0.115851316225579	7.44E-042	8.56E-041	0.167212	0.283063	0.157655	0.247244
RPL22	-0.172889127724712	8.91E-042	1.02E-040	2540414	2713303	0.941557	0.970369
DYSF	0.109549320570999	9.18E-042	1.05E-040	0.234187	0.124638	0.2	0.091648
TAOK1	-0.103501422239145	9.53E-042	1.09E-040	0.117075	0.220576	0.108661	0.195976
SRPK2	-0.120127576556854	9.57E-042	1.1E-040	0.165313	0.285441	0.147507	0.23925
IGKV2-30	0.045872563767569	1.03E-041	1.18E-040	0.047851	0.001979	0.033246	0.001516
HCAR3	-0.080708466279759	1.05E-041	1.21E-040	0.049794	0.130503	0.04182	0.115353
CCNDBP1	-0.124783949358029	1.09E-041	1.25E-040	0.209567	0.334351	0.192826	0.289967
RPL5	-0.197252957770691	1.11E-041	1.27E-040	2317217	251447	0.913561	0.945424
MS4A14	-0.04403298863636	1.16E-041	1.32E-040	0.004613	0.048646	0.005249	0.045204
MLXIPL	0.032472496398134	1.35E-041	1.55E-040	0.033148	0.000675	0.030796	0.000689
RASSF7	-0.06304137762205	1.54E-041	1.76E-040	0.026464	0.089505	0.026422	0.082552
GBGT1	-0.062899904701957	1.67E-041	1.91E-040	0.028706	0.091606	0.029046	0.086549
STAT4	0.043796237525116	1.71E-041	1.94E-040	0.049514	0.005718	0.04287	0.004961
REPIN1	-0.068273168951869	1.96E-041	2.23E-040	0.032047	0.10032	0.031671	0.088203
TEX264	-0.113940520416074	1.98E-041	2.25E-040	0.164766	0.278707	0.15608	0.246417
STK11	-0.076590254669985	2.08E-041	2.37E-040	0.040149	0.116739	0.036745	0.09661
SRSF5	-0.199924383135907	2.32E-041	2.64E-040	1329974	1529898	0.779528	0.823732
DST	-0.066876895476704	2.53E-041	2.87E-040	0.028975	0.095852	0.026772	0.08586
SH2D1B	-0.043696720887058	2.55E-041	2.9E-040	0.005529	0.049226	0.005599	0.047409
CLN3	-0.110704498693538	2.79E-041	3.17E-040	0.129845	0.24055	0.11706	0.200248
ARL4A	0.184612455790652	2.87E-041	3.26E-040	0.801881	0.617268	0.547857	0.449146
AC007032.1	-0.080819114708452	2.88E-041	3.27E-040	0.052111	0.13293	0.047244	0.11425
GNL3L	-0.08362579354145	3.32E-041	3.76E-040	0.061246	0.144872	0.057218	0.130237
DNAJC13	-0.081387915116574	3.43E-041	3.89E-040	0.060714	0.142101	0.058268	0.129548
SGK3	-0.098767593301014	3.59E-041	4.06E-040	0.09788	0.196647	0.094663	0.164553
TOM1L2	-0.065897411467514	3.81E-041	4.3E-040	0.025814	0.091712	0.026597	0.076902
KRR1	0.09256005679718	3.93E-041	4.44E-040	0.195761	0.103201	0.181802	0.100331
GLA	-0.101111012333758	3.93E-041	4.44E-040	0.117203	0.218314	0.115661	0.193082
APOBEC3G	-0.079034130921768	4.33E-041	4.89E-040	0.063952	0.142986	0.064042	0.13823
LSM10	-0.141723633276173	4.39E-041	4.95E-040	0.308934	0.450658	0.280665	0.369763
THUMPD2	0.07852156947655	4.61E-041	5.19E-040	0.137254	0.058732	0.125634	0.050579
CAPNS1	0.179330090855416	4.98E-041	5.61E-040	0.826077	0.646747	0.589501	0.48167
HLA-G	0.036698968682786	5.2E-041	5.85E-040	0.042759	0.00606	0.042695	0.005926
SEC61B	0.198670896632344	5.43E-041	6.11E-040	1323836	1125165	0.766229	0.713892
GATD3B	-0.081088334924524	5.49E-041	6.17E-040	0.065138	0.146226	0.066492	0.136577
LAPTM4A	0.170506665266954	6.44E-041	7.23E-040	0.727644	0.557138	0.530359	0.434261
HES1	-0.044767841198017	7.13E-041	8e-40	0.002273	0.047041	0.00245	0.040794
RASA2	0.100349638222417	8.89E-041	9.97E-040	0.214916	0.114567	0.183727	0.105154
PAIP2	0.169921185279041	9.24E-041	1.03E-039	0.751524	0.581603	0.55888	0.453969
WBP1L	-0.080923476724687	9.46E-041	1.06E-039	0.064189	0.145113	0.062467	0.134785
CFDP1	-0.110534256958898	9.67E-041	1.08E-039	0.145073	0.255607	0.133683	0.221885
LIX1L	-0.056175459093978	1.1E-040	1.23E-039	0.021208	0.077384	0.021522	0.07511
VPS29	-0.160360969419869	1.15E-040	1.29E-039	0.449034	0.609395	0.378653	0.462238
TRADD	-0.100037347332481	1.17E-040	1.31E-039	0.116926	0.216963	0.111461	0.195149
TRIM69	-0.069836165909662	1.19E-040	1.33E-039	0.040359	0.110195	0.040945	0.102536
ITGB3	0.033465596297303	1.36E-040	1.52E-039	0.033887	0.000422	0.028871	0.000551
NCOR2	0.131426297945177	1.5E-040	1.67E-039	0.376898	0.245471	0.316535	0.212238
ZC2HC1A	-0.049604852698791	1.51E-040	1.69E-039	0.013615	0.06322	0.013298	0.063396
APEH	-0.088525002903264	1.54E-040	1.71E-039	0.091911	0.180436	0.092563	0.172271
IGHV6-1	0.033461991358077	1.57E-040	1.75E-039	0.033591	0.000129	0.027472	0.000138
PPP1CA	-0.192470215241501	1.72E-040	1.91E-039	0.956232	1148702	0.654768	0.696665
ZG16B	-0.041145997663109	2.25E-040	2.5E-039	0.004176	0.045322	0.004724	0.04355
IGKV2D-30	0.03178768997013	2.31E-040	2.56E-039	0.031788	0	0.027122	0
RALB	-0.114487620461521	2.37E-040	2.63E-039	0.177604	0.292092	0.166929	0.259372
MAPK1IP1L	0.146780489578353	2.6E-040	2.88E-039	0.516112	0.369331	0.417673	0.314498
IGHV3-43	0.039174326254171	2.7E-040	2.99E-039	0.039606	0.000432	0.028696	0.000413
RNF135	0.128748666059025	2.79E-040	3.09E-039	0.37877	0.250021	0.32336	0.220369
SLC35E4	0.052057981182013	2.86E-040	3.16E-039	0.071636	0.019578	0.068766	0.018743
NDUFV2	0.159122073136404	2.99E-040	3.3E-039	0.634864	0.475741	0.486964	0.390711
IGHV4-59	0.046369147960778	3.02E-040	3.34E-039	0.050498	0.004129	0.036395	0.003445
FPGS	0.100471832578218	3.43E-040	3.78E-039	0.234679	0.134207	0.213123	0.129961
NEU4	0.04236564719198	3.48E-040	3.84E-039	0.051082	0.008717	0.046894	0.007304
HP	0.078693276546218	3.97E-040	4.38E-039	0.127916	0.049223	0.103062	0.037073
HNRNPA1	0.201772096064212	4.11E-040	4.53E-039	1809266	1607494	0.862467	0.820838
LAIR1	0.12435815032474	4.56E-040	5.02E-039	0.354666	0.230307	0.301837	0.20769
PGD	0.197667846245264	4.67E-040	5.14E-039	1154273	0.956606	0.703762	0.630375
UFD1	0.128885994270836	4.68E-040	5.15E-039	0.398957	0.270071	0.345057	0.244901
CACYBP	-0.116463352691889	4.71E-040	5.18E-039	0.184244	0.300708	0.171304	0.265022
GMEB2	0.059760056432503	4.9E-040	5.38E-039	0.090274	0.030514	0.085389	0.027701
DENND4C	0.089682700539486	5.24E-040	5.76E-039	0.175208	0.085525	0.155731	0.077178
RPS6KA5	-0.073599367080975	5.41E-040	5.93E-039	0.039788	0.113388	0.035871	0.097988
GLG1	-0.131657563016411	6.16E-040	6.76E-039	0.236614	0.368272	0.211374	0.302784
STARD13	0.029448327497066	6.44E-040	7.06E-039	0.031392	0.001944	0.032371	0.001929
RPS6KA1	-0.123575765479976	6.98E-040	7.64E-039	0.199532	0.323107	0.177778	0.269983
BBC3	-0.068668334657414	7.07E-040	7.73E-039	0.040968	0.109636	0.039895	0.103638
HSPH1	-0.071208667369687	7.07E-040	7.74E-039	0.045146	0.116355	0.04287	0.111632
UTRN	-0.15255807871802	9.13E-040	9.98E-039	0.333433	0.485991	0.269991	375
NUDT18	-0.058013343158612	9.57E-040	1.05E-038	0.022561	0.080574	0.022397	0.075524
MTG1	-0.086237121181318	9.87E-040	1.08E-038	0.078675	0.164912	0.078565	0.150083
UBE2L6	-0.15484145938299	1.04E-039	1.14E-038	0.411302	0.566144	0.349256	0.436742
C1QC	0.055056209850143	1.17E-039	1.28E-038	0.056341	0.001285	0.031146	0.001516
ARHGDIA	0.18941179901545	1.3E-039	1.42E-038	1156762	0.96735	0.725109	0.645948
DOCK4	0.053072301858192	1.33E-039	1.44E-038	0.072027	0.018954	0.065442	0.017778
UBA52	0.15843563625784	1.47E-039	1.6E-038	299742	2838984	0.95678	0.973401
PPARD	0.065562161565408	1.75E-039	1.9E-038	0.108489	0.042927	0.107787	0.0379
CLN5	-0.060712299920331	1.88E-039	2.04E-038	0.026828	0.08754	0.025197	0.083241
GIT2	-0.123293377482167	1.9E-039	2.06E-038	0.202461	0.325754	0.180227	0.275634
CNTRL	-0.106987305146036	1.98E-039	2.15E-038	0.126512	0.2335	0.113386	0.197354
N4BP2L2	-0.157743501658099	2.01E-039	2.18E-038	0.405032	0.562775	0.335608	0.431229
ABHD5	-0.120754487137811	2.27E-039	2.46E-038	0.170137	0.290892	0.153806	0.230568
IFFO1	-0.078738705809007	2.49E-039	2.7E-038	0.054903	0.133642	0.053193	0.116731
HLA-DMA	-0.203946193857063	2.51E-039	2.72E-038	0.783974	0.98792	0.51741	0.604741
UGP2	-0.094525875500029	2.52E-039	2.72E-038	0.107355	0.201881	0.100262	0.187707
RNF5	-0.095876163442743	2.54E-039	2.75E-038	0.115595	0.211471	0.113736	0.195838
HK1	-0.130251295569483	2.87E-039	3.1E-038	0.255112	0.385364	0.230971	0.323181
MYO10	0.046532508359857	3.03E-039	3.27E-038	0.060508	0.013975	0.056868	0.014746
HIKESHI	-0.098974188367108	3.11E-039	3.36E-038	0.124362	0.223336	0.121435	0.201764
S100A4	0.148403512750345	3.69E-039	3.98E-038	4167371	4018967	0.980052	0.994901
LINC01410	-0.06674624422078	3.81E-039	4.11E-038	0.031982	0.098728	0.030621	0.085998
CANX	-0.173779172335196	3.97E-039	4.27E-038	0.594677	0.768456	0.457568	0.547133
CNPPD1	-0.120821461490501	4.06E-039	4.37E-038	0.214058	0.334879	0.199475	0.289967
HERPUD2	-0.102131306923915	4.08E-039	4.39E-038	0.128414	0.230545	0.123535	0.204383
CXorf21	-0.088214852136967	4.09E-039	4.4E-038	0.075013	0.163228	0.073141	0.13575
MMP19	0.039182203990677	4.24E-039	4.55E-038	0.045485	0.006303	0.04252	0.00565
UBALD2	0.132500729113618	4.29E-039	4.61E-038	0.381128	0.248627	0.317585	0.19763
DOCK10	0.109039115712194	4.36E-039	4.68E-038	0.265266	0.156227	0.227122	0.141676
CTNNB1	0.156823610050341	4.55E-039	4.88E-038	0.55992	0.403097	0.427997	0.322767
AC027644.3	-0.056903246555302	4.81E-039	5.16E-038	0.020014	0.076917	0.020297	0.069184
PGPEP1	0.094057247676603	5.71E-039	6.12E-038	0.201123	0.107065	0.179003	0.09344
CHST7	-0.053442716082748	5.86E-039	6.27E-038	0.023588	0.07703	0.023097	0.081588
PHYKPL	-0.111879795965332	5.86E-039	6.27E-038	0.170279	0.282159	0.164829	0.244625
POP5	-0.091221105612042	6.24E-039	6.67E-038	0.098475	0.189696	0.098688	0.171996
CAMKK1	0.061456749066811	6.53E-039	6.98E-038	0.095257	0.0338	0.086614	0.033214
ESAM	0.036968392771169	7.3E-039	7.8E-038	0.038704	0.001735	0.030096	0.001792
PIK3R2	-0.038238220467928	8.42E-039	8.98E-038	0.001951	0.040189	0.001575	0.037348
SVBP	-0.119429069314445	8.43E-039	8.99E-038	0.195281	0.31471	0.176378	0.267503
LINC02185	-0.030521953966248	8.48E-039	9.04E-038	0.00087	0.031392	0.00105	0.033903
ANXA2	0.206136085219506	8.75E-039	9.32E-038	1823465	1617329	0.850919	0.815325
MVP	-0.138226546900463	8.95E-039	9.52E-038	0.320378	0.458604	0.288364	0.375689
STK17A	0.092980424624865	9.42E-039	1e-37	0.192844	0.099864	0.169904	0.087789
PSME2	-0.20987175755276	9.94E-039	1.06E-037	1084131	1294002	0.658793	0.725331
FASTK	-0.085848702118561	1.11E-038	1.18E-037	0.081304	0.167153	0.075416	0.154631
DGKA	0.09044364180092	1.14E-038	1.21E-037	0.179376	0.088933	0.154331	0.077315
FCHO1	-0.081325047281574	1.14E-038	1.21E-037	0.06955	0.150875	0.067367	0.13823
ATP10D	-0.082784983616637	1.16E-038	1.23E-037	0.066699	0.149484	0.061242	0.13258
PSMD7	0.157553790810901	1.17E-038	1.24E-037	0.647528	0.489974	0.496938	0.398015
RBBP4	-0.129382629254399	1.21E-038	1.28E-037	0.251684	0.381067	0.226247	0.319735
CCM2	-0.098624204041057	1.26E-038	1.34E-037	0.115696	0.214321	0.108311	0.190463
AP2A1	-0.125203240365584	1.3E-038	1.38E-037	0.229933	0.355136	0.207349	0.299063
CDK10	-0.076007810168105	1.35E-038	1.42E-037	0.054079	0.130087	0.054243	0.115491
SPCS3	0.156232690531545	1.37E-038	1.45E-037	0.623459	0.467227	0.485564	0.375689
DIAPH2	-0.112729088755262	1.41E-038	1.49E-037	0.156569	0.269298	0.144007	0.223953
NANS	-0.118881200473829	1.69E-038	1.78E-037	0.212952	0.331833	0.2	0.290656
PRDM1	0.068667693700487	1.93E-038	2.03E-037	0.109158	0.040491	0.092388	0.036108
SND1	-0.1241430539486	1.99E-038	2.09E-037	0.226615	0.350758	0.206649	0.297271
CYB561A3	-0.090880796647591	1.99E-038	2.09E-037	0.098552	0.189433	0.095713	0.173374
ANKRD13D	-0.132544303623675	2.05E-038	2.16E-037	0.232798	0.365342	0.2007	0.289691
TMEM102	-0.038990350682213	2.09E-038	2.2E-037	0.006222	0.045212	0.007174	0.046996
ATP2A2	0.103581824763354	2.11E-038	2.22E-037	0.240847	0.137265	0.211024	0.118936
ZFHX3	-0.115620936706569	2.2E-038	2.31E-037	0.170848	0.286469	0.15678	0.233462
RBM6	-0.110923093377851	2.21E-038	2.32E-037	0.148101	0.259024	0.128959	0.218164
SPECC1	-0.106101379194692	2.32E-038	2.43E-037	0.130867	0.236968	0.120035	0.194598
NAPSA	-0.041280943499915	2.39E-038	2.5E-037	0.002203	0.043484	0.0014	0.036935
PSIP1	-0.094778705803315	2.44E-038	2.56E-037	0.1008	0.195579	0.092213	0.172133
CD86	-0.146840637520281	2.57E-038	2.69E-037	0.363029	0.509869	0.303587	0.403942
RBMX	-0.143009876787397	2.63E-038	2.75E-037	0.333965	0.476975	0.285914	0.384509
PTGDR2	-0.027778948899855	2.76E-038	2.89E-037	0.00011	0.027889	0.000175	0.031009
PRPSAP1	-0.066930403243276	2.84E-038	2.97E-037	0.044111	0.111041	0.044094	0.107773
DGKZ	-0.137096278869847	3.02E-038	3.16E-037	0.256457	0.393554	0.220472	0.303611
TTC7A	-0.10391155123058	3.04E-038	3.17E-037	0.126058	0.22997	0.118985	0.188671
EDF1	-0.183827400350939	3.3E-038	3.44E-037	1027001	1210828	0.67944	0.747795
KIAA0319L	-0.093020254284218	3.37E-038	3.51E-037	0.082237	0.175258	0.072966	0.140849
RPAP3	-0.07413449192228	3.42E-038	3.57E-037	0.054818	0.128953	0.053368	0.121279
PNKP	-0.109056475349104	4.18E-038	4.36E-037	0.150961	0.260018	0.138758	0.222712
SLC25A40	-0.064372147791505	4.3E-038	4.47E-037	0.033588	0.09796	0.031846	0.090959
UBE2H	0.084005678778878	4.3E-038	4.48E-037	0.167896	0.083891	0.156605	0.075248
CBFA2T3	-0.070103295578943	4.31E-038	4.48E-037	0.04369	0.113793	0.040945	0.104327
DTNBP1	-0.066054458660459	4.49E-038	4.67E-037	0.039543	0.105597	0.03657	0.101158
PSMA4	-0.152628065111433	4.88E-038	5.07E-037	0.432975	0.585603	0.366929	0.451213
TP53	-0.065449975067311	5.02E-038	5.21E-037	0.036592	0.102042	0.035521	0.094129
SETDB2	-0.059907532142106	5.18E-038	5.38E-037	0.025192	0.085099	0.023797	0.077867
TEDC1	-0.059785558013525	5.6E-038	5.81E-037	0.022469	0.082254	0.021872	0.069598
PPP2R5B	-0.04759738924196	6.02E-038	6.24E-037	0.012104	0.059701	0.012248	0.056505
SEZ6L	-0.031967856545328	6.37E-038	6.6E-037	0.002563	0.03453	0.002975	0.038451
TMEM51	0.04163239320548	6.42E-038	6.64E-037	0.055397	0.013765	0.057043	0.014195
RHOT1	-0.087367520502766	7e-38	7.24E-037	0.08425	0.171617	0.079265	0.151874
DAB2	0.059585555343705	7.39E-038	7.64E-037	0.093627	0.034042	0.089589	0.032111
CCR7	0.048705893901228	7.79E-038	8.05E-037	0.057928	0.009222	0.04147	0.008545
PPAN	-0.052267369080794	7.93E-038	8.19E-037	0.014049	0.066316	0.013823	0.058848
ATP5F1D	0.18971145877236	8.27E-038	8.54E-037	1417397	1227685	0.794926	0.749035
MAD2L1BP	0.062813545298989	9.08E-038	9.36E-037	0.106406	0.043592	0.103587	0.042585
SDCCAG8	-0.102725309145253	9.24E-038	9.52E-037	0.132699	0.235425	0.12301	0.202867
ARL6IP6	-0.065189115121595	9.93E-038	1.02E-036	0.039658	0.104847	0.03902	0.100193
SLC39A1	-0.077338521536478	1.04E-037	1.07E-036	0.070791	0.148129	0.073666	0.142365
IFIH1	-0.060926918079535	1.07E-037	1.1E-036	0.029478	0.090405	0.027997	0.084344
HCFC1R1	0.13020977825854	1.34E-037	1.38E-036	0.409273	0.279063	0.346457	0.235805
GSN	0.118670147380286	1.42E-037	1.46E-036	0.333106	0.214436	0.288364	0.181229
P4HA1	-0.077085320644464	1.45E-037	1.49E-036	0.062096	0.139181	0.059318	0.128997
GOPC	-0.071830046326168	1.58E-037	1.62E-036	0.050869	0.122699	0.049169	0.113699
SLC43A2	0.1551611536855	1.66E-037	1.7E-036	0.587835	0.432674	0.448819	0.346334
PSMD9	-0.119806565803569	1.78E-037	1.82E-036	0.234101	0.353907	0.220472	0.308434
COG4	-0.065669143908033	1.78E-037	1.82E-036	0.038285	0.103954	0.035871	0.098264
TRIM34	-0.058233630201919	1.91E-037	1.96E-036	0.025499	0.083733	0.025372	0.076764
NIN	-0.115458389196637	2.22E-037	2.27E-036	0.1757	0.291158	0.154681	0.242834
OTOF	0.029900323211152	2.28E-037	2.33E-036	0.030388	0.000488	0.026422	0.000413
FAM83G	0.028785507413997	2.29E-037	2.34E-036	0.029978	0.001193	0.028871	0.001103
CH25H	0.029091272936271	2.58E-037	2.64E-036	0.030162	0.001071	0.028346	0.001103
IGHG3	0.03884373594293	3e-37	3.06E-036	0.039733	0.000889	0.027297	0.000827
IGHV5-10-1	0.04287906337782	3.18E-037	3.24E-036	0.044019	0.00114	0.028696	0.000965
ALOX15B	0.038455993736811	3.19E-037	3.25E-036	0.046968	0.008512	0.045494	0.007304
TMEM43	-0.08166417550438	3.25E-037	3.31E-036	0.068983	0.150648	0.063517	0.133958
HSPD1	-0.119260285165032	3.32E-037	3.38E-036	0.211802	0.331062	0.190201	0.28349
RARA	-0.146556204919525	3.38E-037	3.44E-036	0.372141	0.518698	0.311461	0.40973
LPXN	-0.09629087777891	3.57E-037	3.63E-036	0.117341	0.213632	0.111986	0.188947
TIMMDC1	-0.083057399775944	3.6E-037	3.66E-036	0.086314	0.169371	0.086789	0.160143
XRCC5	-0.153314696962935	3.76E-037	3.82E-036	0.465998	0.619313	0.384427	0.477811
TMEM205	-0.150955191111283	3.8E-037	3.86E-036	0.40082	0.551775	0.340507	0.416621
TRABD	0.152994029685847	4.19E-037	4.25E-036	0.579065	0.426071	0.451794	0.338479
MPHOSPH6	0.084929368042063	4.89E-037	4.95E-036	0.177418	0.092488	0.16028	0.084895
VDAC3	-0.106212893386695	4.94E-037	5e-36	0.167438	0.273651	0.15713	0.246968
ARID3B	0.068921116274719	4.97E-037	5.03E-036	0.117543	0.048622	0.106037	0.043964
AP3S2	-0.075832001987471	4.99E-037	5.05E-036	0.054449	0.130281	0.051794	0.112596
TBCD	-0.076099103795616	5.1E-037	5.16E-036	0.062824	0.138923	0.060717	0.129548
REV3L	-0.066260850013466	5.35E-037	5.41E-036	0.038546	0.104807	0.038145	0.094129
LILRA2	-0.158931872287844	5.38E-037	5.44E-036	0.504401	0.663333	0.407874	0.488561
COX6A1	0.183900573345984	5.39E-037	5.44E-036	1660687	1476786	0.847944	0.81946
CHD1	0.156523296550703	5.46E-037	5.51E-036	0.599533	0.44301	0.454418	0.353225
TAF10	0.098057173785555	5.49E-037	5.54E-036	0.241697	0.14364	0.226597	0.128859
ODF2	-0.070918586735432	5.54E-037	5.58E-036	0.050188	0.121106	0.048644	0.112596
TNFRSF10C	-0.049559041671908	5.56E-037	5.6E-036	0.013398	0.062957	0.012423	0.057194
TIMP2	0.138480829193651	5.85E-037	5.89E-036	0.46716	0.32868	0.381452	0.270121
RNF44	-0.105207200051023	5.93E-037	5.97E-036	0.141518	0.246725	0.127559	0.213065
PAOX	-0.036866744235493	6.88E-037	6.92E-036	0.003584	0.04045	0.003675	0.039691
PDCD5	-0.126654537705688	7.26E-037	7.29E-036	0.26313	0.389784	0.240945	0.325662
APP	0.127453656401823	8.07E-037	8.11E-036	0.377242	0.249788	0.313736	0.207415
SOCS6	0.04681807864446	8.1E-037	8.13E-036	0.064487	0.017669	0.062817	0.015573
RAB21	0.093523748224016	8.23E-037	8.25E-036	0.209423	0.1159	0.189676	0.100882
LCOR	0.108459875761497	8.85E-037	8.87E-036	0.272991	0.164531	0.234646	0.142503
KIAA0930	-0.124096161296328	8.86E-037	8.87E-036	0.229951	0.354047	0.206824	0.289278
WASHC3	-0.086549499064631	9.13E-037	9.14E-036	0.095244	0.181793	0.091339	0.169928
MAPRE2	-0.097436666438033	9.98E-037	9.98E-036	0.123226	0.220663	0.115836	0.196803
MT-CO3	-0.14105097607733	1.05E-036	1.05E-035	3694073	3835124	0.995976	0.996692
RPS6KA3	-0.095140408173749	1.09E-036	1.09E-035	0.112848	0.207988	0.106912	0.18054
MYO7A	0.039884320866183	1.11E-036	1.11E-035	0.048954	0.009069	0.044969	0.008269
TM9SF4	-0.094697855774911	1.22E-036	1.22E-035	0.113978	0.208675	0.104812	0.187845
SIRPB2	-0.097102111825604	1.47E-036	1.47E-035	0.116109	0.213212	0.109886	0.180265
UQCRFS1	0.167966119244339	1.5E-036	1.5E-035	0.864762	0.696796	0.607524	0.519157
TMEM87B	-0.078544022578891	1.61E-036	1.61E-035	0.065508	0.144052	0.061767	0.12941
RAB29	-0.078058683069291	1.65E-036	1.65E-035	0.070735	0.148794	0.067717	0.139884
IGLV2-18	0.031851989943925	1.75E-036	1.74E-035	0.032085	0.000233	0.025372	0.000276
RTN4	-0.166903493687063	1.82E-036	1.81E-035	0.636056	0.80296	0.492213	0.569046
CCDC115	-0.096902365797973	1.83E-036	1.82E-035	0.133855	0.230757	0.130009	0.211136
IRF7	-0.128222984868727	1.87E-036	1.86E-035	0.249999	0.378222	0.221172	0.304851
REL	0.181222090098387	2.04E-036	2.02E-035	0.952654	0.771432	0.627997	0.548098
SYNJ2BP	-0.049518377327222	2.29E-036	2.27E-035	0.01447	0.063989	0.013298	0.058434
PPP1R9B	-0.119777864315397	2.53E-036	2.51E-035	0.21164	0.331418	0.195626	0.269432
NCOA1	-0.098249293648573	2.64E-036	2.61E-035	0.123064	0.221314	0.116185	0.18812
CYBRD1	-0.062309854827804	2.65E-036	2.62E-035	0.036218	0.098528	0.036395	0.091648
NBR1	-0.085683669902162	2.66E-036	2.64E-035	0.086727	0.172411	0.08084	0.156284
CKS1B	-0.050922315718153	2.9E-036	2.87E-035	0.022972	0.073894	0.023622	0.076902
SRSF7	-0.161703490930914	3.24E-036	3.21E-035	0.502265	0.663968	0.39895	0.482497
NSD3	-0.122781784718634	3.3E-036	3.27E-035	0.220773	0.343555	0.195451	0.281836
AKNA	-0.138238695094034	3.63E-036	3.58E-035	0.280454	0.418693	0.230096	0.324421
PIEZO1	-0.095837467168258	3.83E-036	3.78E-035	0.120256	0.216094	0.113036	0.191014
XPC	-0.087559506716991	4.17E-036	4.12E-035	0.087864	0.175424	0.081365	0.15339
MED8	0.090972617231204	4.22E-036	4.16E-035	0.217071	0.126099	0.204549	0.118936
MAFK	0.06713045958543	4.62E-036	4.55E-035	0.115445	0.048314	0.104987	0.042034
TMCO1	-0.107430331395074	4.65E-036	4.58E-035	0.176353	0.283783	0.166404	0.252205
ADAP2	0.141624026510475	4.97E-036	4.89E-035	0.500363	0.358739	0.392301	0.297271
SNAPC3	-0.061619310424163	5.13E-036	5.04E-035	0.035217	0.096837	0.033596	0.093991
DECR1	-0.12455370224882	5.24E-036	5.16E-035	0.268989	0.393542	0.245669	0.332277
PIK3CD	-0.099989336225939	5.88E-036	5.77E-035	0.129245	0.229234	0.118635	0.197078
SIPA1L2	0.052011865599576	6.11E-036	6e-35	0.077959	0.025947	0.075766	0.024669
SLC2A1	0.030201033993975	6.32E-036	6.2E-035	0.033891	0.00369	0.034646	0.003583
COX17	-0.14682633566776	6.62E-036	6.5E-035	0.387667	0.534493	0.324584	0.412073
FES	-0.124259680837652	7.27E-036	7.13E-035	0.233729	0.357989	0.206299	0.286521
KATNBL1	-0.06362933154319	7.64E-036	7.48E-035	0.036714	0.100343	0.035696	0.091648
CTBP2	-0.090137717307223	7.77E-036	7.61E-035	0.103486	0.193623	0.099388	0.171858
DMTN	0.033091823265137	8.04E-036	7.87E-035	0.035293	0.002201	0.029221	0.001929
KMT2A	-0.09853279037066	8.1E-036	7.93E-035	0.120923	0.219456	0.106562	0.188947
TWF1	0.0857434234967	8.35E-036	8.16E-035	0.18878	0.103036	0.174978	0.095783
RASL11A	-0.040606433931537	8.73E-036	8.53E-035	0.006533	0.04714	0.006299	0.043964
USP12	0.078322718727955	8.89E-036	8.68E-035	0.155768	0.077446	0.145057	0.069598
AL355075.4	-0.077796869666978	9.15E-036	8.93E-035	0.038795	0.116592	0.033946	0.081174
MAPK7	0.079907056837363	1.04E-035	1.01E-034	0.165471	0.085564	0.151181	0.081588
IGHV2-26	0.031765589267751	1.08E-035	1.06E-034	0.032215	0.000449	0.026072	0.000276
IL10RB-DT	-0.063102751841669	1.13E-035	1.1E-034	0.038066	0.101168	0.03657	0.093853
REX1BD	-0.158485590793388	1.13E-035	1.1E-034	0.539121	0.697607	0.440945	0.516125
LINC01465	-0.042183081577158	1.22E-035	1.19E-034	0.006561	0.048744	0.006124	0.043275
SLC1A5	-0.075255652605541	1.42E-035	1.38E-034	0.0708	0.146055	0.071216	0.139746
BLVRA	-0.153003869461189	1.57E-035	1.52E-034	0.49063	0.643634	0.4007	0.485667
MANBA	-0.1383980628975	1.59E-035	1.55E-034	0.335178	0.473577	0.287664	0.379824
TIMP4	0.024224179040272	1.59E-035	1.55E-034	0.024605	0.000381	0.025197	0.000276
CPTP	-0.040603423425299	2.06E-035	2e-34	0.008156	0.048759	0.008049	0.047822
NET1	0.03979101409087	2.16E-035	2.09E-034	0.051343	0.011552	0.050744	0.011301
VAV3	0.069903375281033	2.31E-035	2.24E-034	0.123788	0.053885	0.111111	0.047822
LINC02062	-0.048450562741706	2.36E-035	2.29E-034	0.011591	0.060042	0.010849	0.050992
RHOH	0.048196853328159	2.37E-035	2.29E-034	0.063375	0.015178	0.053893	0.013644
INKA2	-0.057867667002973	2.54E-035	2.46E-034	0.026111	0.083978	0.025897	0.074421
AHCTF1	0.087082327826597	2.65E-035	2.57E-034	0.185742	0.098659	0.164829	0.086963
RXRB	-0.059434506768187	2.79E-035	2.7E-034	0.030757	0.090192	0.029746	0.083379
UPK3BL1	-0.039970293579174	2.85E-035	2.75E-034	0.00287	0.04284	0.00245	0.035006
NDUFA8	-0.081076885960941	3.08E-035	2.98E-034	0.089086	0.170163	0.090814	0.160281
SMIM4	0.092043281877116	3.37E-035	3.25E-034	0.213022	0.120979	0.189676	0.10667
SGSM3	-0.067067011759038	3.38E-035	3.26E-034	0.044316	0.111383	0.04182	0.10102
SDR42E2	-0.040159422463541	3.41E-035	3.29E-034	0.004017	0.044177	0.003325	0.038313
MAP3K7CL	0.073374996202095	3.63E-035	3.5E-034	0.128023	0.054648	0.107787	0.046307
LINC02265	-0.038607312863602	3.86E-035	3.71E-034	0.003883	0.04249	0.003675	0.037073
RAB31	-0.168363610779745	3.87E-035	3.72E-034	0.693445	0.861809	0.520735	0.593164
AC040970.1	-0.045389027212036	3.93E-035	3.78E-034	0.010891	0.05628	0.009974	0.051406
AP001189.1	0.033259830292807	4.09E-035	3.93E-034	0.035457	0.002197	0.029571	0.002205
PPP1R3B	0.033581345224338	5e-35	4.8E-034	0.040473	0.006892	0.04112	0.006753
CCDC22	-0.071295887575656	6.3E-035	6.05E-034	0.061044	0.13234	0.061067	0.124173
HRH2	-0.137684140881636	6.79E-035	6.51E-034	0.321723	0.459407	0.267192	0.359702
MRPL18	-0.081443728427065	7.02E-035	6.73E-034	0.092061	0.173505	0.090114	0.165932
ARMC10	-0.054153971875933	7.27E-035	6.97E-034	0.02644	0.080594	0.025897	0.077729
TSEN34	-0.110607145341114	7.31E-035	7e-34	0.189082	0.29969	0.176903	0.251378
MTHFS	-0.107196339054855	7.52E-035	7.2E-034	0.172781	0.279977	0.160105	0.239664
EP300	0.131471698471233	8.31E-035	7.95E-034	0.431703	0.300231	0.353981	0.248897
PFKL	-0.129515928370662	9.89E-035	9.46E-034	0.29943	0.428946	0.266842	0.347023
AC005280.2	-0.084830107832403	1.13E-034	1.08E-033	0.082758	0.167588	0.077865	0.138368
DRAM1	0.089610116229186	1.14E-034	1.09E-033	0.215256	0.125646	0.2007	0.11618
CCT3	-0.108919946124065	1.25E-034	1.2E-033	0.198419	0.307339	0.188101	0.271224
MGLL	0.08608142013827	1.46E-034	1.4E-033	184	0.097919	0.153806	0.093026
TRIM28	-0.092771572647116	1.57E-034	1.49E-033	0.116014	0.208786	0.109536	0.178197
AP1G1	0.103303917964951	1.61E-034	1.53E-033	0.255358	0.152054	0.213823	0.13065
RERE	-0.097542686584446	1.98E-034	1.89E-033	0.12786	0.225403	0.116885	0.192668
P2RX7	-0.076655651715268	2.09E-034	1.99E-033	0.062173	0.138829	0.059318	0.117007
LINC00513	-0.034904462083034	2.19E-034	2.08E-033	0.001927	0.036831	0.0021	0.0328
IVNS1ABP	0.14395572758512	2.26E-034	2.15E-033	0.495656	0.3517	0.381102	0.270259
ATG4C	-0.045807657316814	2.42E-034	2.3E-033	0.012333	0.05814	0.012423	0.052095
EEF1D	-0.163886701668001	2.48E-034	2.36E-033	2032738	2196625	0.905862	0.936466
MITD1	-0.068400447677131	2.51E-034	2.38E-033	0.051445	0.119846	0.050569	0.109013
SLC46A2	-0.056221890344974	2.56E-034	2.42E-033	0.026882	0.083104	0.025722	0.074421
GATAD1	-0.072473836494764	2.66E-034	2.53E-033	0.056596	0.12907	0.053018	0.11301
ENTPD1	-0.106858277355892	2.72E-034	2.58E-033	0.14786	0.254718	0.130534	0.200386
SNX1	-0.106607213518329	2.73E-034	2.59E-033	0.177004	0.283611	0.161505	0.247106
UQCC2	-0.093410108832934	2.85E-034	2.7E-033	0.122939	0.216349	0.117585	0.190877
CD81	0.081649605534675	3.04E-034	2.88E-033	0.174568	0.092918	0.15993	0.081588
TSPYL2	0.08632370047184	3.21E-034	3.04E-033	0.168121	0.081798	0.130884	0.069598
SCRN1	-0.058174817524924	3.29E-034	3.11E-033	0.033929	0.092104	0.031846	0.090132
SH3TC1	0.106086059599823	3.32E-034	3.13E-033	0.285747	0.179661	0.248644	0.157249
RSBN1L	-0.103636997961233	3.35E-034	3.16E-033	0.15707	0.260707	0.142082	0.224366
AP002748.4	-0.030394252804503	3.38E-034	3.19E-033	0	0.030394	0	0.028942
C19orf38	-0.165406354785291	3.46E-034	3.26E-033	0.66345	0.828857	0.501837	0.571665
PFKP	0.056002480557788	3.47E-034	3.27E-033	0.091665	0.035663	0.090989	0.03349
HNRNPF	-0.134432647383809	3.77E-034	3.55E-033	0.362151	0.496583	0.319335	0.40091
SASH3	0.149509045964931	4.16E-034	3.92E-033	0.630564	0.481055	0.47909	0.381891
ZNF638	-0.098171100729983	4.65E-034	4.38E-033	0.127109	0.22528	0.112161	0.190601
ERLIN2	-0.069755906778999	4.65E-034	4.38E-033	0.054259	0.124015	0.052318	0.111907
M6PR	-0.149563637540496	4.92E-034	4.62E-033	0.480434	0.629998	0.393351	0.470232
S1PR1	0.041666006174843	4.93E-034	4.64E-033	0.04851	0.006844	0.03867	0.005926
KBTBD2	0.085708838294017	4.96E-034	4.66E-033	0.197431	0.111722	0.179878	0.104879
CCDC18	-0.087893972883975	5.13E-034	4.81E-033	0.092889	0.180783	0.08399	0.151599
TBCK	-0.053494751956898	5.15E-034	4.83E-033	0.021265	0.07476	0.019073	0.067117
APOL6	-0.102629143207542	5.26E-034	4.93E-033	0.150094	0.252724	0.132458	0.214719
CSF2RA	0.13682570133718	5.3E-034	4.96E-033	0.480229	0.343404	0.389851	0.271775
SMIM15	0.088757057833378	5.44E-034	5.09E-033	0.212249	0.123492	0.194751	0.113837
CBX1	-0.070611623118451	5.49E-034	5.13E-033	0.055477	0.126088	0.051794	0.114939
TSC22D1	0.059413926208907	5.72E-034	5.35E-033	0.08835	0.028936	0.066842	0.026461
RGS10	0.16724245297401	5.76E-034	5.39E-033	0.87711	0.709867	0.605774	0.516538
SERINC3	-0.104297465797375	5.82E-034	5.43E-033	0.171625	0.275922	0.15818	0.242558
OCIAD1	-0.126733099531936	6.04E-034	5.64E-033	0.301716	0.428449	0.267192	0.357084
FAM50A	0.112289679574184	6.17E-034	5.76E-033	0.330566	0.218277	0.286964	0.189223
ARPIN	-0.066072726157494	6.48E-034	6.04E-033	0.043013	0.109086	0.04322	0.090959
PDCD6IP	-0.130759369005523	6.6E-034	6.15E-033	0.317567	0.448326	0.276115	0.366318
CD79A	0.062617583603539	6.69E-034	6.23E-033	0.085935	0.023318	0.051444	0.021086
NBPF14	-0.146357157154409	6.77E-034	6.3E-033	0.417308	0.563665	0.344182	0.426544
CRYBG3	-0.073568271023419	6.96E-034	6.48E-033	0.054282	0.12785	0.049169	0.107222
THYN1	-0.080300059598452	7.67E-034	7.14E-033	0.087283	0.167583	0.086614	0.153528
DDX46	-0.142761045538686	7.85E-034	7.3E-033	0.401522	0.544283	0.333508	0.423649
ULK1	0.093691561238487	9.55E-034	8.87E-033	0.209673	0.115981	0.176728	0.0922
VRK3	-0.068775718888421	9.61E-034	8.92E-033	0.05716	0.125936	0.056518	0.118247
TTC14	-0.091201873399016	1.12E-033	1.04E-032	0.106262	0.197463	0.095188	0.167723
MMP24OS	-0.127706172785761	1.48E-033	1.37E-032	0.307627	0.435333	0.272266	0.356119
ZNF669	0.05736049647143	1.55E-033	1.43E-032	0.095981	0.03862	0.089239	0.036384
SLC22A18	-0.078809864575913	1.61E-033	1.49E-032	0.080625	0.159435	0.07874	0.142778
EDEM3	-0.083592722080917	1.65E-033	1.53E-032	0.085651	0.169244	0.07839	0.145397
RPL29	0.152312385001275	1.69E-033	1.56E-032	3206134	3053821	0.965004	0.974779
RAC2	-0.182614746435475	1.91E-033	1.77E-032	0.9665	1149115	0.64217	0.679576
ADA	-0.06338884264408	2.38E-033	2.2E-032	0.05162	0.115008	0.053368	0.113423
UBL7	-0.09891465215453	2.41E-033	2.23E-032	0.167748	0.266663	0.165004	0.239388
HDAC9	-0.083200046622676	2.48E-033	2.29E-032	0.086508	0.169708	0.081365	0.143605
PRKCH	0.049942194140096	3.02E-033	2.79E-032	0.070298	0.020356	0.059668	0.018054
CNTLN	-0.081882433499382	3.13E-033	2.89E-032	0.083658	0.16554	0.07944	0.142778
QKI	0.127932936462092	3.14E-033	2.9E-032	0.447497	0.319564	0.372178	0.2664
PLXNB2	-0.132313933639985	3.17E-033	2.92E-032	0.323286	0.4556	0.28154	0.359151
IGHV1-2	0.040564873046976	3.19E-033	2.94E-032	0.047391	0.006826	0.03762	0.00565
SSBP2	-0.064517265267875	3.24E-033	2.98E-032	0.046259	0.110776	0.04217	0.10419
FNBP1	-0.134486648440746	3.72E-033	3.42E-032	0.355373	0.48986	0.306912	0.389057
AC008105.3	-0.052174274570872	3.9E-033	3.59E-032	0.022279	0.074454	0.020997	0.067255
SAMD4A	-0.058848101303182	4.3E-033	3.95E-032	0.033526	0.092374	0.032196	0.084344
RSPH3	-0.048805590988153	4.82E-033	4.43E-032	0.019322	0.068127	0.020647	0.062018
GK	-0.106354306376068	4.96E-033	4.56E-032	0.152023	0.258377	0.132108	0.20328
MMP2-AS1	-0.031465264126038	5.21E-033	4.78E-032	0.001305	0.032771	0.001225	0.030458
BPTF	-0.117312368314209	5.38E-033	4.94E-032	0.228249	0.345561	0.200175	0.28349
CISD3	-0.104406060708448	5.49E-033	5.03E-032	0.186923	0.291329	0.174978	0.254135
TCP11L2	-0.077428227834407	5.67E-033	5.19E-032	0.067635	0.145064	0.058968	0.122657
FKBP15	-0.111025833168426	5.69E-033	5.21E-032	0.200239	0.311265	0.181102	0.260336
GTF2B	0.10153345035385	5.73E-033	5.25E-032	0.283134	0.1816	0.252668	0.166069
WNK1	-0.117486254686887	5.77E-033	5.28E-032	0.239282	0.356769	0.210849	0.29796
C6orf226	0.091126323944416	5.79E-033	5.29E-032	0.234396	0.143269	0.217848	0.133407
HSP90AA1	-0.183689524618123	6.09E-033	5.57E-032	1144689	1328378	0.703412	0.744074
AP003068.2	0.042536336884828	6.65E-033	6.07E-032	0.054208	0.011671	0.044269	0.011025
BTG3	0.058568407112142	7.38E-033	6.73E-032	0.09887	0.040301	0.092738	0.035695
CEP170	0.112329982739685	7.49E-033	6.84E-032	0.326533	0.214203	0.273841	0.182056
IGKV1-9	0.041167253814991	7.81E-033	7.12E-032	0.042669	0.001502	0.026597	0.00124
SDS	0.034085051521063	7.86E-033	7.16E-032	0.035716	0.001631	0.026947	0.001792
HIPK1	-0.093099187218845	8.06E-033	7.34E-032	0.120837	0.213936	0.114786	0.179162
ICAM1	-0.117394970042596	8.95E-033	8.14E-032	0.2106	0.327995	0.185302	0.25317
ARHGAP19	-0.055053777407777	9.03E-033	8.21E-032	0.026839	0.081893	0.026597	0.072492
RFTN1	-0.075433780737015	9.23E-033	8.4E-032	0.075823	0.151257	0.069291	0.144294
ST13	-0.14437049307965	9.29E-033	8.44E-032	0.463745	0.608116	0.382327	0.46527
PBRM1	-0.090038967736663	9.55E-033	8.67E-032	0.117834	0.207873	0.111636	0.182332
ANKRD11	0.143066332906325	9.65E-033	8.76E-032	0.555711	0.412645	0.430096	0.326075
BRD1	0.062101584315944	9.67E-033	8.77E-032	0.109073	0.046971	0.101837	0.042172
TC2N	0.039669173827219	1.01E-032	9.16E-032	0.047648	0.007979	0.03972	0.006891
SERPINE1	0.037542663274063	1.13E-032	1.03E-031	0.04558	0.008038	0.04112	0.007166
CARD8	-0.099398276112079	1.14E-032	1.03E-031	0.159635	0.259033	0.151006	0.225744
RHOU	0.056166093511217	1.15E-032	1.05E-031	0.093718	0.037552	0.088364	0.033903
ATP5F1A	-0.157663834770778	1.2E-032	1.08E-031	0.640398	0.798062	0.484164	0.568908
ADAM28	0.05373154025971	1.23E-032	1.11E-031	0.083042	0.029311	0.075416	0.025496
UCHL3	-0.078949688710773	1.23E-032	1.11E-031	0.097113	0.176062	0.097638	0.167861
ADAR	-0.142546080905247	1.28E-032	1.15E-031	0.40919	0.551736	0.335083	0.423236
TMEM175	-0.078894284973057	1.33E-032	1.2E-031	0.08627	0.165164	0.083465	0.151323
HS3ST1	0.025682906313213	1.36E-032	1.22E-031	0.026314	0.000631	0.024847	0.000689
ATXN2	-0.065828471008545	1.37E-032	1.24E-031	0.04727	0.113098	0.045669	0.100882
TTC1	-0.093312012145599	1.38E-032	1.24E-031	0.133617	0.226929	0.12196	0.203418
EPC1	0.153095504088207	1.43E-032	1.28E-031	0.732729	0.579634	0.539633	0.447492
SUCLG1	-0.103398852592391	1.44E-032	1.3E-031	0.193326	0.296725	0.180927	0.266262
COL9A2	-0.040154086129571	1.47E-032	1.32E-031	0.010222	0.050376	0.011024	0.048512
LRCH4	-0.105494125500097	1.52E-032	1.37E-031	0.17199	0.277485	0.154681	0.23043
MIOS	0.081060355032419	1.53E-032	1.37E-031	0.182094	0.101034	0.166054	0.094129
ZNF609	-0.063595138051991	1.56E-032	1.4E-031	0.041522	0.105117	0.03937	0.090132
CCS	-0.098531159914318	1.61E-032	1.45E-031	0.161815	0.260347	0.155731	0.226847
TMED7	-0.076349195780308	1.83E-032	1.64E-031	0.081854	0.158203	0.083115	0.142916
AL133415.1	-0.054361832737189	1.91E-032	1.72E-031	0.016202	0.070564	0.011374	0.054162
SLC35C2	-0.081682162731474	2.07E-032	1.86E-031	0.092744	0.174426	0.086614	0.15656
GPX4	0.179383535284008	2.23E-032	2e-31	1614183	1434799	0.832371	0.796169
C15orf39	-0.124532083615037	2.24E-032	2e-31	0.291762	0.416294	0.257393	0.336136
BX284668.5	-0.090703167810672	2.34E-032	2.1E-031	0.118548	0.209252	0.111986	0.177233
BSCL2	-0.071419243203817	2.67E-032	2.39E-031	0.068045	0.139465	0.066492	0.128445
SLC35A5	-0.042698322270108	2.84E-032	2.54E-031	0.0141	0.056798	0.013298	0.056781
SCN1B	0.029397710505094	2.88E-032	2.57E-031	0.032407	0.003009	0.029221	0.003032
VPS45	-0.055123845194316	2.98E-032	2.67E-031	0.02962	0.084744	0.029221	0.078004
PHF13	0.037031207316452	3.24E-032	2.89E-031	0.047346	0.010315	0.043745	0.010198
PSMC4	-0.098782363026708	3.31E-032	2.96E-031	0.185848	0.28463	0.185827	0.259923
SCGB3A1	-0.037563337425442	3.33E-032	2.97E-031	0.003284	0.040848	0.002975	0.035419
TAF6L	-0.049082707150156	3.38E-032	3.02E-031	0.022152	0.071234	0.021697	0.067255
TOR3A	-0.077858693857362	3.42E-032	3.05E-031	0.089384	0.167243	0.087314	0.156422
MTCH1	0.147399894759268	3.54E-032	3.15E-031	0.648254	0.500854	0.486614	0.399945
RNH1	-0.169348888436407	3.61E-032	3.21E-031	0.862094	1031443	0.600525	0.652839
ACSS1	-0.048960461794643	3.64E-032	3.24E-031	0.022797	0.071757	0.022222	0.069184
TRIQK	-0.064467181345004	3.82E-032	3.4E-031	0.047596	0.112063	0.044619	0.102398
XPO1	-0.086441448352675	4.42E-032	3.93E-031	0.108344	0.194785	0.098688	0.175717
POLR3K	-0.057488299755546	4.66E-032	4.14E-031	0.039759	0.097247	0.039195	0.095232
MDM1	-0.042078943153223	4.91E-032	4.36E-031	0.013583	0.055662	0.012598	0.055265
CASP5	-0.034804015734779	4.93E-032	4.37E-031	0.007458	0.042262	0.008224	0.043688
MRPL38	-0.081646323417795	4.96E-032	4.4E-031	0.103172	0.184818	0.103937	0.170617
ENY2	-0.161691253782626	5.19E-032	4.6E-031	0.701502	0.863194	0.531409	0.59151
TOX4	0.121604979601399	5.84E-032	5.17E-031	0.426777	0.305172	0.35783	0.264609
SPSB1	0.024802197034725	6.1E-032	5.41E-031	0.026187	0.001384	0.026422	0.001103
TENT5C	0.038802672662032	6.13E-032	5.43E-031	0.046119	0.007316	0.035521	0.006615
CLEC1B	0.030544090895454	6.22E-032	5.5E-031	0.031861	0.001316	0.025197	0.001103
FDX2	-0.033460124961601	6.5E-032	5.75E-031	0.006114	0.039574	0.006299	0.040656
TMEM251	-0.052776604912579	6.62E-032	5.85E-031	0.028112	0.080889	0.028346	0.076075
DCAF8	-0.093006439806901	7e-32	6.19E-031	0.125503	0.218509	0.111286	0.18688
TNS1	0.030450042005116	7.21E-032	6.36E-031	0.035683	0.005232	0.035521	0.005099
WLS	-0.054538292145075	8.01E-032	7.07E-031	0.021679	0.076217	0.020122	0.059261
KLHL18	-0.090641558430705	8.58E-032	7.57E-031	0.122583	0.213225	0.113736	0.184537
NUP50-DT	-0.048334940489579	8.59E-032	7.57E-031	0.019107	0.067442	0.018373	0.060915
CTTN	0.025066307978601	9.6E-032	8.46E-031	0.025547	0.000481	0.022747	0.000551
ADGRE1	-0.056083427698803	9.67E-032	8.51E-031	0.041448	0.097531	0.04252	0.098953
CA5B	-0.074632486642314	1e-31	8.84E-031	0.075662	0.150295	0.073666	0.134509
MRAS	-0.050991811165802	1.03E-031	9.08E-031	0.028716	0.079708	0.030096	0.079245
SLC29A1	-0.04771564178476	1.05E-031	9.25E-031	0.024028	0.071743	0.026072	0.071114
DNAJC5	0.091241473993087	1.1E-031	9.66E-031	0.228621	0.137379	0.205424	0.119487
FBXO28	0.067895655704478	1.26E-031	1.11E-030	0.138447	0.070551	0.132458	0.068357
CNOT10	-0.064028398766371	1.37E-031	1.2E-030	0.050061	0.114089	0.045669	0.107359
FAM210B	-0.066779196829645	1.38E-031	1.21E-030	0.058133	0.124912	0.057743	0.113837
DAP	0.104179035052168	1.4E-031	1.22E-030	0.309292	0.205113	0.272966	0.184399
CCDC88C	-0.081093611548043	1.41E-031	1.24E-030	0.094667	0.175761	0.087839	0.159041
COG8	-0.031426101349732	1.49E-031	1.3E-030	0.004119	0.035545	0.00385	0.036521
TMEM250	-0.04531349933458	1.49E-031	1.31E-030	0.016224	0.061537	0.016448	0.055816
MCM3AP	-0.077858412089987	1.51E-031	1.33E-030	0.077535	0.155394	0.069816	0.133958
BACH2	0.037411870730828	1.63E-031	1.43E-030	0.041889	0.004478	0.030621	0.00441
FFAR3	0.034874424173464	1.73E-031	1.51E-030	0.041998	0.007123	0.03727	0.007166
ZNF524	-0.106566403446604	1.84E-031	1.61E-030	0.20588	0.312446	0.188626	0.267916
ST6GAL1	-0.051603338157618	1.98E-031	1.73E-030	0.026578	0.078182	0.022747	0.077453
DRAM2	-0.099366173661022	2.04E-031	1.78E-030	0.183843	0.283209	0.175328	0.251792
SLA2	0.03606772913485	2.07E-031	1.8E-030	0.042349	0.006281	0.034996	0.005237
HBA1	0.056389823899795	2.25E-031	1.96E-030	0.059254	0.002864	0.025022	0.002756
RNF13	-0.127312697844707	2.34E-031	2.04E-030	0.338665	0.465977	0.294838	0.375689
NOL7	0.138665717618282	2.37E-031	2.07E-030	0.612058	0.473392	0.478215	0.389195
HPCAL1	0.116468925297466	2.4E-031	2.09E-030	0.392482	0.276013	0.330534	0.243523
SUMF1	-0.072145994220322	2.76E-031	2.4E-030	0.073718	0.145864	0.074191	0.133958
EIF4A2	-0.137392869122419	2.79E-031	2.43E-030	0.415497	0.55289	0.343132	0.431092
PLCG2	-0.074295156933954	2.9E-031	2.52E-030	0.073096	0.147391	0.064742	0.135198
SNRK	0.090088903315908	3.19E-031	2.77E-030	0.232272	0.142183	0.206124	0.132718
LYNX1	-0.026286402672895	3.42E-031	2.97E-030	0.002162	0.028448	0.001925	0.031974
SPG21	-0.130902236587532	3.49E-031	3.03E-030	0.383226	0.514128	0.334383	0.409316
NASP	-0.091522223968843	3.59E-031	3.11E-030	0.136386	0.227908	0.125634	0.201902
TMED5	0.131459549499631	3.89E-031	3.38E-030	0.514336	0.382876	0.413123	0.316152
TCEAL3	0.07256124752077	4.35E-031	3.77E-030	0.149688	0.077126	0.137708	0.065325
PCMTD1	-0.088523386204677	4.41E-031	3.82E-030	0.128194	0.216718	0.119335	0.194735
PSMB8	-0.155531170676751	4.6E-031	3.98E-030	0.682662	0.838194	0.515136	0.584757
RNF20	-0.059476461022914	4.8E-031	4.16E-030	0.043373	0.102849	0.04182	0.097988
SMIM13	0.044480222861995	4.91E-031	4.24E-030	0.068029	0.023548	0.067717	0.021637
WDR49	-0.034800982311723	5.04E-031	4.36E-030	0.00229	0.037091	0.00245	0.030733
RBM4	-0.1215960587186	5.14E-031	4.44E-030	0.300762	0.422358	0.275416	0.340408
IGHV3-7	0.034044450220574	5.27E-031	4.55E-030	0.038792	0.004747	0.031146	0.004272
SLC7A5	0.059870135483918	5.42E-031	4.68E-030	0.107189	0.047319	0.098513	0.04355
AC010654.1	-0.038310658589372	5.73E-031	4.94E-030	0.010572	0.048883	0.011024	0.047685
ERICH1	-0.13916133670025	5.82E-031	5.02E-030	0.416702	0.555864	0.342082	0.426681
NR3C1	-0.124370531628284	6.2E-031	5.34E-030	0.310425	0.434795	0.266317	0.354741
BAIAP2-DT	-0.04538588543834	6.76E-031	5.83E-030	0.014524	0.05991	0.013998	0.052095
OLFM1	-0.03729330301882	6.8E-031	5.85E-030	0.0037	0.040994	0.003325	0.033214
ZMAT5	-0.075372837331073	7.42E-031	6.39E-030	0.089359	0.164732	0.091339	0.153252
ANKZF1	-0.052502263276256	8.15E-031	7.01E-030	0.024203	0.076706	0.023972	0.066703
HOOK2	-0.073238840317206	8.57E-031	7.37E-030	0.064457	0.137696	0.050394	0.122244
MT1E	0.047081548059849	9.07E-031	7.79E-030	0.070917	0.023836	0.066317	0.022878
MYCBP2	-0.135367968967801	9.4E-031	8.08E-030	0.363137	0.498505	0.291164	0.38575
UBR5-AS1	-0.062638852660983	9.47E-031	8.13E-030	0.042065	0.104704	0.037095	0.090408
TGFBR2	-0.113538465989101	9.91E-031	8.51E-030	0.237957	0.351495	0.210324	0.29038
HTT	0.097185067418654	1.03E-030	8.84E-030	0.254164	0.156979	0.213648	0.135336
EGLN1	-0.059349567125091	1.11E-030	9.48E-030	0.045469	0.104819	0.04322	0.100882
RPL24	0.144496759261744	1.22E-030	1.04E-029	2733028	2588531	0.949256	0.964581
LY75	-0.052897289874164	1.46E-030	1.25E-029	0.027262	0.080159	0.025547	0.07263
UBA3	-0.080676729120113	1.49E-030	1.28E-029	0.101184	0.181861	0.091689	0.167172
MERTK	0.055027162968472	1.49E-030	1.28E-029	0.09207	0.037043	0.083115	0.035281
PDLIM1	0.052836096874172	1.51E-030	1.29E-029	0.084731	0.031895	0.074541	0.028942
TEP1	-0.059716392012241	1.52E-030	1.3E-029	0.040273	0.09999	0.035171	0.091097
RPS28	-0.125481386989843	1.55E-030	1.32E-029	3464135	3589616	0.976378	0.992282
CHCHD4	-0.037885473065502	1.73E-030	1.48E-029	0.012195	0.05008	0.013473	0.050854
CEP350	-0.108125376192722	1.82E-030	1.55E-029	0.204137	0.312262	0.179353	0.259372
AL627171.1	-0.043667370446022	1.87E-030	1.6E-029	0.013337	0.057004	0.013298	0.048925
ABCC3	-0.063967005667629	2.06E-030	1.76E-029	0.054426	0.118393	0.051619	0.110667
[truncated: 8,442 more rows]
