# Supplementary material for: Epigenetic and transcriptomic reprogramming in monocytes of severe COVID-19 patients reflects alterations in myeloid differentiation and the influence of inflammatory cytokines
Source: Genome Med. 2022 Nov 29;14:134. doi: 10.1186/s13073-022-01137-4 (PMC9706884; doi:10.1186/s13073-022-01137-4)
Supplement: Supplementary file 12 — Additional file 12: Table S7. List of ligand-receptor pairs with different expression in COVID-19. [file 13073_2022_1137_MOESM12_ESM.xlsx]

## Sheet: COVID19_CellPhoneDB_Simple_Int
Table S7. List of ligand-receptor pairs with different expression in COVID19
Interaction	Partner_A_genes	Partner_B_genes	Celltype_A	Celltype_B	Is_partner_A_DE	LogFC_gene_A	Adj_p-val_gene_A	Percent_expr_gene_A	Is_partner_B_DE	LogFC_gene_B	Adj_p-val_gene_B	Percent_expr_gene_B
SIRPA_CD47	SIRPA	CD47	CD14 mono	CD4 memory T	TRUE	0.170873	2.18265e-66	0.347157	FALSE	NA	NA	NA
SIRPA_CD47	SIRPA	CD47	CD14 mono	CD4 naÃ¯ve T	TRUE	0.170873	2.18265e-66	0.347157	FALSE	NA	NA	NA
SIRPA_CD47	SIRPA	CD47	CD14 mono	CD8 memory T	TRUE	0.170873	2.18265e-66	0.347157	FALSE	NA	NA	NA
SIRPA_CD47	SIRPA	CD47	CD14 mono	CD8 naÃ¯ve T	TRUE	0.170873	2.18265e-66	0.347157	FALSE	NA	NA	NA
SIRPA_CD47	SIRPA	CD47	CD14 mono	Exhausted B	TRUE	0.170873	2.18265e-66	0.347157	FALSE	NA	NA	NA
SIRPA_CD47	SIRPA	CD47	CD14 mono	HSC	TRUE	0.170873	2.18265e-66	0.347157	FALSE	NA	NA	NA
SIRPA_CD47	SIRPA	CD47	CD14 mono	Immature B	TRUE	0.170873	2.18265e-66	0.347157	FALSE	NA	NA	NA
SIRPA_CD47	SIRPA	CD47	CD14 mono	MAIT	TRUE	0.170873	2.18265e-66	0.347157	FALSE	NA	NA	NA
SIRPA_CD47	SIRPA	CD47	CD14 mono	Memory B	TRUE	0.170873	2.18265e-66	0.347157	FALSE	NA	NA	NA
SIRPA_CD47	SIRPA	CD47	CD14 mono	NK CD56(bright)	TRUE	0.170873	2.18265e-66	0.347157	FALSE	NA	NA	NA
SIRPA_CD47	SIRPA	CD47	CD14 mono	NK CD56(dim)	TRUE	0.170873	2.18265e-66	0.347157	FALSE	NA	NA	NA
SIRPA_CD47	SIRPA	CD47	CD14 mono	NKT	TRUE	0.170873	2.18265e-66	0.347157	FALSE	NA	NA	NA
SIRPA_CD47	SIRPA	CD47	CD14 mono	NaÃ¯ve B	TRUE	0.170873	2.18265e-66	0.347157	FALSE	NA	NA	NA
SIRPA_CD47	SIRPA	CD47	CD14 mono	Plasma B	TRUE	0.170873	2.18265e-66	0.347157	FALSE	NA	NA	NA
SIRPA_CD47	SIRPA	CD47	CD14 mono	Plasmablast	TRUE	0.170873	2.18265e-66	0.347157	FALSE	NA	NA	NA
SIRPA_CD47	SIRPA	CD47	CD14 mono	Platelets	TRUE	0.170873	2.18265e-66	0.347157	FALSE	NA	NA	NA
SIRPA_CD47	SIRPA	CD47	CD14 mono	Prolif NK	TRUE	0.170873	2.18265e-66	0.347157	FALSE	NA	NA	NA
SIRPA_CD47	SIRPA	CD47	CD14 mono	Prolif T	TRUE	0.170873	2.18265e-66	0.347157	FALSE	NA	NA	NA
SIRPA_CD47	SIRPA	CD47	CD14 mono	RBC	TRUE	0.170873	2.18265e-66	0.347157	FALSE	NA	NA	NA
SIRPA_CD47	SIRPA	CD47	CD14 mono	Treg	TRUE	0.170873	2.18265e-66	0.347157	FALSE	NA	NA	NA
SIRPA_CD47	SIRPA	CD47	CD14 mono	cDC	TRUE	0.170873	2.18265e-66	0.347157	FALSE	NA	NA	NA
SIRPA_CD47	SIRPA	CD47	CD14 mono	pDC	TRUE	0.170873	2.18265e-66	0.347157	FALSE	NA	NA	NA
SIRPA_CD47	SIRPA	CD47	CD14 mono	gdT	TRUE	0.170873	2.18265e-66	0.347157	FALSE	NA	NA	NA
SIRPA_CD47	SIRPA	CD47	cDC	CD14 mono	FALSE	NA	NA	NA	TRUE	-0.156841	6.36414e-51	0.231321
SIRPA_CD47	SIRPA	CD47	CD14 mono	CD14 mono	TRUE	0.170873	2.18265e-66	0.347157	TRUE	-0.156841	6.36414e-51	0.231321
LGALS9_HAVCR2	LGALS9	HAVCR2	CD14 mono	NK CD56(bright)	TRUE	-0.0537446	0.000423135	0.581627	FALSE	NA	NA	NA
LGALS9_HAVCR2	LGALS9	HAVCR2	CD14 mono	NK CD56(dim)	TRUE	-0.0537446	0.000423135	0.581627	FALSE	NA	NA	NA
LGALS9_HAVCR2	LGALS9	HAVCR2	CD14 mono	Prolif NK	TRUE	-0.0537446	0.000423135	0.581627	FALSE	NA	NA	NA
LGALS9_HAVCR2	LGALS9	HAVCR2	CD14 mono	Prolif T	TRUE	-0.0537446	0.000423135	0.581627	FALSE	NA	NA	NA
LGALS9_HAVCR2	LGALS9	HAVCR2	CD14 mono	cDC	TRUE	-0.0537446	0.000423135	0.581627	FALSE	NA	NA	NA
LGALS9_HAVCR2	LGALS9	HAVCR2	Exhausted B	CD14 mono	FALSE	NA	NA	NA	TRUE	0.325438	2.64872e-263	0.349956
LGALS9_HAVCR2	LGALS9	HAVCR2	HSC	CD14 mono	FALSE	NA	NA	NA	TRUE	0.325438	2.64872e-263	0.349956
LGALS9_HAVCR2	LGALS9	HAVCR2	Immature B	CD14 mono	FALSE	NA	NA	NA	TRUE	0.325438	2.64872e-263	0.349956
LGALS9_HAVCR2	LGALS9	HAVCR2	Memory B	CD14 mono	FALSE	NA	NA	NA	TRUE	0.325438	2.64872e-263	0.349956
LGALS9_HAVCR2	LGALS9	HAVCR2	NK CD56(dim)	CD14 mono	FALSE	NA	NA	NA	TRUE	0.325438	2.64872e-263	0.349956
LGALS9_HAVCR2	LGALS9	HAVCR2	NaÃ¯ve B	CD14 mono	FALSE	NA	NA	NA	TRUE	0.325438	2.64872e-263	0.349956
LGALS9_HAVCR2	LGALS9	HAVCR2	Plasmablast	CD14 mono	FALSE	NA	NA	NA	TRUE	0.325438	2.64872e-263	0.349956
LGALS9_HAVCR2	LGALS9	HAVCR2	Prolif NK	CD14 mono	FALSE	NA	NA	NA	TRUE	0.325438	2.64872e-263	0.349956
LGALS9_HAVCR2	LGALS9	HAVCR2	Prolif T	CD14 mono	FALSE	NA	NA	NA	TRUE	0.325438	2.64872e-263	0.349956
LGALS9_HAVCR2	LGALS9	HAVCR2	Treg	CD14 mono	FALSE	NA	NA	NA	TRUE	0.325438	2.64872e-263	0.349956
LGALS9_HAVCR2	LGALS9	HAVCR2	cDC	CD14 mono	FALSE	NA	NA	NA	TRUE	0.325438	2.64872e-263	0.349956
LGALS9_HAVCR2	LGALS9	HAVCR2	pDC	CD14 mono	FALSE	NA	NA	NA	TRUE	0.325438	2.64872e-263	0.349956
LGALS9_HAVCR2	LGALS9	HAVCR2	CD14 mono	CD14 mono	TRUE	-0.0537446	0.000423135	0.581627	TRUE	0.325438	2.64872e-263	0.349956
TGFB1_TGFBR3	TGFB1	TGFBR3	CD14 mono	CD4 memory T	TRUE	-0.134954	4.58591e-23	0.498163	FALSE	NA	NA	NA
TGFB1_TGFBR3	TGFB1	TGFBR3	CD14 mono	CD8 memory T	TRUE	-0.134954	4.58591e-23	0.498163	FALSE	NA	NA	NA
TGFB1_TGFBR3	TGFB1	TGFBR3	CD14 mono	MAIT	TRUE	-0.134954	4.58591e-23	0.498163	FALSE	NA	NA	NA
TGFB1_TGFBR3	TGFB1	TGFBR3	CD14 mono	NK CD56(bright)	TRUE	-0.134954	4.58591e-23	0.498163	FALSE	NA	NA	NA
TGFB1_TGFBR3	TGFB1	TGFBR3	CD14 mono	NK CD56(dim)	TRUE	-0.134954	4.58591e-23	0.498163	FALSE	NA	NA	NA
TGFB1_TGFBR3	TGFB1	TGFBR3	CD14 mono	NKT	TRUE	-0.134954	4.58591e-23	0.498163	FALSE	NA	NA	NA
TGFB1_TGFBR3	TGFB1	TGFBR3	CD14 mono	Plasmablast	TRUE	-0.134954	4.58591e-23	0.498163	FALSE	NA	NA	NA
TGFB1_TGFBR3	TGFB1	TGFBR3	CD14 mono	Prolif NK	TRUE	-0.134954	4.58591e-23	0.498163	FALSE	NA	NA	NA
TGFB1_TGFBR3	TGFB1	TGFBR3	CD14 mono	Prolif T	TRUE	-0.134954	4.58591e-23	0.498163	FALSE	NA	NA	NA
TGFB1_TGFBR3	TGFB1	TGFBR3	CD14 mono	gdT	TRUE	-0.134954	4.58591e-23	0.498163	FALSE	NA	NA	NA
TNFRSF13B_TNFSF13B	TNFRSF13B	TNFSF13B	Exhausted B	CD14 mono	FALSE	NA	NA	NA	TRUE	-0.415199	2.69678e-206	0.355556
TNFRSF13B_TNFSF13B	TNFRSF13B	TNFSF13B	Memory B	CD14 mono	FALSE	NA	NA	NA	TRUE	-0.415199	2.69678e-206	0.355556
TNFRSF13B_TNFSF13B	TNFRSF13B	TNFSF13B	NaÃ¯ve B	CD14 mono	FALSE	NA	NA	NA	TRUE	-0.415199	2.69678e-206	0.355556
TNFRSF13B_TNFSF13B	TNFRSF13B	TNFSF13B	Plasma B	CD14 mono	FALSE	NA	NA	NA	TRUE	-0.415199	2.69678e-206	0.355556
TNFRSF13B_TNFSF13B	TNFRSF13B	TNFSF13B	Plasmablast	CD14 mono	FALSE	NA	NA	NA	TRUE	-0.415199	2.69678e-206	0.355556
TNFRSF17_TNFSF13B	TNFRSF17	TNFSF13B	Plasma B	CD14 mono	FALSE	NA	NA	NA	TRUE	-0.415199	2.69678e-206	0.355556
TNFRSF17_TNFSF13B	TNFRSF17	TNFSF13B	Plasmablast	CD14 mono	FALSE	NA	NA	NA	TRUE	-0.415199	2.69678e-206	0.355556
TNFRSF13C_TNFSF13B	TNFRSF13C	TNFSF13B	Exhausted B	CD14 mono	FALSE	NA	NA	NA	TRUE	-0.415199	2.69678e-206	0.355556
TNFRSF13C_TNFSF13B	TNFRSF13C	TNFSF13B	Immature B	CD14 mono	FALSE	NA	NA	NA	TRUE	-0.415199	2.69678e-206	0.355556
TNFRSF13C_TNFSF13B	TNFRSF13C	TNFSF13B	Memory B	CD14 mono	FALSE	NA	NA	NA	TRUE	-0.415199	2.69678e-206	0.355556
TNFRSF13C_TNFSF13B	TNFRSF13C	TNFSF13B	NaÃ¯ve B	CD14 mono	FALSE	NA	NA	NA	TRUE	-0.415199	2.69678e-206	0.355556
TNFRSF13C_TNFSF13B	TNFRSF13C	TNFSF13B	Plasma B	CD14 mono	FALSE	NA	NA	NA	TRUE	-0.415199	2.69678e-206	0.355556
TNFRSF13C_TNFSF13B	TNFRSF13C	TNFSF13B	Plasmablast	CD14 mono	FALSE	NA	NA	NA	TRUE	-0.415199	2.69678e-206	0.355556
CD74_APP	CD74	APP	CD14 mono	CD4 memory T	TRUE	-0.805551	0	0.972178	FALSE	NA	NA	NA
CD74_APP	CD74	APP	CD14 mono	CD4 naÃ¯ve T	TRUE	-0.805551	0	0.972178	FALSE	NA	NA	NA
CD74_APP	CD74	APP	CD14 mono	Exhausted B	TRUE	-0.805551	0	0.972178	FALSE	NA	NA	NA
CD74_APP	CD74	APP	CD14 mono	HSC	TRUE	-0.805551	0	0.972178	FALSE	NA	NA	NA
CD74_APP	CD74	APP	CD14 mono	Immature B	TRUE	-0.805551	0	0.972178	FALSE	NA	NA	NA
CD74_APP	CD74	APP	CD14 mono	Memory B	TRUE	-0.805551	0	0.972178	FALSE	NA	NA	NA
CD74_APP	CD74	APP	CD14 mono	NaÃ¯ve B	TRUE	-0.805551	0	0.972178	FALSE	NA	NA	NA
CD74_APP	CD74	APP	CD14 mono	Plasma B	TRUE	-0.805551	0	0.972178	FALSE	NA	NA	NA
CD74_APP	CD74	APP	CD14 mono	Plasmablast	TRUE	-0.805551	0	0.972178	FALSE	NA	NA	NA
CD74_APP	CD74	APP	CD14 mono	Platelets	TRUE	-0.805551	0	0.972178	FALSE	NA	NA	NA
CD74_APP	CD74	APP	CD14 mono	Prolif T	TRUE	-0.805551	0	0.972178	FALSE	NA	NA	NA
CD74_APP	CD74	APP	CD14 mono	RBC	TRUE	-0.805551	0	0.972178	FALSE	NA	NA	NA
CD74_APP	CD74	APP	CD14 mono	cDC	TRUE	-0.805551	0	0.972178	FALSE	NA	NA	NA
CD74_APP	CD74	APP	CD14 mono	pDC	TRUE	-0.805551	0	0.972178	FALSE	NA	NA	NA
CD74_APP	CD74	APP	CD4 memory T	CD14 mono	FALSE	NA	NA	NA	TRUE	0.127454	8.10716e-36	0.313736
CD74_APP	CD74	APP	CD4 naÃ¯ve T	CD14 mono	FALSE	NA	NA	NA	TRUE	0.127454	8.10716e-36	0.313736
CD74_APP	CD74	APP	CD8 memory T	CD14 mono	FALSE	NA	NA	NA	TRUE	0.127454	8.10716e-36	0.313736
CD74_APP	CD74	APP	CD8 naÃ¯ve T	CD14 mono	FALSE	NA	NA	NA	TRUE	0.127454	8.10716e-36	0.313736
CD74_APP	CD74	APP	Exhausted B	CD14 mono	FALSE	NA	NA	NA	TRUE	0.127454	8.10716e-36	0.313736
CD74_APP	CD74	APP	HSC	CD14 mono	FALSE	NA	NA	NA	TRUE	0.127454	8.10716e-36	0.313736
CD74_APP	CD74	APP	Immature B	CD14 mono	FALSE	NA	NA	NA	TRUE	0.127454	8.10716e-36	0.313736
CD74_APP	CD74	APP	MAIT	CD14 mono	FALSE	NA	NA	NA	TRUE	0.127454	8.10716e-36	0.313736
CD74_APP	CD74	APP	Memory B	CD14 mono	FALSE	NA	NA	NA	TRUE	0.127454	8.10716e-36	0.313736
CD74_APP	CD74	APP	NK CD56(bright)	CD14 mono	FALSE	NA	NA	NA	TRUE	0.127454	8.10716e-36	0.313736
CD74_APP	CD74	APP	NK CD56(dim)	CD14 mono	FALSE	NA	NA	NA	TRUE	0.127454	8.10716e-36	0.313736
CD74_APP	CD74	APP	NKT	CD14 mono	FALSE	NA	NA	NA	TRUE	0.127454	8.10716e-36	0.313736
CD74_APP	CD74	APP	NaÃ¯ve B	CD14 mono	FALSE	NA	NA	NA	TRUE	0.127454	8.10716e-36	0.313736
CD74_APP	CD74	APP	Plasma B	CD14 mono	FALSE	NA	NA	NA	TRUE	0.127454	8.10716e-36	0.313736
CD74_APP	CD74	APP	Plasmablast	CD14 mono	FALSE	NA	NA	NA	TRUE	0.127454	8.10716e-36	0.313736
CD74_APP	CD74	APP	Platelets	CD14 mono	FALSE	NA	NA	NA	TRUE	0.127454	8.10716e-36	0.313736
CD74_APP	CD74	APP	Prolif NK	CD14 mono	FALSE	NA	NA	NA	TRUE	0.127454	8.10716e-36	0.313736
CD74_APP	CD74	APP	Prolif T	CD14 mono	FALSE	NA	NA	NA	TRUE	0.127454	8.10716e-36	0.313736
CD74_APP	CD74	APP	RBC	CD14 mono	FALSE	NA	NA	NA	TRUE	0.127454	8.10716e-36	0.313736
CD74_APP	CD74	APP	Treg	CD14 mono	FALSE	NA	NA	NA	TRUE	0.127454	8.10716e-36	0.313736
CD74_APP	CD74	APP	cDC	CD14 mono	FALSE	NA	NA	NA	TRUE	0.127454	8.10716e-36	0.313736
CD74_APP	CD74	APP	pDC	CD14 mono	FALSE	NA	NA	NA	TRUE	0.127454	8.10716e-36	0.313736
CD74_APP	CD74	APP	gdT	CD14 mono	FALSE	NA	NA	NA	TRUE	0.127454	8.10716e-36	0.313736
CD74_APP	CD74	APP	CD14 mono	CD14 mono	TRUE	-0.805551	0	0.972178	TRUE	0.127454	8.10716e-36	0.313736
ICAM1_SPN	ICAM1	SPN	CD14 mono	CD4 memory T	TRUE	-0.117395	8.14316e-32	0.185302	FALSE	NA	NA	NA
ICAM1_SPN	ICAM1	SPN	CD14 mono	CD4 naÃ¯ve T	TRUE	-0.117395	8.14316e-32	0.185302	FALSE	NA	NA	NA
ICAM1_SPN	ICAM1	SPN	CD14 mono	CD8 memory T	TRUE	-0.117395	8.14316e-32	0.185302	FALSE	NA	NA	NA
ICAM1_SPN	ICAM1	SPN	CD14 mono	CD8 naÃ¯ve T	TRUE	-0.117395	8.14316e-32	0.185302	FALSE	NA	NA	NA
ICAM1_SPN	ICAM1	SPN	CD14 mono	HSC	TRUE	-0.117395	8.14316e-32	0.185302	FALSE	NA	NA	NA
ICAM1_SPN	ICAM1	SPN	CD14 mono	MAIT	TRUE	-0.117395	8.14316e-32	0.185302	FALSE	NA	NA	NA
ICAM1_SPN	ICAM1	SPN	CD14 mono	NK CD56(bright)	TRUE	-0.117395	8.14316e-32	0.185302	FALSE	NA	NA	NA
ICAM1_SPN	ICAM1	SPN	CD14 mono	NK CD56(dim)	TRUE	-0.117395	8.14316e-32	0.185302	FALSE	NA	NA	NA
ICAM1_SPN	ICAM1	SPN	CD14 mono	NKT	TRUE	-0.117395	8.14316e-32	0.185302	FALSE	NA	NA	NA
ICAM1_SPN	ICAM1	SPN	CD14 mono	Plasma B	TRUE	-0.117395	8.14316e-32	0.185302	FALSE	NA	NA	NA
ICAM1_SPN	ICAM1	SPN	CD14 mono	Plasmablast	TRUE	-0.117395	8.14316e-32	0.185302	FALSE	NA	NA	NA
ICAM1_SPN	ICAM1	SPN	CD14 mono	Platelets	TRUE	-0.117395	8.14316e-32	0.185302	FALSE	NA	NA	NA
ICAM1_SPN	ICAM1	SPN	CD14 mono	Prolif NK	TRUE	-0.117395	8.14316e-32	0.185302	FALSE	NA	NA	NA
ICAM1_SPN	ICAM1	SPN	CD14 mono	Prolif T	TRUE	-0.117395	8.14316e-32	0.185302	FALSE	NA	NA	NA
ICAM1_SPN	ICAM1	SPN	CD14 mono	Treg	TRUE	-0.117395	8.14316e-32	0.185302	FALSE	NA	NA	NA
ICAM1_SPN	ICAM1	SPN	CD14 mono	cDC	TRUE	-0.117395	8.14316e-32	0.185302	FALSE	NA	NA	NA
ICAM1_SPN	ICAM1	SPN	CD14 mono	pDC	TRUE	-0.117395	8.14316e-32	0.185302	FALSE	NA	NA	NA
ICAM1_SPN	ICAM1	SPN	CD14 mono	gdT	TRUE	-0.117395	8.14316e-32	0.185302	FALSE	NA	NA	NA
ICAM1_SPN	ICAM1	SPN	cDC	CD14 mono	FALSE	NA	NA	NA	TRUE	-0.38172	4.56947e-266	0.121435
ICAM1_SPN	ICAM1	SPN	pDC	CD14 mono	FALSE	NA	NA	NA	TRUE	-0.38172	4.56947e-266	0.121435
ICAM1_SPN	ICAM1	SPN	CD14 mono	CD14 mono	TRUE	-0.117395	8.14316e-32	0.185302	TRUE	-0.38172	4.56947e-266	0.121435
ICAM1_ITGAL	ICAM1	ITGAL	CD14 mono	CD4 memory T	TRUE	-0.117395	8.14316e-32	0.185302	FALSE	NA	NA	NA
ICAM1_ITGAL	ICAM1	ITGAL	CD14 mono	CD4 naÃ¯ve T	TRUE	-0.117395	8.14316e-32	0.185302	FALSE	NA	NA	NA
ICAM1_ITGAL	ICAM1	ITGAL	CD14 mono	CD8 memory T	TRUE	-0.117395	8.14316e-32	0.185302	FALSE	NA	NA	NA
ICAM1_ITGAL	ICAM1	ITGAL	CD14 mono	CD8 naÃ¯ve T	TRUE	-0.117395	8.14316e-32	0.185302	FALSE	NA	NA	NA
ICAM1_ITGAL	ICAM1	ITGAL	CD14 mono	Exhausted B	TRUE	-0.117395	8.14316e-32	0.185302	FALSE	NA	NA	NA
ICAM1_ITGAL	ICAM1	ITGAL	CD14 mono	MAIT	TRUE	-0.117395	8.14316e-32	0.185302	FALSE	NA	NA	NA
ICAM1_ITGAL	ICAM1	ITGAL	CD14 mono	Memory B	TRUE	-0.117395	8.14316e-32	0.185302	FALSE	NA	NA	NA
ICAM1_ITGAL	ICAM1	ITGAL	CD14 mono	NK CD56(bright)	TRUE	-0.117395	8.14316e-32	0.185302	FALSE	NA	NA	NA
ICAM1_ITGAL	ICAM1	ITGAL	CD14 mono	NK CD56(dim)	TRUE	-0.117395	8.14316e-32	0.185302	FALSE	NA	NA	NA
ICAM1_ITGAL	ICAM1	ITGAL	CD14 mono	NKT	TRUE	-0.117395	8.14316e-32	0.185302	FALSE	NA	NA	NA
ICAM1_ITGAL	ICAM1	ITGAL	CD14 mono	Plasma B	TRUE	-0.117395	8.14316e-32	0.185302	FALSE	NA	NA	NA
ICAM1_ITGAL	ICAM1	ITGAL	CD14 mono	Plasmablast	TRUE	-0.117395	8.14316e-32	0.185302	FALSE	NA	NA	NA
ICAM1_ITGAL	ICAM1	ITGAL	CD14 mono	Prolif NK	TRUE	-0.117395	8.14316e-32	0.185302	FALSE	NA	NA	NA
ICAM1_ITGAL	ICAM1	ITGAL	CD14 mono	Prolif T	TRUE	-0.117395	8.14316e-32	0.185302	FALSE	NA	NA	NA
ICAM1_ITGAL	ICAM1	ITGAL	CD14 mono	Treg	TRUE	-0.117395	8.14316e-32	0.185302	FALSE	NA	NA	NA
ICAM1_ITGAL	ICAM1	ITGAL	CD14 mono	cDC	TRUE	-0.117395	8.14316e-32	0.185302	FALSE	NA	NA	NA
ICAM1_ITGAL	ICAM1	ITGAL	CD14 mono	pDC	TRUE	-0.117395	8.14316e-32	0.185302	FALSE	NA	NA	NA
ICAM1_ITGAL	ICAM1	ITGAL	CD14 mono	gdT	TRUE	-0.117395	8.14316e-32	0.185302	FALSE	NA	NA	NA
ICAM1_ITGAL	ICAM1	ITGAL	cDC	CD14 mono	FALSE	NA	NA	NA	TRUE	-0.23964	9.25459e-113	0.184077
ICAM1_ITGAL	ICAM1	ITGAL	pDC	CD14 mono	FALSE	NA	NA	NA	TRUE	-0.23964	9.25459e-113	0.184077
ICAM1_ITGAL	ICAM1	ITGAL	CD14 mono	CD14 mono	TRUE	-0.117395	8.14316e-32	0.185302	TRUE	-0.23964	9.25459e-113	0.184077
HLA-A_KIR3DL1	HLA-A	KIR3DL1	CD14 mono	NK CD56(dim)	TRUE	0.366019	2.2557e-196	0.977253	FALSE	NA	NA	NA
HLA-A_KIR3DL1	HLA-A	KIR3DL1	CD14 mono	NKT	TRUE	0.366019	2.2557e-196	0.977253	FALSE	NA	NA	NA
HLA-A_KIR3DL1	HLA-A	KIR3DL1	CD14 mono	Prolif NK	TRUE	0.366019	2.2557e-196	0.977253	FALSE	NA	NA	NA
HLA-F_KIR3DL1	HLA-F	KIR3DL1	CD14 mono	NK CD56(dim)	TRUE	-0.123182	1.97014e-19	0.471741	FALSE	NA	NA	NA
HLA-F_KIR3DL1	HLA-F	KIR3DL1	CD14 mono	NKT	TRUE	-0.123182	1.97014e-19	0.471741	FALSE	NA	NA	NA
HLA-F_KIR3DL1	HLA-F	KIR3DL1	CD14 mono	Prolif NK	TRUE	-0.123182	1.97014e-19	0.471741	FALSE	NA	NA	NA
HLA-F_KIR3DL2	HLA-F	KIR3DL2	CD14 mono	NK CD56(dim)	TRUE	-0.123182	1.97014e-19	0.471741	FALSE	NA	NA	NA
HLA-F_KIR3DL2	HLA-F	KIR3DL2	CD14 mono	NKT	TRUE	-0.123182	1.97014e-19	0.471741	FALSE	NA	NA	NA
HLA-F_KIR3DL2	HLA-F	KIR3DL2	CD14 mono	Prolif NK	TRUE	-0.123182	1.97014e-19	0.471741	FALSE	NA	NA	NA
HLA-B_KIR3DL2	HLA-B	KIR3DL2	CD14 mono	NK CD56(dim)	TRUE	-0.0393228	0.000120172	0.989851	FALSE	NA	NA	NA
HLA-B_KIR3DL2	HLA-B	KIR3DL2	CD14 mono	NKT	TRUE	-0.0393228	0.000120172	0.989851	FALSE	NA	NA	NA
HLA-B_KIR3DL2	HLA-B	KIR3DL2	CD14 mono	Prolif NK	TRUE	-0.0393228	0.000120172	0.989851	FALSE	NA	NA	NA
HLA-F_LILRB2	HLA-F	LILRB2	CD14 mono	Exhausted B	TRUE	-0.123182	1.97014e-19	0.471741	FALSE	NA	NA	NA
HLA-F_LILRB2	HLA-F	LILRB2	CD14 mono	cDC	TRUE	-0.123182	1.97014e-19	0.471741	FALSE	NA	NA	NA
HLA-F_LILRB2	HLA-F	LILRB2	CD14 mono	pDC	TRUE	-0.123182	1.97014e-19	0.471741	FALSE	NA	NA	NA
HLA-F_LILRB2	HLA-F	LILRB2	CD4 memory T	CD14 mono	FALSE	NA	NA	NA	TRUE	-0.336668	1.51617e-103	0.555381
HLA-F_LILRB2	HLA-F	LILRB2	CD4 naÃ¯ve T	CD14 mono	FALSE	NA	NA	NA	TRUE	-0.336668	1.51617e-103	0.555381
HLA-F_LILRB2	HLA-F	LILRB2	CD8 memory T	CD14 mono	FALSE	NA	NA	NA	TRUE	-0.336668	1.51617e-103	0.555381
HLA-F_LILRB2	HLA-F	LILRB2	CD8 naÃ¯ve T	CD14 mono	FALSE	NA	NA	NA	TRUE	-0.336668	1.51617e-103	0.555381
HLA-F_LILRB2	HLA-F	LILRB2	Exhausted B	CD14 mono	FALSE	NA	NA	NA	TRUE	-0.336668	1.51617e-103	0.555381
HLA-F_LILRB2	HLA-F	LILRB2	HSC	CD14 mono	FALSE	NA	NA	NA	TRUE	-0.336668	1.51617e-103	0.555381
HLA-F_LILRB2	HLA-F	LILRB2	Immature B	CD14 mono	FALSE	NA	NA	NA	TRUE	-0.336668	1.51617e-103	0.555381
HLA-F_LILRB2	HLA-F	LILRB2	MAIT	CD14 mono	FALSE	NA	NA	NA	TRUE	-0.336668	1.51617e-103	0.555381
HLA-F_LILRB2	HLA-F	LILRB2	Memory B	CD14 mono	FALSE	NA	NA	NA	TRUE	-0.336668	1.51617e-103	0.555381
HLA-F_LILRB2	HLA-F	LILRB2	NK CD56(bright)	CD14 mono	FALSE	NA	NA	NA	TRUE	-0.336668	1.51617e-103	0.555381
HLA-F_LILRB2	HLA-F	LILRB2	NK CD56(dim)	CD14 mono	FALSE	NA	NA	NA	TRUE	-0.336668	1.51617e-103	0.555381
HLA-F_LILRB2	HLA-F	LILRB2	NKT	CD14 mono	FALSE	NA	NA	NA	TRUE	-0.336668	1.51617e-103	0.555381
HLA-F_LILRB2	HLA-F	LILRB2	NaÃ¯ve B	CD14 mono	FALSE	NA	NA	NA	TRUE	-0.336668	1.51617e-103	0.555381
HLA-F_LILRB2	HLA-F	LILRB2	Plasma B	CD14 mono	FALSE	NA	NA	NA	TRUE	-0.336668	1.51617e-103	0.555381
HLA-F_LILRB2	HLA-F	LILRB2	Plasmablast	CD14 mono	FALSE	NA	NA	NA	TRUE	-0.336668	1.51617e-103	0.555381
HLA-F_LILRB2	HLA-F	LILRB2	Platelets	CD14 mono	FALSE	NA	NA	NA	TRUE	-0.336668	1.51617e-103	0.555381
HLA-F_LILRB2	HLA-F	LILRB2	Prolif NK	CD14 mono	FALSE	NA	NA	NA	TRUE	-0.336668	1.51617e-103	0.555381
HLA-F_LILRB2	HLA-F	LILRB2	Prolif T	CD14 mono	FALSE	NA	NA	NA	TRUE	-0.336668	1.51617e-103	0.555381
HLA-F_LILRB2	HLA-F	LILRB2	RBC	CD14 mono	FALSE	NA	NA	NA	TRUE	-0.336668	1.51617e-103	0.555381
HLA-F_LILRB2	HLA-F	LILRB2	Treg	CD14 mono	FALSE	NA	NA	NA	TRUE	-0.336668	1.51617e-103	0.555381
HLA-F_LILRB2	HLA-F	LILRB2	cDC	CD14 mono	FALSE	NA	NA	NA	TRUE	-0.336668	1.51617e-103	0.555381
HLA-F_LILRB2	HLA-F	LILRB2	pDC	CD14 mono	FALSE	NA	NA	NA	TRUE	-0.336668	1.51617e-103	0.555381
HLA-F_LILRB2	HLA-F	LILRB2	gdT	CD14 mono	FALSE	NA	NA	NA	TRUE	-0.336668	1.51617e-103	0.555381
HLA-F_LILRB2	HLA-F	LILRB2	CD14 mono	CD14 mono	TRUE	-0.123182	1.97014e-19	0.471741	TRUE	-0.336668	1.51617e-103	0.555381
CD1D_LILRB2	CD1D	LILRB2	CD14 mono	Exhausted B	TRUE	-0.0593415	4.39616e-10	0.191426	FALSE	NA	NA	NA
CD1D_LILRB2	CD1D	LILRB2	CD14 mono	cDC	TRUE	-0.0593415	4.39616e-10	0.191426	FALSE	NA	NA	NA
CD1D_LILRB2	CD1D	LILRB2	CD14 mono	pDC	TRUE	-0.0593415	4.39616e-10	0.191426	FALSE	NA	NA	NA
CD1D_LILRB2	CD1D	LILRB2	cDC	CD14 mono	FALSE	NA	NA	NA	TRUE	-0.336668	1.51617e-103	0.555381
CD1D_LILRB2	CD1D	LILRB2	CD14 mono	CD14 mono	TRUE	-0.0593415	4.39616e-10	0.191426	TRUE	-0.336668	1.51617e-103	0.555381
HLA-F_LILRB1	HLA-F	LILRB1	CD14 mono	CD8 memory T	TRUE	-0.123182	1.97014e-19	0.471741	FALSE	NA	NA	NA
HLA-F_LILRB1	HLA-F	LILRB1	CD14 mono	Exhausted B	TRUE	-0.123182	1.97014e-19	0.471741	FALSE	NA	NA	NA
HLA-F_LILRB1	HLA-F	LILRB1	CD14 mono	Memory B	TRUE	-0.123182	1.97014e-19	0.471741	FALSE	NA	NA	NA
HLA-F_LILRB1	HLA-F	LILRB1	CD14 mono	NKT	TRUE	-0.123182	1.97014e-19	0.471741	FALSE	NA	NA	NA
HLA-F_LILRB1	HLA-F	LILRB1	CD14 mono	Plasma B	TRUE	-0.123182	1.97014e-19	0.471741	FALSE	NA	NA	NA
HLA-F_LILRB1	HLA-F	LILRB1	CD14 mono	Plasmablast	TRUE	-0.123182	1.97014e-19	0.471741	FALSE	NA	NA	NA
HLA-F_LILRB1	HLA-F	LILRB1	CD14 mono	cDC	TRUE	-0.123182	1.97014e-19	0.471741	FALSE	NA	NA	NA
HLA-F_LILRB1	HLA-F	LILRB1	CD14 mono	pDC	TRUE	-0.123182	1.97014e-19	0.471741	FALSE	NA	NA	NA
HLA-F_LILRB1	HLA-F	LILRB1	CD4 memory T	CD14 mono	FALSE	NA	NA	NA	TRUE	-0.24399	8.8317e-80	0.343657
HLA-F_LILRB1	HLA-F	LILRB1	CD4 naÃ¯ve T	CD14 mono	FALSE	NA	NA	NA	TRUE	-0.24399	8.8317e-80	0.343657
HLA-F_LILRB1	HLA-F	LILRB1	CD8 memory T	CD14 mono	FALSE	NA	NA	NA	TRUE	-0.24399	8.8317e-80	0.343657
HLA-F_LILRB1	HLA-F	LILRB1	CD8 naÃ¯ve T	CD14 mono	FALSE	NA	NA	NA	TRUE	-0.24399	8.8317e-80	0.343657
HLA-F_LILRB1	HLA-F	LILRB1	Exhausted B	CD14 mono	FALSE	NA	NA	NA	TRUE	-0.24399	8.8317e-80	0.343657
HLA-F_LILRB1	HLA-F	LILRB1	HSC	CD14 mono	FALSE	NA	NA	NA	TRUE	-0.24399	8.8317e-80	0.343657
HLA-F_LILRB1	HLA-F	LILRB1	Immature B	CD14 mono	FALSE	NA	NA	NA	TRUE	-0.24399	8.8317e-80	0.343657
HLA-F_LILRB1	HLA-F	LILRB1	MAIT	CD14 mono	FALSE	NA	NA	NA	TRUE	-0.24399	8.8317e-80	0.343657
HLA-F_LILRB1	HLA-F	LILRB1	Memory B	CD14 mono	FALSE	NA	NA	NA	TRUE	-0.24399	8.8317e-80	0.343657
HLA-F_LILRB1	HLA-F	LILRB1	NK CD56(bright)	CD14 mono	FALSE	NA	NA	NA	TRUE	-0.24399	8.8317e-80	0.343657
HLA-F_LILRB1	HLA-F	LILRB1	NK CD56(dim)	CD14 mono	FALSE	NA	NA	NA	TRUE	-0.24399	8.8317e-80	0.343657
HLA-F_LILRB1	HLA-F	LILRB1	NKT	CD14 mono	FALSE	NA	NA	NA	TRUE	-0.24399	8.8317e-80	0.343657
HLA-F_LILRB1	HLA-F	LILRB1	NaÃ¯ve B	CD14 mono	FALSE	NA	NA	NA	TRUE	-0.24399	8.8317e-80	0.343657
HLA-F_LILRB1	HLA-F	LILRB1	Plasma B	CD14 mono	FALSE	NA	NA	NA	TRUE	-0.24399	8.8317e-80	0.343657
HLA-F_LILRB1	HLA-F	LILRB1	Plasmablast	CD14 mono	FALSE	NA	NA	NA	TRUE	-0.24399	8.8317e-80	0.343657
HLA-F_LILRB1	HLA-F	LILRB1	Platelets	CD14 mono	FALSE	NA	NA	NA	TRUE	-0.24399	8.8317e-80	0.343657
HLA-F_LILRB1	HLA-F	LILRB1	Prolif NK	CD14 mono	FALSE	NA	NA	NA	TRUE	-0.24399	8.8317e-80	0.343657
HLA-F_LILRB1	HLA-F	LILRB1	Prolif T	CD14 mono	FALSE	NA	NA	NA	TRUE	-0.24399	8.8317e-80	0.343657
HLA-F_LILRB1	HLA-F	LILRB1	RBC	CD14 mono	FALSE	NA	NA	NA	TRUE	-0.24399	8.8317e-80	0.343657
HLA-F_LILRB1	HLA-F	LILRB1	Treg	CD14 mono	FALSE	NA	NA	NA	TRUE	-0.24399	8.8317e-80	0.343657
HLA-F_LILRB1	HLA-F	LILRB1	cDC	CD14 mono	FALSE	NA	NA	NA	TRUE	-0.24399	8.8317e-80	0.343657
HLA-F_LILRB1	HLA-F	LILRB1	pDC	CD14 mono	FALSE	NA	NA	NA	TRUE	-0.24399	8.8317e-80	0.343657
HLA-F_LILRB1	HLA-F	LILRB1	gdT	CD14 mono	FALSE	NA	NA	NA	TRUE	-0.24399	8.8317e-80	0.343657
HLA-F_LILRB1	HLA-F	LILRB1	CD14 mono	CD14 mono	TRUE	-0.123182	1.97014e-19	0.471741	TRUE	-0.24399	8.8317e-80	0.343657
TNF_TNFRSF1A	TNF	TNFRSF1A	CD4 memory T	CD14 mono	FALSE	NA	NA	NA	TRUE	0.103828	3.3945e-23	0.337708
TNF_TNFRSF1A	TNF	TNFRSF1A	CD8 memory T	CD14 mono	FALSE	NA	NA	NA	TRUE	0.103828	3.3945e-23	0.337708
TNF_TNFRSF1A	TNF	TNFRSF1A	MAIT	CD14 mono	FALSE	NA	NA	NA	TRUE	0.103828	3.3945e-23	0.337708
TNF_TNFRSF1A	TNF	TNFRSF1A	cDC	CD14 mono	FALSE	NA	NA	NA	TRUE	0.103828	3.3945e-23	0.337708
TNF_TNFRSF1A	TNF	TNFRSF1A	CD14 mono	CD14 mono	FALSE	NA	NA	NA	TRUE	0.103828	3.3945e-23	0.337708
LTA_TNFRSF1A	LTA	TNFRSF1A	CD8 naÃ¯ve T	CD14 mono	FALSE	NA	NA	NA	TRUE	0.103828	3.3945e-23	0.337708
TNF_TNFRSF1B	TNF	TNFRSF1B	CD4 memory T	CD14 mono	FALSE	NA	NA	NA	TRUE	-0.329364	2.28985e-95	0.625372
TNF_TNFRSF1B	TNF	TNFRSF1B	CD8 memory T	CD14 mono	FALSE	NA	NA	NA	TRUE	-0.329364	2.28985e-95	0.625372
TNF_TNFRSF1B	TNF	TNFRSF1B	MAIT	CD14 mono	FALSE	NA	NA	NA	TRUE	-0.329364	2.28985e-95	0.625372
TNF_TNFRSF1B	TNF	TNFRSF1B	cDC	CD14 mono	FALSE	NA	NA	NA	TRUE	-0.329364	2.28985e-95	0.625372
TNF_TNFRSF1B	TNF	TNFRSF1B	CD14 mono	CD14 mono	FALSE	NA	NA	NA	TRUE	-0.329364	2.28985e-95	0.625372
LTA_TNFRSF1B	LTA	TNFRSF1B	CD8 naÃ¯ve T	CD14 mono	FALSE	NA	NA	NA	TRUE	-0.329364	2.28985e-95	0.625372
TNFRSF13B_TNFSF13	TNFRSF13B	TNFSF13	Exhausted B	CD14 mono	FALSE	NA	NA	NA	TRUE	-0.410564	5.8129e-238	0.282765
TNFRSF13B_TNFSF13	TNFRSF13B	TNFSF13	Memory B	CD14 mono	FALSE	NA	NA	NA	TRUE	-0.410564	5.8129e-238	0.282765
TNFRSF13B_TNFSF13	TNFRSF13B	TNFSF13	NaÃ¯ve B	CD14 mono	FALSE	NA	NA	NA	TRUE	-0.410564	5.8129e-238	0.282765
TNFRSF13B_TNFSF13	TNFRSF13B	TNFSF13	Plasma B	CD14 mono	FALSE	NA	NA	NA	TRUE	-0.410564	5.8129e-238	0.282765
TNFRSF13B_TNFSF13	TNFRSF13B	TNFSF13	Plasmablast	CD14 mono	FALSE	NA	NA	NA	TRUE	-0.410564	5.8129e-238	0.282765
CCL3_CCR1	CCL3	CCR1	NK CD56(bright)	CD14 mono	FALSE	NA	NA	NA	TRUE	0.198013	1.61756e-85	0.334908
CCL3_CCR1	CCL3	CCR1	NK CD56(dim)	CD14 mono	FALSE	NA	NA	NA	TRUE	0.198013	1.61756e-85	0.334908
CCL3_CCR1	CCL3	CCR1	NKT	CD14 mono	FALSE	NA	NA	NA	TRUE	0.198013	1.61756e-85	0.334908
CCL3_CCR1	CCL3	CCR1	Prolif NK	CD14 mono	FALSE	NA	NA	NA	TRUE	0.198013	1.61756e-85	0.334908
CCL3_CCR1	CCL3	CCR1	cDC	CD14 mono	FALSE	NA	NA	NA	TRUE	0.198013	1.61756e-85	0.334908
CCL3_CCR1	CCL3	CCR1	CD14 mono	CD14 mono	FALSE	NA	NA	NA	TRUE	0.198013	1.61756e-85	0.334908
CCL5_CCR1	CCL5	CCR1	CD14 mono	cDC	TRUE	0.231478	1.04304e-87	0.246894	FALSE	NA	NA	NA
CCL5_CCR1	CCL5	CCR1	CD4 memory T	CD14 mono	FALSE	NA	NA	NA	TRUE	0.198013	1.61756e-85	0.334908
CCL5_CCR1	CCL5	CCR1	CD4 naÃ¯ve T	CD14 mono	FALSE	NA	NA	NA	TRUE	0.198013	1.61756e-85	0.334908
CCL5_CCR1	CCL5	CCR1	CD8 memory T	CD14 mono	FALSE	NA	NA	NA	TRUE	0.198013	1.61756e-85	0.334908
CCL5_CCR1	CCL5	CCR1	CD8 naÃ¯ve T	CD14 mono	FALSE	NA	NA	NA	TRUE	0.198013	1.61756e-85	0.334908
CCL5_CCR1	CCL5	CCR1	Exhausted B	CD14 mono	FALSE	NA	NA	NA	TRUE	0.198013	1.61756e-85	0.334908
CCL5_CCR1	CCL5	CCR1	HSC	CD14 mono	FALSE	NA	NA	NA	TRUE	0.198013	1.61756e-85	0.334908
CCL5_CCR1	CCL5	CCR1	Immature B	CD14 mono	FALSE	NA	NA	NA	TRUE	0.198013	1.61756e-85	0.334908
CCL5_CCR1	CCL5	CCR1	MAIT	CD14 mono	FALSE	NA	NA	NA	TRUE	0.198013	1.61756e-85	0.334908
CCL5_CCR1	CCL5	CCR1	Memory B	CD14 mono	FALSE	NA	NA	NA	TRUE	0.198013	1.61756e-85	0.334908
CCL5_CCR1	CCL5	CCR1	NK CD56(bright)	CD14 mono	FALSE	NA	NA	NA	TRUE	0.198013	1.61756e-85	0.334908
CCL5_CCR1	CCL5	CCR1	NK CD56(dim)	CD14 mono	FALSE	NA	NA	NA	TRUE	0.198013	1.61756e-85	0.334908
CCL5_CCR1	CCL5	CCR1	NKT	CD14 mono	FALSE	NA	NA	NA	TRUE	0.198013	1.61756e-85	0.334908
CCL5_CCR1	CCL5	CCR1	NaÃ¯ve B	CD14 mono	FALSE	NA	NA	NA	TRUE	0.198013	1.61756e-85	0.334908
CCL5_CCR1	CCL5	CCR1	Plasma B	CD14 mono	FALSE	NA	NA	NA	TRUE	0.198013	1.61756e-85	0.334908
CCL5_CCR1	CCL5	CCR1	Plasmablast	CD14 mono	FALSE	NA	NA	NA	TRUE	0.198013	1.61756e-85	0.334908
CCL5_CCR1	CCL5	CCR1	Platelets	CD14 mono	FALSE	NA	NA	NA	TRUE	0.198013	1.61756e-85	0.334908
CCL5_CCR1	CCL5	CCR1	Prolif NK	CD14 mono	FALSE	NA	NA	NA	TRUE	0.198013	1.61756e-85	0.334908
CCL5_CCR1	CCL5	CCR1	Prolif T	CD14 mono	FALSE	NA	NA	NA	TRUE	0.198013	1.61756e-85	0.334908
CCL5_CCR1	CCL5	CCR1	RBC	CD14 mono	FALSE	NA	NA	NA	TRUE	0.198013	1.61756e-85	0.334908
CCL5_CCR1	CCL5	CCR1	Treg	CD14 mono	FALSE	NA	NA	NA	TRUE	0.198013	1.61756e-85	0.334908
CCL5_CCR1	CCL5	CCR1	cDC	CD14 mono	FALSE	NA	NA	NA	TRUE	0.198013	1.61756e-85	0.334908
CCL5_CCR1	CCL5	CCR1	pDC	CD14 mono	FALSE	NA	NA	NA	TRUE	0.198013	1.61756e-85	0.334908
CCL5_CCR1	CCL5	CCR1	gdT	CD14 mono	FALSE	NA	NA	NA	TRUE	0.198013	1.61756e-85	0.334908
CCL5_CCR1	CCL5	CCR1	CD14 mono	CD14 mono	TRUE	0.231478	1.04304e-87	0.246894	TRUE	0.198013	1.61756e-85	0.334908
CCL5_CCR4	CCL5	CCR4	CD14 mono	Treg	TRUE	0.231478	1.04304e-87	0.246894	FALSE	NA	NA	NA
CXCL2_DPP4	CXCL2	DPP4	CD14 mono	CD4 memory T	TRUE	0.068811	4.05897e-09	0.178828	FALSE	NA	NA	NA
CXCL2_DPP4	CXCL2	DPP4	CD14 mono	CD4 naÃ¯ve T	TRUE	0.068811	4.05897e-09	0.178828	FALSE	NA	NA	NA
CXCL2_DPP4	CXCL2	DPP4	CD14 mono	MAIT	TRUE	0.068811	4.05897e-09	0.178828	FALSE	NA	NA	NA
CXCL2_DPP4	CXCL2	DPP4	CD14 mono	Prolif T	TRUE	0.068811	4.05897e-09	0.178828	FALSE	NA	NA	NA
PF4_CXCR3	PF4	CXCR3	CD14 mono	CD4 memory T	TRUE	0.31683	3.71655e-283	0.213998	FALSE	NA	NA	NA
PF4_CXCR3	PF4	CXCR3	CD14 mono	CD8 memory T	TRUE	0.31683	3.71655e-283	0.213998	FALSE	NA	NA	NA
PF4_CXCR3	PF4	CXCR3	CD14 mono	Exhausted B	TRUE	0.31683	3.71655e-283	0.213998	FALSE	NA	NA	NA
PF4_CXCR3	PF4	CXCR3	CD14 mono	MAIT	TRUE	0.31683	3.71655e-283	0.213998	FALSE	NA	NA	NA
PF4_CXCR3	PF4	CXCR3	CD14 mono	Memory B	TRUE	0.31683	3.71655e-283	0.213998	FALSE	NA	NA	NA
PF4_CXCR3	PF4	CXCR3	CD14 mono	NK CD56(bright)	TRUE	0.31683	3.71655e-283	0.213998	FALSE	NA	NA	NA
PF4_CXCR3	PF4	CXCR3	CD14 mono	Plasma B	TRUE	0.31683	3.71655e-283	0.213998	FALSE	NA	NA	NA
PF4_CXCR3	PF4	CXCR3	CD14 mono	Plasmablast	TRUE	0.31683	3.71655e-283	0.213998	FALSE	NA	NA	NA
PF4_CXCR3	PF4	CXCR3	CD14 mono	Prolif NK	TRUE	0.31683	3.71655e-283	0.213998	FALSE	NA	NA	NA
PF4_CXCR3	PF4	CXCR3	CD14 mono	Prolif T	TRUE	0.31683	3.71655e-283	0.213998	FALSE	NA	NA	NA
PF4_CXCR3	PF4	CXCR3	CD14 mono	Treg	TRUE	0.31683	3.71655e-283	0.213998	FALSE	NA	NA	NA
PF4_CXCR3	PF4	CXCR3	CD14 mono	pDC	TRUE	0.31683	3.71655e-283	0.213998	FALSE	NA	NA	NA
PF4_CXCR3	PF4	CXCR3	CD14 mono	gdT	TRUE	0.31683	3.71655e-283	0.213998	FALSE	NA	NA	NA
CXCL8_CXCR2	CXCL8	CXCR2	CD14 mono	NK CD56(dim)	TRUE	-0.0732955	0.000925788	0.418898	FALSE	NA	NA	NA
CXCL2_CXCR2	CXCL2	CXCR2	CD14 mono	NK CD56(dim)	TRUE	0.068811	4.05897e-09	0.178828	FALSE	NA	NA	NA
PPBP_CXCR2	PPBP	CXCR2	CD14 mono	NK CD56(dim)	TRUE	0.480661	0	0.284514	FALSE	NA	NA	NA
LTA_TNFRSF14	LTA	TNFRSF14	CD8 naÃ¯ve T	CD14 mono	FALSE	NA	NA	NA	TRUE	-0.258494	2.58796e-103	0.309011
CD160_TNFRSF14	CD160	TNFRSF14	NK CD56(bright)	CD14 mono	FALSE	NA	NA	NA	TRUE	-0.258494	2.58796e-103	0.309011
CD160_TNFRSF14	CD160	TNFRSF14	NK CD56(dim)	CD14 mono	FALSE	NA	NA	NA	TRUE	-0.258494	2.58796e-103	0.309011
CD160_TNFRSF14	CD160	TNFRSF14	NKT	CD14 mono	FALSE	NA	NA	NA	TRUE	-0.258494	2.58796e-103	0.309011
CD160_TNFRSF14	CD160	TNFRSF14	Prolif NK	CD14 mono	FALSE	NA	NA	NA	TRUE	-0.258494	2.58796e-103	0.309011
TNFSF13_TNFRSF17	TNFSF13	TNFRSF17	CD14 mono	Plasma B	TRUE	-0.410564	5.8129e-238	0.282765	FALSE	NA	NA	NA
TNFSF13_TNFRSF17	TNFSF13	TNFRSF17	CD14 mono	Plasmablast	TRUE	-0.410564	5.8129e-238	0.282765	FALSE	NA	NA	NA
TNFRSF10A_TNFSF10	TNFRSF10A	TNFSF10	CD4 memory T	CD14 mono	FALSE	NA	NA	NA	TRUE	-0.422286	2.60533e-308	0.129659
TNFRSF10A_TNFSF10	TNFRSF10A	TNFSF10	CD4 naÃ¯ve T	CD14 mono	FALSE	NA	NA	NA	TRUE	-0.422286	2.60533e-308	0.129659
TNFRSF10A_TNFSF10	TNFRSF10A	TNFSF10	HSC	CD14 mono	FALSE	NA	NA	NA	TRUE	-0.422286	2.60533e-308	0.129659
TNFRSF10A_TNFSF10	TNFRSF10A	TNFSF10	Memory B	CD14 mono	FALSE	NA	NA	NA	TRUE	-0.422286	2.60533e-308	0.129659
TNFRSF10A_TNFSF10	TNFRSF10A	TNFSF10	NaÃ¯ve B	CD14 mono	FALSE	NA	NA	NA	TRUE	-0.422286	2.60533e-308	0.129659
TNFRSF10A_TNFSF10	TNFRSF10A	TNFSF10	Plasma B	CD14 mono	FALSE	NA	NA	NA	TRUE	-0.422286	2.60533e-308	0.129659
TNFRSF10A_TNFSF10	TNFRSF10A	TNFSF10	Plasmablast	CD14 mono	FALSE	NA	NA	NA	TRUE	-0.422286	2.60533e-308	0.129659
TNFRSF10A_TNFSF10	TNFRSF10A	TNFSF10	Prolif T	CD14 mono	FALSE	NA	NA	NA	TRUE	-0.422286	2.60533e-308	0.129659
TNFRSF10A_TNFSF10	TNFRSF10A	TNFSF10	Treg	CD14 mono	FALSE	NA	NA	NA	TRUE	-0.422286	2.60533e-308	0.129659
TNFRSF10A_TNFSF10	TNFRSF10A	TNFSF10	cDC	CD14 mono	FALSE	NA	NA	NA	TRUE	-0.422286	2.60533e-308	0.129659
TNFRSF10B_TNFSF10	TNFRSF10B	TNFSF10	CD14 mono	CD4 memory T	TRUE	0.0198513	0.0139517	0.16028	FALSE	NA	NA	NA
TNFRSF10B_TNFSF10	TNFRSF10B	TNFSF10	CD14 mono	CD4 naÃ¯ve T	TRUE	0.0198513	0.0139517	0.16028	FALSE	NA	NA	NA
TNFRSF10B_TNFSF10	TNFRSF10B	TNFSF10	CD14 mono	HSC	TRUE	0.0198513	0.0139517	0.16028	FALSE	NA	NA	NA
TNFRSF10B_TNFSF10	TNFRSF10B	TNFSF10	CD14 mono	MAIT	TRUE	0.0198513	0.0139517	0.16028	FALSE	NA	NA	NA
TNFRSF10B_TNFSF10	TNFRSF10B	TNFSF10	CD14 mono	NK CD56(bright)	TRUE	0.0198513	0.0139517	0.16028	FALSE	NA	NA	NA
TNFRSF10B_TNFSF10	TNFRSF10B	TNFSF10	CD14 mono	NK CD56(dim)	TRUE	0.0198513	0.0139517	0.16028	FALSE	NA	NA	NA
TNFRSF10B_TNFSF10	TNFRSF10B	TNFSF10	CD14 mono	Plasma B	TRUE	0.0198513	0.0139517	0.16028	FALSE	NA	NA	NA
TNFRSF10B_TNFSF10	TNFRSF10B	TNFSF10	CD14 mono	Plasmablast	TRUE	0.0198513	0.0139517	0.16028	FALSE	NA	NA	NA
TNFRSF10B_TNFSF10	TNFRSF10B	TNFSF10	CD14 mono	Prolif NK	TRUE	0.0198513	0.0139517	0.16028	FALSE	NA	NA	NA
TNFRSF10B_TNFSF10	TNFRSF10B	TNFSF10	CD14 mono	Prolif T	TRUE	0.0198513	0.0139517	0.16028	FALSE	NA	NA	NA
TNFRSF10B_TNFSF10	TNFRSF10B	TNFSF10	CD14 mono	Treg	TRUE	0.0198513	0.0139517	0.16028	FALSE	NA	NA	NA
TNFRSF10B_TNFSF10	TNFRSF10B	TNFSF10	CD14 mono	cDC	TRUE	0.0198513	0.0139517	0.16028	FALSE	NA	NA	NA
TNFRSF10B_TNFSF10	TNFRSF10B	TNFSF10	CD14 mono	gdT	TRUE	0.0198513	0.0139517	0.16028	FALSE	NA	NA	NA
TNFRSF10B_TNFSF10	TNFRSF10B	TNFSF10	cDC	CD14 mono	FALSE	NA	NA	NA	TRUE	-0.422286	2.60533e-308	0.129659
TNFRSF10B_TNFSF10	TNFRSF10B	TNFSF10	CD14 mono	CD14 mono	TRUE	0.0198513	0.0139517	0.16028	TRUE	-0.422286	2.60533e-308	0.129659
NCR3_BAG6	NCR3	BAG6	CD8 memory T	CD14 mono	FALSE	NA	NA	NA	TRUE	-0.131813	2.93988e-45	0.182327
NCR3_BAG6	NCR3	BAG6	CD8 naÃ¯ve T	CD14 mono	FALSE	NA	NA	NA	TRUE	-0.131813	2.93988e-45	0.182327
NCR3_BAG6	NCR3	BAG6	Exhausted B	CD14 mono	FALSE	NA	NA	NA	TRUE	-0.131813	2.93988e-45	0.182327
NCR3_BAG6	NCR3	BAG6	Immature B	CD14 mono	FALSE	NA	NA	NA	TRUE	-0.131813	2.93988e-45	0.182327
NCR3_BAG6	NCR3	BAG6	MAIT	CD14 mono	FALSE	NA	NA	NA	TRUE	-0.131813	2.93988e-45	0.182327
NCR3_BAG6	NCR3	BAG6	Memory B	CD14 mono	FALSE	NA	NA	NA	TRUE	-0.131813	2.93988e-45	0.182327
NCR3_BAG6	NCR3	BAG6	NK CD56(bright)	CD14 mono	FALSE	NA	NA	NA	TRUE	-0.131813	2.93988e-45	0.182327
NCR3_BAG6	NCR3	BAG6	NK CD56(dim)	CD14 mono	FALSE	NA	NA	NA	TRUE	-0.131813	2.93988e-45	0.182327
NCR3_BAG6	NCR3	BAG6	NKT	CD14 mono	FALSE	NA	NA	NA	TRUE	-0.131813	2.93988e-45	0.182327
NCR3_BAG6	NCR3	BAG6	NaÃ¯ve B	CD14 mono	FALSE	NA	NA	NA	TRUE	-0.131813	2.93988e-45	0.182327
NCR3_BAG6	NCR3	BAG6	Plasma B	CD14 mono	FALSE	NA	NA	NA	TRUE	-0.131813	2.93988e-45	0.182327
NCR3_BAG6	NCR3	BAG6	Prolif NK	CD14 mono	FALSE	NA	NA	NA	TRUE	-0.131813	2.93988e-45	0.182327
NCR3_BAG6	NCR3	BAG6	Prolif T	CD14 mono	FALSE	NA	NA	NA	TRUE	-0.131813	2.93988e-45	0.182327
NCR3_BAG6	NCR3	BAG6	Treg	CD14 mono	FALSE	NA	NA	NA	TRUE	-0.131813	2.93988e-45	0.182327
NCR3_BAG6	NCR3	BAG6	gdT	CD14 mono	FALSE	NA	NA	NA	TRUE	-0.131813	2.93988e-45	0.182327
SEMA4A_PLXND1	SEMA4A	PLXND1	CD14 mono	cDC	TRUE	-0.130735	2.71082e-47	0.161505	FALSE	NA	NA	NA
SEMA4A_PLXND1	SEMA4A	PLXND1	CD14 mono	CD14 mono	TRUE	-0.130735	2.71082e-47	0.161505	FALSE	NA	NA	NA
TNFSF12_TNFRSF12A	TNFSF12	TNFRSF12A	cDC	CD14 mono	FALSE	NA	NA	NA	TRUE	0.243104	1.13068e-238	0.23902
PLXNC1_SEMA7A	PLXNC1	SEMA7A	CD14 mono	Exhausted B	TRUE	-0.0761124	1.72929e-22	0.11986	FALSE	NA	NA	NA
ADORA2A_ENTPD1	ADORA2A	ENTPD1	Plasma B	CD14 mono	FALSE	NA	NA	NA	TRUE	-0.106858	2.58207e-33	0.130534
CD2_CD58	CD2	CD58	CD4 memory T	CD14 mono	FALSE	NA	NA	NA	TRUE	0.0473142	9.69121e-07	0.265267
CD2_CD58	CD2	CD58	CD4 naÃ¯ve T	CD14 mono	FALSE	NA	NA	NA	TRUE	0.0473142	9.69121e-07	0.265267
CD2_CD58	CD2	CD58	CD8 memory T	CD14 mono	FALSE	NA	NA	NA	TRUE	0.0473142	9.69121e-07	0.265267
CD2_CD58	CD2	CD58	CD8 naÃ¯ve T	CD14 mono	FALSE	NA	NA	NA	TRUE	0.0473142	9.69121e-07	0.265267
CD2_CD58	CD2	CD58	MAIT	CD14 mono	FALSE	NA	NA	NA	TRUE	0.0473142	9.69121e-07	0.265267
CD2_CD58	CD2	CD58	NK CD56(bright)	CD14 mono	FALSE	NA	NA	NA	TRUE	0.0473142	9.69121e-07	0.265267
CD2_CD58	CD2	CD58	NK CD56(dim)	CD14 mono	FALSE	NA	NA	NA	TRUE	0.0473142	9.69121e-07	0.265267
CD2_CD58	CD2	CD58	NKT	CD14 mono	FALSE	NA	NA	NA	TRUE	0.0473142	9.69121e-07	0.265267
CD2_CD58	CD2	CD58	Plasmablast	CD14 mono	FALSE	NA	NA	NA	TRUE	0.0473142	9.69121e-07	0.265267
CD2_CD58	CD2	CD58	Platelets	CD14 mono	FALSE	NA	NA	NA	TRUE	0.0473142	9.69121e-07	0.265267
CD2_CD58	CD2	CD58	Prolif NK	CD14 mono	FALSE	NA	NA	NA	TRUE	0.0473142	9.69121e-07	0.265267
CD2_CD58	CD2	CD58	Prolif T	CD14 mono	FALSE	NA	NA	NA	TRUE	0.0473142	9.69121e-07	0.265267
CD2_CD58	CD2	CD58	RBC	CD14 mono	FALSE	NA	NA	NA	TRUE	0.0473142	9.69121e-07	0.265267
CD2_CD58	CD2	CD58	Treg	CD14 mono	FALSE	NA	NA	NA	TRUE	0.0473142	9.69121e-07	0.265267
CD2_CD58	CD2	CD58	cDC	CD14 mono	FALSE	NA	NA	NA	TRUE	0.0473142	9.69121e-07	0.265267
CD2_CD58	CD2	CD58	gdT	CD14 mono	FALSE	NA	NA	NA	TRUE	0.0473142	9.69121e-07	0.265267
CD55_ADGRE5	CD55	ADGRE5	CD4 memory T	CD14 mono	FALSE	NA	NA	NA	TRUE	-0.662781	0	0.496763
CD55_ADGRE5	CD55	ADGRE5	CD4 naÃ¯ve T	CD14 mono	FALSE	NA	NA	NA	TRUE	-0.662781	0	0.496763
CD55_ADGRE5	CD55	ADGRE5	CD8 memory T	CD14 mono	FALSE	NA	NA	NA	TRUE	-0.662781	0	0.496763
CD55_ADGRE5	CD55	ADGRE5	CD8 naÃ¯ve T	CD14 mono	FALSE	NA	NA	NA	TRUE	-0.662781	0	0.496763
CD55_ADGRE5	CD55	ADGRE5	Exhausted B	CD14 mono	FALSE	NA	NA	NA	TRUE	-0.662781	0	0.496763
CD55_ADGRE5	CD55	ADGRE5	HSC	CD14 mono	FALSE	NA	NA	NA	TRUE	-0.662781	0	0.496763
CD55_ADGRE5	CD55	ADGRE5	Immature B	CD14 mono	FALSE	NA	NA	NA	TRUE	-0.662781	0	0.496763
CD55_ADGRE5	CD55	ADGRE5	MAIT	CD14 mono	FALSE	NA	NA	NA	TRUE	-0.662781	0	0.496763
CD55_ADGRE5	CD55	ADGRE5	Memory B	CD14 mono	FALSE	NA	NA	NA	TRUE	-0.662781	0	0.496763
CD55_ADGRE5	CD55	ADGRE5	NK CD56(bright)	CD14 mono	FALSE	NA	NA	NA	TRUE	-0.662781	0	0.496763
CD55_ADGRE5	CD55	ADGRE5	NK CD56(dim)	CD14 mono	FALSE	NA	NA	NA	TRUE	-0.662781	0	0.496763
CD55_ADGRE5	CD55	ADGRE5	NKT	CD14 mono	FALSE	NA	NA	NA	TRUE	-0.662781	0	0.496763
CD55_ADGRE5	CD55	ADGRE5	NaÃ¯ve B	CD14 mono	FALSE	NA	NA	NA	TRUE	-0.662781	0	0.496763
CD55_ADGRE5	CD55	ADGRE5	Plasma B	CD14 mono	FALSE	NA	NA	NA	TRUE	-0.662781	0	0.496763
CD55_ADGRE5	CD55	ADGRE5	Plasmablast	CD14 mono	FALSE	NA	NA	NA	TRUE	-0.662781	0	0.496763
CD55_ADGRE5	CD55	ADGRE5	Platelets	CD14 mono	FALSE	NA	NA	NA	TRUE	-0.662781	0	0.496763
CD55_ADGRE5	CD55	ADGRE5	Prolif NK	CD14 mono	FALSE	NA	NA	NA	TRUE	-0.662781	0	0.496763
CD55_ADGRE5	CD55	ADGRE5	Prolif T	CD14 mono	FALSE	NA	NA	NA	TRUE	-0.662781	0	0.496763
CD55_ADGRE5	CD55	ADGRE5	RBC	CD14 mono	FALSE	NA	NA	NA	TRUE	-0.662781	0	0.496763
CD55_ADGRE5	CD55	ADGRE5	Treg	CD14 mono	FALSE	NA	NA	NA	TRUE	-0.662781	0	0.496763
CD55_ADGRE5	CD55	ADGRE5	cDC	CD14 mono	FALSE	NA	NA	NA	TRUE	-0.662781	0	0.496763
CD55_ADGRE5	CD55	ADGRE5	pDC	CD14 mono	FALSE	NA	NA	NA	TRUE	-0.662781	0	0.496763
CD55_ADGRE5	CD55	ADGRE5	gdT	CD14 mono	FALSE	NA	NA	NA	TRUE	-0.662781	0	0.496763
CD55_ADGRE5	CD55	ADGRE5	CD14 mono	CD14 mono	FALSE	NA	NA	NA	TRUE	-0.662781	0	0.496763
PTPRC_CD22	PTPRC	CD22	CD14 mono	Exhausted B	TRUE	-0.402495	1.31113e-135	0.736133	FALSE	NA	NA	NA
PTPRC_CD22	PTPRC	CD22	CD14 mono	Immature B	TRUE	-0.402495	1.31113e-135	0.736133	FALSE	NA	NA	NA
PTPRC_CD22	PTPRC	CD22	CD14 mono	Memory B	TRUE	-0.402495	1.31113e-135	0.736133	FALSE	NA	NA	NA
PTPRC_CD22	PTPRC	CD22	CD14 mono	NaÃ¯ve B	TRUE	-0.402495	1.31113e-135	0.736133	FALSE	NA	NA	NA
PTPRC_CD22	PTPRC	CD22	CD14 mono	Plasma B	TRUE	-0.402495	1.31113e-135	0.736133	FALSE	NA	NA	NA
PTPRC_MRC1	PTPRC	MRC1	CD14 mono	cDC	TRUE	-0.402495	1.31113e-135	0.736133	FALSE	NA	NA	NA
CD48_CD244	CD48	CD244	CD14 mono	CD8 memory T	TRUE	-0.506843	3.37097e-239	0.576203	FALSE	NA	NA	NA
CD48_CD244	CD48	CD244	CD14 mono	HSC	TRUE	-0.506843	3.37097e-239	0.576203	FALSE	NA	NA	NA
CD48_CD244	CD48	CD244	CD14 mono	NK CD56(bright)	TRUE	-0.506843	3.37097e-239	0.576203	FALSE	NA	NA	NA
CD48_CD244	CD48	CD244	CD14 mono	NK CD56(dim)	TRUE	-0.506843	3.37097e-239	0.576203	FALSE	NA	NA	NA
CD48_CD244	CD48	CD244	CD14 mono	NKT	TRUE	-0.506843	3.37097e-239	0.576203	FALSE	NA	NA	NA
CD48_CD244	CD48	CD244	CD14 mono	Prolif NK	TRUE	-0.506843	3.37097e-239	0.576203	FALSE	NA	NA	NA
CD48_CD244	CD48	CD244	CD14 mono	cDC	TRUE	-0.506843	3.37097e-239	0.576203	FALSE	NA	NA	NA
CD48_CD244	CD48	CD244	CD14 mono	gdT	TRUE	-0.506843	3.37097e-239	0.576203	FALSE	NA	NA	NA
CD28_CD86	CD28	CD86	CD4 memory T	CD14 mono	FALSE	NA	NA	NA	TRUE	-0.146841	2.68887e-37	0.303587
CD28_CD86	CD28	CD86	CD4 naÃ¯ve T	CD14 mono	FALSE	NA	NA	NA	TRUE	-0.146841	2.68887e-37	0.303587
CD28_CD86	CD28	CD86	CD8 naÃ¯ve T	CD14 mono	FALSE	NA	NA	NA	TRUE	-0.146841	2.68887e-37	0.303587
CD28_CD86	CD28	CD86	MAIT	CD14 mono	FALSE	NA	NA	NA	TRUE	-0.146841	2.68887e-37	0.303587
CD28_CD86	CD28	CD86	Prolif T	CD14 mono	FALSE	NA	NA	NA	TRUE	-0.146841	2.68887e-37	0.303587
CD28_CD86	CD28	CD86	Treg	CD14 mono	FALSE	NA	NA	NA	TRUE	-0.146841	2.68887e-37	0.303587
CTLA4_CD86	CTLA4	CD86	Prolif T	CD14 mono	FALSE	NA	NA	NA	TRUE	-0.146841	2.68887e-37	0.303587
CTLA4_CD86	CTLA4	CD86	Treg	CD14 mono	FALSE	NA	NA	NA	TRUE	-0.146841	2.68887e-37	0.303587
HLA-E_KLRC1	HLA-E	KLRC1	CD14 mono	NK CD56(bright)	TRUE	0.14127	2.92625e-22	0.945232	FALSE	NA	NA	NA
HLA-E_KLRC1	HLA-E	KLRC1	CD14 mono	NK CD56(dim)	TRUE	0.14127	2.92625e-22	0.945232	FALSE	NA	NA	NA
HLA-E_KLRC1	HLA-E	KLRC1	CD14 mono	Prolif NK	TRUE	0.14127	2.92625e-22	0.945232	FALSE	NA	NA	NA
HLA-E_KLRC1	HLA-E	KLRC1	CD14 mono	gdT	TRUE	0.14127	2.92625e-22	0.945232	FALSE	NA	NA	NA
HLA-E_KLRC2	HLA-E	KLRC2	CD14 mono	NK CD56(bright)	TRUE	0.14127	2.92625e-22	0.945232	FALSE	NA	NA	NA
HLA-E_KLRC2	HLA-E	KLRC2	CD14 mono	NK CD56(dim)	TRUE	0.14127	2.92625e-22	0.945232	FALSE	NA	NA	NA
HLA-E_KLRC2	HLA-E	KLRC2	CD14 mono	NKT	TRUE	0.14127	2.92625e-22	0.945232	FALSE	NA	NA	NA
HLA-E_KLRC2	HLA-E	KLRC2	CD14 mono	Prolif NK	TRUE	0.14127	2.92625e-22	0.945232	FALSE	NA	NA	NA
HLA-E_KLRK1	HLA-E	KLRK1	CD14 mono	CD8 memory T	TRUE	0.14127	2.92625e-22	0.945232	FALSE	NA	NA	NA
HLA-E_KLRK1	HLA-E	KLRK1	CD14 mono	CD8 naÃ¯ve T	TRUE	0.14127	2.92625e-22	0.945232	FALSE	NA	NA	NA
HLA-E_KLRK1	HLA-E	KLRK1	CD14 mono	MAIT	TRUE	0.14127	2.92625e-22	0.945232	FALSE	NA	NA	NA
HLA-E_KLRK1	HLA-E	KLRK1	CD14 mono	NK CD56(bright)	TRUE	0.14127	2.92625e-22	0.945232	FALSE	NA	NA	NA
HLA-E_KLRK1	HLA-E	KLRK1	CD14 mono	NK CD56(dim)	TRUE	0.14127	2.92625e-22	0.945232	FALSE	NA	NA	NA
HLA-E_KLRK1	HLA-E	KLRK1	CD14 mono	NKT	TRUE	0.14127	2.92625e-22	0.945232	FALSE	NA	NA	NA
HLA-E_KLRK1	HLA-E	KLRK1	CD14 mono	Prolif NK	TRUE	0.14127	2.92625e-22	0.945232	FALSE	NA	NA	NA
HLA-E_KLRK1	HLA-E	KLRK1	CD14 mono	gdT	TRUE	0.14127	2.92625e-22	0.945232	FALSE	NA	NA	NA
SELL_CD34	SELL	CD34	CD14 mono	HSC	TRUE	0.0589383	8.85122e-05	0.498863	FALSE	NA	NA	NA
SELL_SELPLG	SELL	SELPLG	CD14 mono	CD4 memory T	TRUE	0.0589383	8.85122e-05	0.498863	FALSE	NA	NA	NA
SELL_SELPLG	SELL	SELPLG	CD14 mono	CD4 naÃ¯ve T	TRUE	0.0589383	8.85122e-05	0.498863	FALSE	NA	NA	NA
SELL_SELPLG	SELL	SELPLG	CD14 mono	CD8 memory T	TRUE	0.0589383	8.85122e-05	0.498863	FALSE	NA	NA	NA
SELL_SELPLG	SELL	SELPLG	CD14 mono	CD8 naÃ¯ve T	TRUE	0.0589383	8.85122e-05	0.498863	FALSE	NA	NA	NA
SELL_SELPLG	SELL	SELPLG	CD14 mono	HSC	TRUE	0.0589383	8.85122e-05	0.498863	FALSE	NA	NA	NA
SELL_SELPLG	SELL	SELPLG	CD14 mono	MAIT	TRUE	0.0589383	8.85122e-05	0.498863	FALSE	NA	NA	NA
SELL_SELPLG	SELL	SELPLG	CD14 mono	NK CD56(bright)	TRUE	0.0589383	8.85122e-05	0.498863	FALSE	NA	NA	NA
SELL_SELPLG	SELL	SELPLG	CD14 mono	NK CD56(dim)	TRUE	0.0589383	8.85122e-05	0.498863	FALSE	NA	NA	NA
SELL_SELPLG	SELL	SELPLG	CD14 mono	NKT	TRUE	0.0589383	8.85122e-05	0.498863	FALSE	NA	NA	NA
SELL_SELPLG	SELL	SELPLG	CD14 mono	Plasma B	TRUE	0.0589383	8.85122e-05	0.498863	FALSE	NA	NA	NA
SELL_SELPLG	SELL	SELPLG	CD14 mono	Plasmablast	TRUE	0.0589383	8.85122e-05	0.498863	FALSE	NA	NA	NA
SELL_SELPLG	SELL	SELPLG	CD14 mono	Platelets	TRUE	0.0589383	8.85122e-05	0.498863	FALSE	NA	NA	NA
SELL_SELPLG	SELL	SELPLG	CD14 mono	Prolif NK	TRUE	0.0589383	8.85122e-05	0.498863	FALSE	NA	NA	NA
SELL_SELPLG	SELL	SELPLG	CD14 mono	Prolif T	TRUE	0.0589383	8.85122e-05	0.498863	FALSE	NA	NA	NA
SELL_SELPLG	SELL	SELPLG	CD14 mono	RBC	TRUE	0.0589383	8.85122e-05	0.498863	FALSE	NA	NA	NA
SELL_SELPLG	SELL	SELPLG	CD14 mono	Treg	TRUE	0.0589383	8.85122e-05	0.498863	FALSE	NA	NA	NA
SELL_SELPLG	SELL	SELPLG	CD14 mono	cDC	TRUE	0.0589383	8.85122e-05	0.498863	FALSE	NA	NA	NA
SELL_SELPLG	SELL	SELPLG	CD14 mono	pDC	TRUE	0.0589383	8.85122e-05	0.498863	FALSE	NA	NA	NA
SELL_SELPLG	SELL	SELPLG	CD14 mono	gdT	TRUE	0.0589383	8.85122e-05	0.498863	FALSE	NA	NA	NA
SELL_SELPLG	SELL	SELPLG	CD4 memory T	CD14 mono	FALSE	NA	NA	NA	TRUE	-0.501982	0	0.213648
SELL_SELPLG	SELL	SELPLG	CD4 naÃ¯ve T	CD14 mono	FALSE	NA	NA	NA	TRUE	-0.501982	0	0.213648
SELL_SELPLG	SELL	SELPLG	CD8 memory T	CD14 mono	FALSE	NA	NA	NA	TRUE	-0.501982	0	0.213648
SELL_SELPLG	SELL	SELPLG	CD8 naÃ¯ve T	CD14 mono	FALSE	NA	NA	NA	TRUE	-0.501982	0	0.213648
SELL_SELPLG	SELL	SELPLG	Exhausted B	CD14 mono	FALSE	NA	NA	NA	TRUE	-0.501982	0	0.213648
SELL_SELPLG	SELL	SELPLG	HSC	CD14 mono	FALSE	NA	NA	NA	TRUE	-0.501982	0	0.213648
SELL_SELPLG	SELL	SELPLG	Immature B	CD14 mono	FALSE	NA	NA	NA	TRUE	-0.501982	0	0.213648
SELL_SELPLG	SELL	SELPLG	MAIT	CD14 mono	FALSE	NA	NA	NA	TRUE	-0.501982	0	0.213648
SELL_SELPLG	SELL	SELPLG	Memory B	CD14 mono	FALSE	NA	NA	NA	TRUE	-0.501982	0	0.213648
SELL_SELPLG	SELL	SELPLG	NK CD56(bright)	CD14 mono	FALSE	NA	NA	NA	TRUE	-0.501982	0	0.213648
SELL_SELPLG	SELL	SELPLG	NK CD56(dim)	CD14 mono	FALSE	NA	NA	NA	TRUE	-0.501982	0	0.213648
SELL_SELPLG	SELL	SELPLG	NKT	CD14 mono	FALSE	NA	NA	NA	TRUE	-0.501982	0	0.213648
SELL_SELPLG	SELL	SELPLG	NaÃ¯ve B	CD14 mono	FALSE	NA	NA	NA	TRUE	-0.501982	0	0.213648
SELL_SELPLG	SELL	SELPLG	Plasma B	CD14 mono	FALSE	NA	NA	NA	TRUE	-0.501982	0	0.213648
SELL_SELPLG	SELL	SELPLG	Plasmablast	CD14 mono	FALSE	NA	NA	NA	TRUE	-0.501982	0	0.213648
SELL_SELPLG	SELL	SELPLG	Platelets	CD14 mono	FALSE	NA	NA	NA	TRUE	-0.501982	0	0.213648
SELL_SELPLG	SELL	SELPLG	Prolif NK	CD14 mono	FALSE	NA	NA	NA	TRUE	-0.501982	0	0.213648
SELL_SELPLG	SELL	SELPLG	Prolif T	CD14 mono	FALSE	NA	NA	NA	TRUE	-0.501982	0	0.213648
SELL_SELPLG	SELL	SELPLG	RBC	CD14 mono	FALSE	NA	NA	NA	TRUE	-0.501982	0	0.213648
SELL_SELPLG	SELL	SELPLG	Treg	CD14 mono	FALSE	NA	NA	NA	TRUE	-0.501982	0	0.213648
SELL_SELPLG	SELL	SELPLG	cDC	CD14 mono	FALSE	NA	NA	NA	TRUE	-0.501982	0	0.213648
SELL_SELPLG	SELL	SELPLG	pDC	CD14 mono	FALSE	NA	NA	NA	TRUE	-0.501982	0	0.213648
SELL_SELPLG	SELL	SELPLG	gdT	CD14 mono	FALSE	NA	NA	NA	TRUE	-0.501982	0	0.213648
SELL_SELPLG	SELL	SELPLG	CD14 mono	CD14 mono	TRUE	0.0589383	8.85122e-05	0.498863	TRUE	-0.501982	0	0.213648
SELP_SELPLG	SELP	SELPLG	Platelets	CD14 mono	FALSE	NA	NA	NA	TRUE	-0.501982	0	0.213648
CD99_PILRA	CD99	PILRA	CD14 mono	cDC	TRUE	0.386063	3.93696e-120	0.783202	FALSE	NA	NA	NA
CD99_PILRA	CD99	PILRA	CD4 memory T	CD14 mono	FALSE	NA	NA	NA	TRUE	-0.523463	4.98346e-302	0.380927
CD99_PILRA	CD99	PILRA	CD4 naÃ¯ve T	CD14 mono	FALSE	NA	NA	NA	TRUE	-0.523463	4.98346e-302	0.380927
CD99_PILRA	CD99	PILRA	CD8 memory T	CD14 mono	FALSE	NA	NA	NA	TRUE	-0.523463	4.98346e-302	0.380927
CD99_PILRA	CD99	PILRA	CD8 naÃ¯ve T	CD14 mono	FALSE	NA	NA	NA	TRUE	-0.523463	4.98346e-302	0.380927
CD99_PILRA	CD99	PILRA	Exhausted B	CD14 mono	FALSE	NA	NA	NA	TRUE	-0.523463	4.98346e-302	0.380927
CD99_PILRA	CD99	PILRA	HSC	CD14 mono	FALSE	NA	NA	NA	TRUE	-0.523463	4.98346e-302	0.380927
CD99_PILRA	CD99	PILRA	Immature B	CD14 mono	FALSE	NA	NA	NA	TRUE	-0.523463	4.98346e-302	0.380927
CD99_PILRA	CD99	PILRA	MAIT	CD14 mono	FALSE	NA	NA	NA	TRUE	-0.523463	4.98346e-302	0.380927
CD99_PILRA	CD99	PILRA	Memory B	CD14 mono	FALSE	NA	NA	NA	TRUE	-0.523463	4.98346e-302	0.380927
CD99_PILRA	CD99	PILRA	NK CD56(bright)	CD14 mono	FALSE	NA	NA	NA	TRUE	-0.523463	4.98346e-302	0.380927
CD99_PILRA	CD99	PILRA	NK CD56(dim)	CD14 mono	FALSE	NA	NA	NA	TRUE	-0.523463	4.98346e-302	0.380927
CD99_PILRA	CD99	PILRA	NKT	CD14 mono	FALSE	NA	NA	NA	TRUE	-0.523463	4.98346e-302	0.380927
CD99_PILRA	CD99	PILRA	NaÃ¯ve B	CD14 mono	FALSE	NA	NA	NA	TRUE	-0.523463	4.98346e-302	0.380927
CD99_PILRA	CD99	PILRA	Plasma B	CD14 mono	FALSE	NA	NA	NA	TRUE	-0.523463	4.98346e-302	0.380927
CD99_PILRA	CD99	PILRA	Plasmablast	CD14 mono	FALSE	NA	NA	NA	TRUE	-0.523463	4.98346e-302	0.380927
CD99_PILRA	CD99	PILRA	Platelets	CD14 mono	FALSE	NA	NA	NA	TRUE	-0.523463	4.98346e-302	0.380927
CD99_PILRA	CD99	PILRA	Prolif NK	CD14 mono	FALSE	NA	NA	NA	TRUE	-0.523463	4.98346e-302	0.380927
CD99_PILRA	CD99	PILRA	Prolif T	CD14 mono	FALSE	NA	NA	NA	TRUE	-0.523463	4.98346e-302	0.380927
CD99_PILRA	CD99	PILRA	RBC	CD14 mono	FALSE	NA	NA	NA	TRUE	-0.523463	4.98346e-302	0.380927
CD99_PILRA	CD99	PILRA	Treg	CD14 mono	FALSE	NA	NA	NA	TRUE	-0.523463	4.98346e-302	0.380927
CD99_PILRA	CD99	PILRA	cDC	CD14 mono	FALSE	NA	NA	NA	TRUE	-0.523463	4.98346e-302	0.380927
CD99_PILRA	CD99	PILRA	pDC	CD14 mono	FALSE	NA	NA	NA	TRUE	-0.523463	4.98346e-302	0.380927
CD99_PILRA	CD99	PILRA	gdT	CD14 mono	FALSE	NA	NA	NA	TRUE	-0.523463	4.98346e-302	0.380927
CD99_PILRA	CD99	PILRA	CD14 mono	CD14 mono	TRUE	0.386063	3.93696e-120	0.783202	TRUE	-0.523463	4.98346e-302	0.380927
PECAM1_CD38	PECAM1	CD38	CD14 mono	HSC	TRUE	-0.412028	2.68651e-173	0.393701	FALSE	NA	NA	NA
PECAM1_CD38	PECAM1	CD38	CD14 mono	Immature B	TRUE	-0.412028	2.68651e-173	0.393701	FALSE	NA	NA	NA
PECAM1_CD38	PECAM1	CD38	CD14 mono	NK CD56(bright)	TRUE	-0.412028	2.68651e-173	0.393701	FALSE	NA	NA	NA
PECAM1_CD38	PECAM1	CD38	CD14 mono	NK CD56(dim)	TRUE	-0.412028	2.68651e-173	0.393701	FALSE	NA	NA	NA
PECAM1_CD38	PECAM1	CD38	CD14 mono	Plasma B	TRUE	-0.412028	2.68651e-173	0.393701	FALSE	NA	NA	NA
PECAM1_CD38	PECAM1	CD38	CD14 mono	Plasmablast	TRUE	-0.412028	2.68651e-173	0.393701	FALSE	NA	NA	NA
PECAM1_CD38	PECAM1	CD38	CD14 mono	Prolif NK	TRUE	-0.412028	2.68651e-173	0.393701	FALSE	NA	NA	NA
PECAM1_CD38	PECAM1	CD38	CD14 mono	Prolif T	TRUE	-0.412028	2.68651e-173	0.393701	FALSE	NA	NA	NA
PECAM1_CD38	PECAM1	CD38	CD14 mono	cDC	TRUE	-0.412028	2.68651e-173	0.393701	FALSE	NA	NA	NA
PECAM1_CD38	PECAM1	CD38	CD14 mono	pDC	TRUE	-0.412028	2.68651e-173	0.393701	FALSE	NA	NA	NA
CD52_SIGLEC10	CD52	SIGLEC10	CD14 mono	Exhausted B	TRUE	-0.574025	3.55812e-197	0.783902	FALSE	NA	NA	NA
CD52_SIGLEC10	CD52	SIGLEC10	CD14 mono	HSC	TRUE	-0.574025	3.55812e-197	0.783902	FALSE	NA	NA	NA
CD52_SIGLEC10	CD52	SIGLEC10	CD14 mono	Immature B	TRUE	-0.574025	3.55812e-197	0.783902	FALSE	NA	NA	NA
CD52_SIGLEC10	CD52	SIGLEC10	CD14 mono	Memory B	TRUE	-0.574025	3.55812e-197	0.783902	FALSE	NA	NA	NA
CD52_SIGLEC10	CD52	SIGLEC10	CD14 mono	cDC	TRUE	-0.574025	3.55812e-197	0.783902	FALSE	NA	NA	NA
CD52_SIGLEC10	CD52	SIGLEC10	CD4 memory T	CD14 mono	FALSE	NA	NA	NA	TRUE	-0.194509	6.24553e-99	0.121435
CD52_SIGLEC10	CD52	SIGLEC10	CD4 naÃ¯ve T	CD14 mono	FALSE	NA	NA	NA	TRUE	-0.194509	6.24553e-99	0.121435
CD52_SIGLEC10	CD52	SIGLEC10	CD8 memory T	CD14 mono	FALSE	NA	NA	NA	TRUE	-0.194509	6.24553e-99	0.121435
CD52_SIGLEC10	CD52	SIGLEC10	CD8 naÃ¯ve T	CD14 mono	FALSE	NA	NA	NA	TRUE	-0.194509	6.24553e-99	0.121435
CD52_SIGLEC10	CD52	SIGLEC10	Exhausted B	CD14 mono	FALSE	NA	NA	NA	TRUE	-0.194509	6.24553e-99	0.121435
CD52_SIGLEC10	CD52	SIGLEC10	HSC	CD14 mono	FALSE	NA	NA	NA	TRUE	-0.194509	6.24553e-99	0.121435
CD52_SIGLEC10	CD52	SIGLEC10	Immature B	CD14 mono	FALSE	NA	NA	NA	TRUE	-0.194509	6.24553e-99	0.121435
CD52_SIGLEC10	CD52	SIGLEC10	MAIT	CD14 mono	FALSE	NA	NA	NA	TRUE	-0.194509	6.24553e-99	0.121435
CD52_SIGLEC10	CD52	SIGLEC10	Memory B	CD14 mono	FALSE	NA	NA	NA	TRUE	-0.194509	6.24553e-99	0.121435
CD52_SIGLEC10	CD52	SIGLEC10	NK CD56(bright)	CD14 mono	FALSE	NA	NA	NA	TRUE	-0.194509	6.24553e-99	0.121435
CD52_SIGLEC10	CD52	SIGLEC10	NK CD56(dim)	CD14 mono	FALSE	NA	NA	NA	TRUE	-0.194509	6.24553e-99	0.121435
CD52_SIGLEC10	CD52	SIGLEC10	NKT	CD14 mono	FALSE	NA	NA	NA	TRUE	-0.194509	6.24553e-99	0.121435
CD52_SIGLEC10	CD52	SIGLEC10	NaÃ¯ve B	CD14 mono	FALSE	NA	NA	NA	TRUE	-0.194509	6.24553e-99	0.121435
CD52_SIGLEC10	CD52	SIGLEC10	Plasma B	CD14 mono	FALSE	NA	NA	NA	TRUE	-0.194509	6.24553e-99	0.121435
CD52_SIGLEC10	CD52	SIGLEC10	Plasmablast	CD14 mono	FALSE	NA	NA	NA	TRUE	-0.194509	6.24553e-99	0.121435
CD52_SIGLEC10	CD52	SIGLEC10	Platelets	CD14 mono	FALSE	NA	NA	NA	TRUE	-0.194509	6.24553e-99	0.121435
CD52_SIGLEC10	CD52	SIGLEC10	Prolif NK	CD14 mono	FALSE	NA	NA	NA	TRUE	-0.194509	6.24553e-99	0.121435
CD52_SIGLEC10	CD52	SIGLEC10	Prolif T	CD14 mono	FALSE	NA	NA	NA	TRUE	-0.194509	6.24553e-99	0.121435
CD52_SIGLEC10	CD52	SIGLEC10	RBC	CD14 mono	FALSE	NA	NA	NA	TRUE	-0.194509	6.24553e-99	0.121435
CD52_SIGLEC10	CD52	SIGLEC10	Treg	CD14 mono	FALSE	NA	NA	NA	TRUE	-0.194509	6.24553e-99	0.121435
CD52_SIGLEC10	CD52	SIGLEC10	cDC	CD14 mono	FALSE	NA	NA	NA	TRUE	-0.194509	6.24553e-99	0.121435
CD52_SIGLEC10	CD52	SIGLEC10	pDC	CD14 mono	FALSE	NA	NA	NA	TRUE	-0.194509	6.24553e-99	0.121435
CD52_SIGLEC10	CD52	SIGLEC10	gdT	CD14 mono	FALSE	NA	NA	NA	TRUE	-0.194509	6.24553e-99	0.121435
CD52_SIGLEC10	CD52	SIGLEC10	CD14 mono	CD14 mono	TRUE	-0.574025	3.55812e-197	0.783902	TRUE	-0.194509	6.24553e-99	0.121435
LTBR_LTB	LTBR	LTB	HSC	CD14 mono	FALSE	NA	NA	NA	TRUE	-0.205657	7.11547e-85	0.12266
LTBR_LTB	LTBR	LTB	cDC	CD14 mono	FALSE	NA	NA	NA	TRUE	-0.205657	7.11547e-85	0.12266
LTBR_LTB	LTBR	LTB	pDC	CD14 mono	FALSE	NA	NA	NA	TRUE	-0.205657	7.11547e-85	0.12266
LTBR_LTB	LTBR	LTB	CD14 mono	CD14 mono	FALSE	NA	NA	NA	TRUE	-0.205657	7.11547e-85	0.12266
LILRA4_BST2	LILRA4	BST2	Exhausted B	CD14 mono	FALSE	NA	NA	NA	TRUE	-0.264347	2.90682e-80	0.511986
LILRA4_BST2	LILRA4	BST2	Memory B	CD14 mono	FALSE	NA	NA	NA	TRUE	-0.264347	2.90682e-80	0.511986
LILRA4_BST2	LILRA4	BST2	pDC	CD14 mono	FALSE	NA	NA	NA	TRUE	-0.264347	2.90682e-80	0.511986
CD47_SIRPG	CD47	SIRPG	CD14 mono	CD4 memory T	TRUE	-0.156841	6.36414e-51	0.231321	FALSE	NA	NA	NA
CD47_SIRPG	CD47	SIRPG	CD14 mono	CD4 naÃ¯ve T	TRUE	-0.156841	6.36414e-51	0.231321	FALSE	NA	NA	NA
CD47_SIRPG	CD47	SIRPG	CD14 mono	CD8 naÃ¯ve T	TRUE	-0.156841	6.36414e-51	0.231321	FALSE	NA	NA	NA
CD47_SIRPG	CD47	SIRPG	CD14 mono	MAIT	TRUE	-0.156841	6.36414e-51	0.231321	FALSE	NA	NA	NA
CD47_SIRPG	CD47	SIRPG	CD14 mono	Prolif T	TRUE	-0.156841	6.36414e-51	0.231321	FALSE	NA	NA	NA
CD47_SIRPG	CD47	SIRPG	CD14 mono	Treg	TRUE	-0.156841	6.36414e-51	0.231321	FALSE	NA	NA	NA
CD47_SIRPG	CD47	SIRPG	CD14 mono	gdT	TRUE	-0.156841	6.36414e-51	0.231321	FALSE	NA	NA	NA
LAIR1_LILRB4	LAIR1	LILRB4	CD14 mono	Plasma B	TRUE	0.124358	5.01812e-39	0.301837	FALSE	NA	NA	NA
LAIR1_LILRB4	LAIR1	LILRB4	CD14 mono	Plasmablast	TRUE	0.124358	5.01812e-39	0.301837	FALSE	NA	NA	NA
LAIR1_LILRB4	LAIR1	LILRB4	CD14 mono	cDC	TRUE	0.124358	5.01812e-39	0.301837	FALSE	NA	NA	NA
LAIR1_LILRB4	LAIR1	LILRB4	CD14 mono	pDC	TRUE	0.124358	5.01812e-39	0.301837	FALSE	NA	NA	NA
LAIR1_LILRB4	LAIR1	LILRB4	CD8 memory T	CD14 mono	FALSE	NA	NA	NA	TRUE	0.0654717	1.0976e-11	0.290814
LAIR1_LILRB4	LAIR1	LILRB4	CD8 naÃ¯ve T	CD14 mono	FALSE	NA	NA	NA	TRUE	0.0654717	1.0976e-11	0.290814
LAIR1_LILRB4	LAIR1	LILRB4	Exhausted B	CD14 mono	FALSE	NA	NA	NA	TRUE	0.0654717	1.0976e-11	0.290814
LAIR1_LILRB4	LAIR1	LILRB4	HSC	CD14 mono	FALSE	NA	NA	NA	TRUE	0.0654717	1.0976e-11	0.290814
LAIR1_LILRB4	LAIR1	LILRB4	Immature B	CD14 mono	FALSE	NA	NA	NA	TRUE	0.0654717	1.0976e-11	0.290814
LAIR1_LILRB4	LAIR1	LILRB4	MAIT	CD14 mono	FALSE	NA	NA	NA	TRUE	0.0654717	1.0976e-11	0.290814
LAIR1_LILRB4	LAIR1	LILRB4	Memory B	CD14 mono	FALSE	NA	NA	NA	TRUE	0.0654717	1.0976e-11	0.290814
LAIR1_LILRB4	LAIR1	LILRB4	NK CD56(bright)	CD14 mono	FALSE	NA	NA	NA	TRUE	0.0654717	1.0976e-11	0.290814
LAIR1_LILRB4	LAIR1	LILRB4	NK CD56(dim)	CD14 mono	FALSE	NA	NA	NA	TRUE	0.0654717	1.0976e-11	0.290814
LAIR1_LILRB4	LAIR1	LILRB4	NKT	CD14 mono	FALSE	NA	NA	NA	TRUE	0.0654717	1.0976e-11	0.290814
LAIR1_LILRB4	LAIR1	LILRB4	NaÃ¯ve B	CD14 mono	FALSE	NA	NA	NA	TRUE	0.0654717	1.0976e-11	0.290814
LAIR1_LILRB4	LAIR1	LILRB4	Plasma B	CD14 mono	FALSE	NA	NA	NA	TRUE	0.0654717	1.0976e-11	0.290814
LAIR1_LILRB4	LAIR1	LILRB4	Plasmablast	CD14 mono	FALSE	NA	NA	NA	TRUE	0.0654717	1.0976e-11	0.290814
LAIR1_LILRB4	LAIR1	LILRB4	Prolif NK	CD14 mono	FALSE	NA	NA	NA	TRUE	0.0654717	1.0976e-11	0.290814
LAIR1_LILRB4	LAIR1	LILRB4	Prolif T	CD14 mono	FALSE	NA	NA	NA	TRUE	0.0654717	1.0976e-11	0.290814
LAIR1_LILRB4	LAIR1	LILRB4	cDC	CD14 mono	FALSE	NA	NA	NA	TRUE	0.0654717	1.0976e-11	0.290814
LAIR1_LILRB4	LAIR1	LILRB4	pDC	CD14 mono	FALSE	NA	NA	NA	TRUE	0.0654717	1.0976e-11	0.290814
LAIR1_LILRB4	LAIR1	LILRB4	gdT	CD14 mono	FALSE	NA	NA	NA	TRUE	0.0654717	1.0976e-11	0.290814
LAIR1_LILRB4	LAIR1	LILRB4	CD14 mono	CD14 mono	TRUE	0.124358	5.01812e-39	0.301837	TRUE	0.0654717	1.0976e-11	0.290814
CLEC2B_KLRF1	CLEC2B	KLRF1	CD14 mono	CD8 memory T	TRUE	-0.0298839	0.0245191	0.40105	FALSE	NA	NA	NA
CLEC2B_KLRF1	CLEC2B	KLRF1	CD14 mono	NK CD56(bright)	TRUE	-0.0298839	0.0245191	0.40105	FALSE	NA	NA	NA
CLEC2B_KLRF1	CLEC2B	KLRF1	CD14 mono	NK CD56(dim)	TRUE	-0.0298839	0.0245191	0.40105	FALSE	NA	NA	NA
CLEC2B_KLRF1	CLEC2B	KLRF1	CD14 mono	NKT	TRUE	-0.0298839	0.0245191	0.40105	FALSE	NA	NA	NA
CLEC2B_KLRF1	CLEC2B	KLRF1	CD14 mono	Prolif NK	TRUE	-0.0298839	0.0245191	0.40105	FALSE	NA	NA	NA
